# Supplementary material for: High-performance CRISPR-Cas12a genome editing for combinatorial genetic screening
Source: Nat Commun. 2020 Jul 13;11:3455. doi: 10.1038/s41467-020-17209-1 (PMC7359328; doi:10.1038/s41467-020-17209-1)
Supplement: Supplementary file 2 — Supplementary Data 1 [file 41467_2020_17209_MOESM2_ESM.xlsx]

## Sheet: Sheet1
crRNA name	crRNA matched genomic DNA sequence
crPCNA_e5.1	CACGTATATGCCGAGATCTCAGC
crPCNA_e5.2	CACAGGAAATTACAACAGCATCT
crCDK1_e4.1	CATGGATCTGAAGAAATACTTGG
crCDK1_e5.1	AGTCTCTGTGAAGAACTCTTCTA
crCDK1_e6.1	GAGTATAGGCACCATATTTGCTG
crPCNA_i1.1	ATACCTACGTGCCCCTGAAGGTG
crPCNA_i1.2	AAATCCAGCCTAATAAAAGGAGG
crPCNA_i2.1	GGACGCATCTGGCAGTATTTATA
crCDK1_i2.1	GAGGGAGGCTATGGGAGCCCAGC
crCDK1_i3.1	TCCAGACTTTATAGACTGGTTAC
crCDK1_i4.1	TTGGTCTAGCCTTACTGAGTGGA
crNeg_1	CCTGCGCGAGGTCATGACGCCAC
crNeg_2	CCGCGGACTCCCGCTTTGTGGCT
crNeg_3	AGTGGCTGGTCTTAGCGCCTAAT
crNeg_4	ATAAAAGCATCTGTTTACCTTAT
crNeg_5	TGCATGTGAAGGGGCTAAGCCCT
crNeg_6	AGTTAGTAGCACGGAATCACAGC
crRpa3_e2.1	CTTCTCCATCTGAAAGAATAAAC
crRpa3_e3.1	CAACTACTTCTACAATCCCAGAG
crRpa3_e4.2	CAATGAAGCTGTGAAAATTATCA
crBrd4_e3.1	CAGCAGCCCGTGGATGCCGTCAA
crBrd4_e8.1	GTGCTGATGTCCGATTGATGTTC
crBrd4_e8.2	GAGCCATGGCTACCACTTCATGG
crRosa26_1	AGCCTGCCCAGAAGACTCCCGCC
crRosa26_2	CACCTGTTCAATTCCCCTGCAGG
crRosa26_3	CATCGAGGTAGATTAAAGACATG
crAno9_e2.1	CACCAATGGCAACTGGTCCCCTT
crAno9_e2.2	TGGGGCCAGAAGGGGACCAGTTG
