# Supplementary material for: High-performance CRISPR-Cas12a genome editing for combinatorial genetic screening
Source: Nat Commun. 2020 Jul 13;11:3455. doi: 10.1038/s41467-020-17209-1 (PMC7359328; doi:10.1038/s41467-020-17209-1)
Supplement: Supplementary file 3 — Supplementary Data 2 [file 41467_2020_17209_MOESM3_ESM.xlsx]

## Sheet: Sheet1
crRNA name	crRNA matched genomic DNA sequence	annotated function/note
Aurka_catalytic_1	CTAGTGGGCGGCCAATGTCAAAA	domain
Aurka_catalytic_10	AATGACAGTAAGACAGAGCGTTT	domain
Aurka_catalytic_12	GAGGCACACACGTACCAGGAGAC	domain
Aurka_catalytic_13	CCTGACTTTGTGACAGAGGGAGC	domain
Aurka_catalytic_14	ACAGTCTTGAAATGAGGTCCCTG	domain
Aurka_catalytic_15	TGACAGAGGGAGCCAGGGACCTC	domain
Aurka_catalytic_16	AAGACTGTTAAAACACAACGCAA	domain
Aurka_catalytic_17	GAAGATTTTGACATTGGCCGCCC	domain
Aurka_catalytic_18	CAAACTTCCCTTTTCCTAGTGGG	domain
Aurka_catalytic_19	GCTTGCGTTGTGTTTTAACAGTC	domain
Aurka_catalytic_2	ACATTGGCCGCCCACTAGGAAAA	domain
Aurka_catalytic_3	TCTCTCCCGCGCCAAGTAGACAT	domain
Aurka_catalytic_4	GAAATGTCTACTTGGCGCGGGAG	domain
Aurka_catalytic_5	AACAGCACCTTCAGAGCCAGGAT	domain
Aurka_catalytic_6	AAACACAGCTGGAGAAGGCGAAC	domain
Aurka_catalytic_7	CATGACGCCACCCGAGTTTATCT	domain
Aurka_catalytic_8	TCTGATTCTAGAATATGCGCCCC	domain
Aurka_catalytic_9	GAGCTCTCTATAGACTGTTCCAA	domain
Aurka_intron_1	TTCATGTTCACCTCTGACCCATG	non-coding
Aurka_intron_10	CTACCCCCCAAAATTAGTCGCAC	non-coding
Aurka_intron_11	CTTTCCTACCCCCCAAAATTAGT	non-coding
Aurka_intron_12	TAGGGCTTTCCTTTCCTACCCCC	non-coding
Aurka_intron_13	GGGGGTAGGAAAGGAAAGCCCTA	non-coding
Aurka_intron_14	TAGACTCTCCCTTTCTAGGGCTT	non-coding
Aurka_intron_15	TTAAGCACTGGTGCAGTTTAAGG	non-coding
Aurka_intron_16	AGGTCACCTGTTTGTCTCCAGCA	non-coding
Aurka_intron_17	TCTCCAGCAGCTCTGGGGCAGGC	non-coding
Aurka_intron_18	TGTCACTGGGTAACAGGAGCTAC	non-coding
Aurka_intron_19	GGAGAGATCATAGTTGAGAATCT	non-coding
Aurka_intron_2	GTGGCTCCATGCTTCCCCCTGAC	non-coding
Aurka_intron_20	AAGTTATTGGAGTAACTGACAAG	non-coding
Aurka_intron_21	TGAGATTCCCAAAGGATGGTCCC	non-coding
Aurka_intron_22	GGAATCTCACAAAAGCCTCTGTT	non-coding
Aurka_intron_23	AAAACAAAAGCTGGAATCAACCA	non-coding
Aurka_intron_24	TTTGCCTATTGAGCTCTTGACAC	non-coding
Aurka_intron_25	CCTATTGAGCTCTTGACACACGA	non-coding
Aurka_intron_26	CTTCTTGTTGTGGTGGCCGCTTA	non-coding
Aurka_intron_27	TATTTGCTTCTTGTTGTGGTGGC	non-coding
Aurka_intron_28	CCAGCAAACCTGTCTTTCTATTT	non-coding
Aurka_intron_29	CTGGGAAATGCCCACCGCCTTCC	non-coding
Aurka_intron_3	GGTGGGCACCTGTCTGAGCGCGC	non-coding
Aurka_intron_30	ATCTACATGAGAAGTAAGCAAGC	non-coding
Aurka_intron_31	CTTGCTTACTTCTCATGTAGATT	non-coding
Aurka_intron_32	TCAATCTGCAGCTGGTGTTCACA	non-coding
Aurka_intron_33	ATGTATTGAAGCAAACACCATAG	non-coding
Aurka_intron_34	TATGGTGTTTGCTTCAATACATG	non-coding
Aurka_intron_35	CTTCAATACATGAAAAGAAACAC	non-coding
Aurka_intron_36	TATGTAAGGCCATCAGGCAAAAC	non-coding
Aurka_intron_37	CCTGATGGCCTTACATATAAACC	non-coding
Aurka_intron_4	AAGTCAGTTGTGACATCACAATG	non-coding
Aurka_intron_5	AGTGTGCATCCCCTAAGATAGGG	non-coding
Aurka_intron_7	AATCAGAGTGTAAACTAAATATT	non-coding
Aurka_intron_8	GTTTACACTCTGATTCAAAGCCG	non-coding
Aurka_intron_9	CACTCTGATTCAAAGCCGACCTG	non-coding
Aurka_nd_1	CAGCATCCAGGCTCGCCCTCAAC	non-domain
Aurka_nd_2	TGGGCTTGTGAAGGGACACGCTG	non-domain
Aurka_nd_3	GTGCCGGCTTCTGACCTGCTCCA	non-domain
Aurka_nd_4	TGTCTTCGGTCTTCTGCAAGGAT	non-domain
Aurka_nd_5	CTAGTGTGGCCAGTTGGAGGTTT	non-domain
Aurka_nd_6	CTGGTTGGCTCTTTGCTAGTGTG	non-domain
Aurkb_catalytic_1	CCCAAAGGACGCCCAATCTCAAA	domain
Aurkb_catalytic_10	TGTCTCTGTGAATTACCTTCTTC	domain
Aurkb_catalytic_12	ATTATGCATGCGCCCCTCAATCA	domain
Aurkb_catalytic_13	AGCAGCTTGGAGATGAGGTCCTG	domain
Aurkb_catalytic_2	ACTATTGACAACTTTGAGATTGG	domain
Aurkb_catalytic_3	CCTTTGCCCAAAGGACGCCCAAT	domain
Aurkb_catalytic_4	CAAATTTGCCTTTGCCCAAAGGA	domain
Aurkb_catalytic_5	AGATTGGGCGTCCTTTGGGCAAA	domain
Aurkb_catalytic_6	GGCAAAGGCAAATTTGGAAACGT	domain
Aurkb_catalytic_7	GAAACGTGTACTTGGCTCGGGAG	domain
Aurkb_catalytic_8	ATCGTGGCACTCAAGATCCTCTT	domain
Aurkb_catalytic_9	GATCTCTCGGCGAAGCTGGTGCT	domain
Aurkb_intron_1	AGTGTCCCCAGACCCTGGCTCCT	non-coding
Aurkb_intron_10	GCTTATATCATTACCACCTCTTA	non-coding
Aurkb_intron_11	CTTGACAGTGAGCGTCCCAGAGA	non-coding
Aurkb_intron_12	TCTTTACTTGACAGTGAGCGTCC	non-coding
Aurkb_intron_13	TTAATAACCCCTTTCACGTGGAG	non-coding
Aurkb_intron_14	ACGTGGAGCAATGAGTAGATTCT	non-coding
Aurkb_intron_15	AGCTGCTTGCTAAAGGACCCATC	non-coding
Aurkb_intron_17	TAGGAACAGAACATAGGGATACT	non-coding
Aurkb_intron_18	AACTTCACAAGCTCAGGCTCTTA	non-coding
Aurkb_intron_2	TGTACTGTAGGAGCCAGGGTCTG	non-coding
Aurkb_intron_20	TCATTCGTTCATTTACTTTGCTT	non-coding
Aurkb_intron_3	CAGAGCCGTGTACATCCACTTTG	non-coding
Aurkb_intron_4	CTATGCAATACTCTGAAGAATTA	non-coding
Aurkb_intron_5	ATTCTTCAGAGTATTGCATAGTA	non-coding
Aurkb_intron_6	AGTAGCATATGTTTGGTGGGTGT	non-coding
Aurkb_intron_7	CTTGACGTAAGCATTGCCCTTGT	non-coding
Aurkb_intron_8	TTAAGATTAAGATAATTCATTAT	non-coding
Aurkb_intron_9	TGACCATGCTGGTGCCGTGCATG	non-coding
Brd2_BD1_1	CATGGCCATTCCGGCAGCCTGTG	domain
Brd2_BD1_2	AAGTCTCCTCTTGATAGTACCCA	domain
Brd2_BD1_3	ATACTATGTTTACCAACTGTTAC	domain
Brd2_BD1_4	CCAACTGTTACATTTATAACAAG	domain
Brd2_BD1_5	CAGTGTCTGTGCCATTAGGACAA	domain
Brd2_BD2_2	ATGATGTCATGGTAATCATGAAG	domain
Brd2_BD2_3	CTGCTGATGTACGGCTTATGTTC	domain
Brd2_BD2_4	GTGCCATAGCCACAACATCGTGG	domain
Brd2_BD2_5	GGATGTGTTTGAGTTTCGCTATG	domain
Brd2_ET_20	CCCAGGTAACTTATTGATATCCA	domain
Brd2_ET_21	AATCACGTAGAGAGGGTTCCCTG	domain
Brd2_ET_22	TTCTGGATTTGAATCACGTAGAG	domain
Brd2_ET_23	AAAATCAATCTCAATTTCTTCTG	domain
Brd2_ET_24	AAACACTCAAGCCGTCCACACTT	domain
Brd2_ET_25	GAAGGCAGGATAAAACATATCGC	domain
Brd2_ET_26	TCCTGCCTTCGAAAGAAACCCCG	domain
Brd2_intron_10	GAGGCCTCTCCCCTCCCCCTGGC	non-coding
Brd2_intron_11	GAGGCCGGGCCGCCAGGGGGAGG	non-coding
Brd2_intron_12	CTTGCCCAGACGTGCACACCTGT	non-coding
Brd2_intron_13	CTTTCGCGCGAGGGGCTACCCCA	non-coding
Brd2_intron_14	GAGTCCCAAGACAGCGTAGGGGA	non-coding
Brd2_intron_15	CCGGCGTCAGGGTGAGGAGAGCG	non-coding
Brd2_intron_16	GGGCATGTGGACGCCTTGTGCGT	non-coding
Brd2_intron_17	CAGATTCTCGCGCACTTACCCGC	non-coding
Brd2_intron_18	CTGTCTAGCCAGCCCCGGGGGCT	non-coding
Brd2_intron_19	CTATCTGATTACTTTGGTTCGGG	non-coding
Brd2_intron_20	AAGCGGTGGCGGCGGCCCAGGTA	non-coding
Brd2_intron_21	CGCGACGCGGAGACCCATTCGGC	non-coding
Brd2_intron_22	TCATCGTGCTTGTGGGGGGTCTT	non-coding
Brd2_intron_23	CCAGGGGGATTCCCACAGGGTGG	non-coding
Brd2_intron_24	TGGTACATAGGTACAGGCTGCCG	non-coding
Brd2_intron_25	CATCTGCAGTGAACTGAGCCCTG	non-coding
Brd2_intron_26	GTCTGAGGGACAGTGGGAGTCGC	non-coding
Brd2_intron_27	AAGGAGACTTGTTTGGTTGATAC	non-coding
Brd2_intron_28	GTTTAGTTGAGGTTAGGTTGGTT	non-coding
Brd2_intron_29	AATCTCTGGGGGGGCTTCAAGAC	non-coding
Brd2_intron_3	AATGACCGATGGCGTCCCCGCCC	non-coding
Brd2_intron_30	AGATCTTCTCCATAAGGCTAGAG	non-coding
Brd2_intron_31	TCCATCTTTAGCTTACACTGGGT	non-coding
Brd2_intron_32	CTGGTTGCAATTCACTTCACTGC	non-coding
Brd2_intron_33	CTCTAAGAGAATGGGAACTCCCT	non-coding
Brd2_intron_34	TGCTTGTTATCTCTATCTTGGCA	non-coding
Brd2_intron_35	TCATCTTGCCTCCATGTGTCCCT	non-coding
Brd2_intron_36	CAGATTCCCACCCCTGGTTGGGA	non-coding
Brd2_intron_37	GCCACCGTGGTCCTCTCCCAACC	non-coding
Brd2_intron_38	CCTCATGCAGCCCATGGATAGCC	non-coding
Brd2_intron_39	TCTAGCCACCCACCTCCCACCCA	non-coding
Brd2_intron_4	CTTATGCATTTAAATGACCGATG	non-coding
Brd2_intron_40	CAGCGTGGGTGGGAGGTGGGTGG	non-coding
Brd2_intron_41	ATTCCCACTAGGAGGTTCCTGAT	non-coding
Brd2_intron_42	TAGACTAGTTTAATTGGGGCCGC	non-coding
Brd2_intron_43	ATTGGGGCCGCAGTGTGGGCAAT	non-coding
Brd2_intron_44	CAGCCCTGTTGGGACTAATGACC	non-coding
Brd2_intron_46	TGAGAAACAGGGCCACCATCCCC	non-coding
Brd2_intron_47	ATATTTGGGGATGGTGGCCCTGT	non-coding
Brd2_intron_48	GGGATGGTGGCCCTGTTTCTCAG	non-coding
Brd2_intron_49	AGGTTGTAGGGGTTAGTGTGGTG	non-coding
Brd2_intron_5	CCCTCCGATGGGTATGTAGGCAC	non-coding
Brd2_intron_50	CAGTTAAGGATAAGTGTGGGGTT	non-coding
Brd2_intron_6	CGTTCCCTCCCCCGCAGCACACA	non-coding
Brd2_intron_7	GAAAAGTAACTCTTTCCTCCTTT	non-coding
Brd2_intron_8	CAAATTACTAAGTAGCAGCAGCC	non-coding
Brd2_intron_9	CGCACCTGGGCCTGGCGGGTCCG	non-coding
Brd2_nd_1	CCTGGTGCTGCTGCCTCTGGGCC	non-domain
Brd2_nd_10	TTAGAGCTCTGGTGTTGCTGTTG	non-domain
Brd2_nd_11	GTCAACCCAGGAGGCAAGGCAGT	non-domain
Brd2_nd_12	CTCACTGGAGGACTCTGAAGAGG	non-domain
Brd2_nd_16	TTGGGCTGAGGTGGGCGAGGTGC	non-domain
Brd2_nd_17	TTAGATTTCTTGGGCTGAGGTGG	non-domain
Brd2_nd_18	GGACTTCCGGAGGAAGTAGCAAC	non-domain
Brd2_nd_19	TTCCTCCTCCTCAGAATCATAGC	non-domain
Brd2_nd_2	AGAGCCCCACAATGGCTTCTGTA	non-domain
Brd2_nd_28	GAGAAGAAGCGGGAGCTAGAGAA	non-domain
Brd2_nd_29	GTGGAGTTGAGCTGTCCACTGAC	non-domain
Brd2_nd_3	CAACTGGCCCCTGCCAATCCACC	non-domain
Brd2_nd_30	GAATCCTTTTCCCTGGTGCTGCT	non-domain
Brd2_nd_31	TGTAGGAAGATCTTTTCCAGTGT	non-domain
Brd2_nd_4	GGATTGGACACCTCAGGGGGTGG	non-domain
Brd2_nd_5	GGGATGGTCACCACAAGCTCTTG	non-domain
Brd2_nd_6	AGGTGGTGGTGTATACAGGGCTG	non-domain
Brd2_nd_7	GCTCAAGACTCCCAGGAGGACTA	non-domain
Brd2_nd_8	ATTGGGCGGCCACTCTCTCTGCG	non-domain
Brd2_nd_9	GTGGGGGTTTGATTGGGCGGCCA	non-domain
Brd2_utr_1	GTGGGGCTGCGGCAGCCATGCTG	non-coding
Brd2_utr_2	CGAACACTGCGGAGGGTCGTGAA	non-coding
Brd4_BD1_1	CATAGTGTCTTGAGCACCACTCT	domain
Brd4_BD1_3	CAGCAGCCCGTGGATGCCGTCAA	domain
Brd4_BD1_4	TTGTTCCCATATCCATGGGTGTT	domain
Brd4_BD1_5	CAAGCGCTTCTTTATTGTTCCCA	domain
Brd4_BD1_6	TAAACATAGTGTTGAAGTCCTGG	domain
Brd4_BD1_7	CAAATTGTTACATCTATAACAAG	domain
Brd4_BD1_8	CAAGAAGAGCTTCTCCAGAGCTT	domain
Brd4_BD2_1	TTGGCAAACATCTCCTTGAGGAT	domain
Brd4_BD2_2	CCAAGAAACATGCTGCCTATGCC	domain
Brd4_BD2_3	TACAAGCCTGTGGATGTGGAGGC	domain
Brd4_BD2_4	ATGATGTCACAGTAGTCGTGCAG	domain
Brd4_BD2_5	GTGCTGATGTCCGATTGATGTTC	domain
Brd4_BD2_6	GAGCCATGGCTACCACTTCATGG	domain
Brd4_CDT_34	CGGGCCAACTCCCTCTGCTGGTC	domain
Brd4_CDT_35	TTCAAATATTGACAAAAGATCAC	domain
Brd4_ET_14	TTGATATCTAGACTTAGCTGCCG	domain
Brd4_ET_15	AGTGATGGTTCCCTTGACTGAAT	domain
Brd4_ET_16	AGACCCTGAAGCCATCTACACTA	domain
Brd4_ET_17	TTCCGCAAACAGGAGGTGACATA	domain
Brd4_ET_5	CTTTTCTTCCGCAAACAGGAGGT	domain
Brd4_intron_1	CCAAAGGTTCACCTGTATAGTAA	non-coding
Brd4_intron_10	TAGTCACACAACTGTCATTTATG	non-coding
Brd4_intron_11	TATCATAAATGACAGTTGTGTGA	non-coding
Brd4_intron_12	TTAGATGGGTTCTCAGGGCTATT	non-coding
Brd4_intron_13	TATGAGAAAATAGAATGTTCTTG	non-coding
Brd4_intron_14	AGAATGGTGACTCTAGGGCTGGT	non-coding
Brd4_intron_15	CATTAAAATAAGTGTCTTCCTGG	non-coding
Brd4_intron_16	CCTGGGGTACCAATTAACTAAGA	non-coding
Brd4_intron_17	TTAGTTAATTGGTACCCCAGGTA	non-coding
Brd4_intron_18	AAACAGGATGAGCTGATGTCAGA	non-coding
Brd4_intron_19	AAATACTAGTTGGGGTTCTGACA	non-coding
Brd4_intron_2	AGTACTTAACTTTACCAAAGGTT	non-coding
Brd4_intron_20	AAACCTTTCCGTAGCTGTGGTTG	non-coding
Brd4_intron_21	GTGGTGCTTCAAGTGACTGCTGC	non-coding
Brd4_intron_22	AAGCTTTGGAGTGCTTTGGTGGT	non-coding
Brd4_intron_23	TTGGGGACTGTCCCATTTGTACA	non-coding
Brd4_intron_24	TAGTTCCCTTCAAAAGCCAAGGC	non-coding
Brd4_intron_25	TAAGTTACTCTCTGGTATGTATT	non-coding
Brd4_intron_26	CCAAAAGGGCATGGAACTTAATA	non-coding
Brd4_intron_27	GCAAATGTGTTATGTGGTGGTAG	non-coding
Brd4_intron_28	GTCTGTGAGGGCTAGAACTCTTT	non-coding
Brd4_intron_29	GTGTGTACTTAGTTGGTGGCCTA	non-coding
Brd4_intron_3	GTAAAGTTAAGTACTTAAAGCAC	non-coding
Brd4_intron_30	GTCTTAGAAGAAGAGACAAGACA	non-coding
Brd4_intron_31	TATCAAGTTCACGACCTAGATGT	non-coding
Brd4_intron_32	ATCTGTAGAATTAGATGCTATAG	non-coding
Brd4_intron_33	CTCCCCCTCCTTCCCAAGCAGGG	non-coding
Brd4_intron_34	CCTGCTTGGGAAGGAGGGGGAGT	non-coding
Brd4_intron_35	TGGGGAGGAGGGCATTGTTATCC	non-coding
Brd4_intron_36	GTTCTTGAGCATGTCTAGTACAG	non-coding
Brd4_intron_37	CACCATCCCAAAGGACCACCTGG	non-coding
Brd4_intron_38	CCTGAAAATTTACACCATCCCAA	non-coding
Brd4_intron_39	AGGTAAAAGAGCCTGCACAACTT	non-coding
Brd4_intron_4	ATCTAGTGGTCTTATTCCTAGAG	non-coding
Brd4_intron_40	TGCCTGAGCACACCTCTGCAAAA	non-coding
Brd4_intron_41	CAGAGGTGTGCTCAGGCACAAAC	non-coding
Brd4_intron_42	TGGCCATGTCCACAGTTCCAGGA	non-coding
Brd4_intron_43	GCTACGGGGTTAGGAAGTGGCCC	non-coding
Brd4_intron_45	ATCACATCTGTGGTCTGAACTGT	non-coding
Brd4_intron_47	AAATAGAACGACTCTGGAGGGAG	non-coding
Brd4_intron_48	CCCACTACACGAGCAGAGGTCAA	non-coding
Brd4_intron_49	ACCTCTGCTCGTGTAGTGGGTAA	non-coding
Brd4_intron_5	TCTTTCATCTCTAGGAATAAGAC	non-coding
Brd4_intron_50	CAAAACACAGTAAACTTCAAGAA	non-coding
Brd4_intron_6	ATCTCTAGGAATAAGACCACTAG	non-coding
Brd4_intron_7	TCTGAATTTAGCAGTGTCTTATT	non-coding
Brd4_intron_8	GCAGTGTCTTATTTATACTAGTG	non-coding
Brd4_intron_9	TGATATAAAAGAAAATGTTAAAA	non-coding
Brd4_nd_1	TCAATCTTGTCCCAGGGCCGCTC	non-domain
Brd4_nd_10	TAGGGGGTGGCACTGCAGGAGAG	non-domain
Brd4_nd_11	TTCTGCTGGGGCTGTGAGAGGGC	non-domain
Brd4_nd_12	GTTTGTTCTGCTGGGGCTGTGAG	non-domain
Brd4_nd_18	AGAGTCTTCACTGTCAGAGGAGC	non-domain
Brd4_nd_19	TGGTCCCTCCCAGTGTGCCCCTT	non-domain
Brd4_nd_2	TAGTCCATCCCCCATTACTGGCA	non-domain
Brd4_nd_20	ACCCTATTGGCCACTTCACCCAG	non-domain
Brd4_nd_21	CACAATGCGCTGCCCCAACAGCC	non-domain
Brd4_nd_22	GGGGCAGAGCAGCAGCTCGGTTA	non-domain
Brd4_nd_23	CCGCCTCCACCCCACCCTTCTGT	non-domain
Brd4_nd_25	CTGGGGAGGAGACTGATGGGTCA	non-domain
Brd4_nd_26	CCTGCTTCTTAGGCTGGACGTTT	non-domain
Brd4_nd_27	CTACCACCAGGGGCTGGGGCTGG	non-domain
Brd4_nd_28	AGCACCTCACTTCGACCAGAGCC	non-domain
Brd4_nd_29	TCCTTGTCAGGGGCCCCTGGTGG	non-domain
Brd4_nd_3	GGAGGTTTCTAGTCCATCCCCCA	non-domain
Brd4_nd_30	GCTCCTGCTTCTGTTTGTCCTTG	non-domain
Brd4_nd_31	AGCATTTCCGCCGTGCTGCTCGG	non-domain
Brd4_nd_33	CGCCGTGCTGCTCGGGAGAAGGA	non-domain
Brd4_nd_36	CTCCCTCGTCCTCTTCCTTTTGC	non-domain
Brd4_nd_4	CTGGCTGGGGTTGGGCCTGGGCC	non-domain
Brd4_nd_5	CCTGGACTATCATGATCTCAGTT	non-domain
Brd4_nd_7	GTACCGTGGATACACCAGGCTTT	non-domain
Brd4_nd_8	CTGCTGTCACCCCAGACCTCATT	non-domain
Brd4_nd_9	GAGGCTTCACAGGTCTGCTGCTC	non-domain
Cdc7_catalytic_10	AAACGGATTCATCAGTTTGGTAT	domain
Cdc7_catalytic_11	GTATTGTTCACCGTGATGTGAAG	domain
Cdc7_catalytic_12	AGACGTCTATTGTATAAAAAATT	domain
Cdc7_catalytic_13	TGTCACGGGTTCCCTGGGCCAAA	domain
Cdc7_catalytic_14	GCCCAGGGAACCCGTGACACAAA	domain
Cdc7_catalytic_25	CAAGGCCAGTGATGACTTAACTG	domain
Cdc7_catalytic_26	CCTGGATCCTCGAATTGTCATGA	domain
Cdc7_catalytic_27	GCTCAGATCATGACAATTCGAGG	domain
Cdc7_catalytic_28	GCAGCCTGGATAGTTTCCCTGGA	domain
Cdc7_catalytic_29	GGATGACTCCAATAGCCATCGTT	domain
Cdc7_catalytic_3	TCTTCATGTCCTTCTTGCAACTG	domain
Cdc7_catalytic_30	GGTCCAGAAGCTTGTCGAGCAGG	domain
Cdc7_catalytic_31	AAGAACGCATGTAATAAGGCTGC	domain
Cdc7_catalytic_32	AGCGCAATTTTCTCTTCATGTCC	domain
Cdc7_catalytic_4	GCCACAGCACAGTTGCAAGAAGG	domain
Cdc7_catalytic_5	TGAAGCAGTACTTAAGTCCCATG	domain
Cdc7_catalytic_6	AATTCTCTTTCCTTCCAAGAAGT	domain
Cdc7_catalytic_7	CTTCCAAGAAGTTCGGGAATATA	domain
Cdc7_catalytic_8	AAAGCTACAAAAAGATTATACAT	domain
Cdc7_catalytic_9	TAGCTTTGAAACGGATTCATCAG	domain
Cdc7_intron_1	CTCTCAATCACAATAAAAATGTG	non-coding
Cdc7_intron_10	TTGATTATATGGAAGAGACCTTA	non-coding
Cdc7_intron_11	ACTCCTTACCACACTAAGTATGA	non-coding
Cdc7_intron_12	CTGTCACACCATCTTTCCCACAA	non-coding
Cdc7_intron_13	CCACAACTACAGAACAACCCAGG	non-coding
Cdc7_intron_14	CTGTGTCCTCTTCTGCCTCGTCT	non-coding
Cdc7_intron_15	CTACTTTATGGATAACCACATTC	non-coding
Cdc7_intron_16	TGGATAACCACATTCCTTCCTTC	non-coding
Cdc7_intron_17	GCAACTTCTGTGACTTTGGAGAC	non-coding
Cdc7_intron_18	CAAGAAAACGAGGTAAAGGGCTA	non-coding
Cdc7_intron_19	TTGTAAAAATATTGGAGGGTAAC	non-coding
Cdc7_intron_2	CTATTCCATTTCCTCTCAATCAC	non-coding
Cdc7_intron_20	CCATGAGGGGGTTGTGAGACTGG	non-coding
Cdc7_intron_21	TGGCTAGGGAAAAGAGATTAAGT	non-coding
Cdc7_intron_22	CCTAGCCAGAAAATAACCATTCC	non-coding
Cdc7_intron_23	AGCAACCGAGGAGATAGATGGTG	non-coding
Cdc7_intron_24	GTTTGAGCAACCGAGGAGATAGA	non-coding
Cdc7_intron_25	ATCCAGACACGTATATATCATCC	non-coding
Cdc7_intron_26	GGAGTAGAATGAAGATGCAGAGC	non-coding
Cdc7_intron_27	TCGTGCTCTGCATCTTCATTCTA	non-coding
Cdc7_intron_28	CTTCATGACAGGCACAGTTTAGG	non-coding
Cdc7_intron_29	AATGTTTACTTCATGACAGGCAC	non-coding
Cdc7_intron_3	TCTTTCCTATTCCATTTCCTCTC	non-coding
Cdc7_intron_31	GACAGTTTAACAAAGGTGGAACA	non-coding
Cdc7_intron_32	TTAAACTGTCGAAACCATAATAG	non-coding
Cdc7_intron_33	ATTCTGTTGAAAGGAGGAGAAAA	non-coding
Cdc7_intron_35	TCCTCCTTTCAACAGAATGAAAG	non-coding
Cdc7_intron_36	AACAGAATGAAAGTAATAAATGT	non-coding
Cdc7_intron_37	GGATAGAATAGTCATAACTTAGT	non-coding
Cdc7_intron_38	TTAACAGAATTGTCTTTATTAGC	non-coding
Cdc7_intron_39	AGCCTAACGTTGGAATATTTGCT	non-coding
Cdc7_intron_4	TTGTGATTGAGAGGAAATGGAAT	non-coding
Cdc7_intron_40	TTGTGTACTTAACTGCTCTACAG	non-coding
Cdc7_intron_41	AATTCCATTGCTTAATACCTGAA	non-coding
Cdc7_intron_42	TGGGGTTTGAGATAGAGTATGCT	non-coding
Cdc7_intron_43	ATATATTCCCAAAGTTAACAGCA	non-coding
Cdc7_intron_44	AGATAGAGTATGCTGTTAACTTT	non-coding
Cdc7_intron_45	CCCACAATTTAGAGAACCTTAGA	non-coding
Cdc7_intron_46	GAGAACCTTAGAAGACTTGTTCT	non-coding
Cdc7_intron_47	CACACAGAATGGTCAGTCTATCC	non-coding
Cdc7_intron_48	GCAGAGACAGAAATCCCACAGGC	non-coding
Cdc7_intron_49	CCAGCCTGTGGGATTTCTGTCTC	non-coding
Cdc7_intron_5	GAGTGGCCTGTTCTGACTTTCCA	non-coding
Cdc7_intron_50	TGTCTCTGCTAAAGGGAGTTGAT	non-coding
Cdc7_intron_6	CAGCCTTTGTTTCCAGGCTTTCT	non-coding
Cdc7_intron_7	AAACAGAAAATGCGTTGTGTGGT	non-coding
Cdc7_intron_8	ATGAGAACGTTGGACCACACAAC	non-coding
Cdc7_intron_9	AAAACCAAAGTTGTTATATGAGT	non-coding
Cdc7_nd_1	TTCCCTTCGTGGCAGTGACAGGT	non-domain
Cdc7_nd_10	GTGAACAATCTTCCTGCTGAGCC	non-domain
Cdc7_nd_10	CGTCTTTTCCTTGCTTAATGTGA	non-domain
Cdc7_nd_11	GGGTACACTGCTGATCCACAGTT	non-domain
Cdc7_nd_12	CTTGCTTAATGTGAACTTGTGTG	non-domain
Cdc7_nd_13	TGAAGCTGTACCACAACTAGTCA	non-domain
Cdc7_nd_14	GTGATATTATGTCCACAGTCTTT	non-domain
Cdc7_nd_15	TCGCTAGCTTTCGTGATATTATG	non-domain
Cdc7_nd_16	CCTCATCACGCTGTTCATAGCTT	non-domain
Cdc7_nd_17	TACAAAAGCTATGAACAGCGTGA	non-domain
Cdc7_nd_2	AAGAGTCATCAGCCGGACACCTG	non-domain
Cdc7_nd_3	AAAAAATATGAGCAGAGTGTTAA	non-domain
Cdc7_nd_4	TGGTCAGTGTTCTTGGAAGCAGC	non-domain
Cdc7_nd_5	TACAAGGAGTCCTCTGAGTGCTG	non-domain
Cdc7_nd_9	AACACATTGACTAGTTGTGGTAC	non-domain
Cdc7_nd_9	TCCTTAATTTTGAACACATTGAC	non-domain
Cdk1_catalytic_1	AAGTCTGATCTTCTTCATGGCCA	domain
Cdk1_catalytic_10	GATGTCGAAGTTCTTTTAATAGA	domain
Cdk1_catalytic_10	GAATACCGATACGAGTGTACACA	domain
Cdk1_catalytic_11	TCATCAATCAATAGATTTTGAGG	domain
Cdk1_catalytic_11	CAGAACTGGCCACCAAGAAGCCG	domain
Cdk1_catalytic_12	CACGGCGACTCAGAGATTGACCA	domain
Cdk1_catalytic_12	GCAGGATCATAGACTAGCATTTT	domain
Cdk1_catalytic_13	CCAAGTGGAAGCCGGGGAGCCTC	domain
Cdk1_catalytic_14	CCAGAGATTCGTTTGGCAGGATC	domain
Cdk1_catalytic_2	CCGAATTGCAGTACTGGGCACTC	domain
Cdk1_catalytic_3	ATAGAGAGATTTCCCGAATTGCA	domain
Cdk1_catalytic_4	AGTTCCTGTCCATGGACCTCAAG	domain
Cdk1_catalytic_5	AAGTCTCTGTGAAGAACTCGCCG	domain
Cdk1_catalytic_6	AGGTTTCAAGTCTCTGTGAAGAA	domain
Cdk1_catalytic_7	CCACTCCCGGCGAGTTCTTCACA	domain
Cdk1_catalytic_8	ATTGTTCCTTTGTCATCAATCAA	domain
Cdk1_catalytic_9	GGCCTTGCCAGAGCGTTTGGAAT	domain
Cdk1_intron_1	ATAAAAGCATCTGTTTACCTTAT	non-coding
Cdk1_intron_10	TATATTCTACACAGCCAAGGGCT	non-coding
Cdk1_intron_11	GCTGTTCTTGCAAGTGAGCCATT	non-coding
Cdk1_intron_12	CAGGGCCTCCCGCGTAGCCGGCA	non-coding
Cdk1_intron_13	CCGGCTACGCGGGAGGCCCTGGA	non-coding
Cdk1_intron_14	AGTTAGTAGCACGGAATCACAGC	non-coding
Cdk1_intron_15	CGGATAACCTGAAGCACAAGGTG	non-coding
Cdk1_intron_16	GTTATCCTGATTCTTGCTAAGGA	non-coding
Cdk1_intron_17	GGGTGCAGGTGTGCTGGGGGAGT	non-coding
Cdk1_intron_18	GTCTTTCTAAGTACTGGTTCTGA	non-coding
Cdk1_intron_19	TGTAAGCTGGGTGGTGGTCTGTG	non-coding
Cdk1_intron_2	TTAAAAACAACAACAACAACTGT	non-coding
Cdk1_intron_20	AAATACTACAGAAGGGGACTGAA	non-coding
Cdk1_intron_21	ATTCCTCCTTATGTCCCATAGGC	non-coding
Cdk1_intron_22	TTCTCCCCGCAACAGAATTTCCA	non-coding
Cdk1_intron_23	CATATTTCTATGTAGGAGTCAAG	non-coding
Cdk1_intron_24	CTCCTGGAGAGCTAAGAATGAAG	non-coding
Cdk1_intron_25	TGTGTGGCTTCTGTTGAGGGTTG	non-coding
Cdk1_intron_26	ATGCCCTGTGTAAGCAGGGTCTC	non-coding
Cdk1_intron_27	ACCAATGTTTAGAGACCCTGCTT	non-coding
Cdk1_intron_29	ATGTGACAACATCTCTTCAACTG	non-coding
Cdk1_intron_3	TTAAAATAATAAGAGTCTGCGAG	non-coding
Cdk1_intron_30	ATGACCTTAGATAGGACTTTCTG	non-coding
Cdk1_intron_31	TGAAGCCATCCCCTCCTGGGCTC	non-coding
Cdk1_intron_32	AGCTGTGACCTTTGACCTGCTTT	non-coding
Cdk1_intron_33	AAATTATTTCAACAAGCCGCTAT	non-coding
Cdk1_intron_34	AAAATTACATACTGCTGTCGACG	non-coding
Cdk1_intron_35	ACTGAGTACTTGGAATTGGCAGA	non-coding
Cdk1_intron_36	TAGCGTGCTTACTGAATGCCAAG	non-coding
Cdk1_intron_37	CCAGGCAGTGTTATCAAGACTTT	non-coding
Cdk1_intron_38	GCAAATGTCATACAAGTGAAAGC	non-coding
Cdk1_intron_39	ACTTGTATGACATTTGCTAAAAT	non-coding
Cdk1_intron_4	AGAAAAACTAAAACAGTACACCA	non-coding
Cdk1_intron_40	AGTAATAATTGAGGAGGGGAAAG	non-coding
Cdk1_intron_41	CCCTCCTCAATTATTACTTAAAA	non-coding
Cdk1_intron_42	ATTTCAGAACATCTACTGTTTAG	non-coding
Cdk1_intron_43	GCTTATGAATAGTGCCCTGTTGC	non-coding
Cdk1_intron_44	TTGACAAATGTGCAGAACGAACT	non-coding
Cdk1_intron_45	TCAAGAAATGCAGCAGGACACCG	non-coding
Cdk1_intron_46	TCTGGAATAACTTGATTATTTAA	non-coding
Cdk1_intron_6	GTACGGTAGTAGTGTGCTGAAAT	non-coding
Cdk1_intron_7	CCAAAAAAAGCAAAAGGCCCTGA	non-coding
Cdk1_intron_8	GCTAGCTGTGTATCAGTCTCCAC	non-coding
Cdk1_intron_9	TGCATGTGAAGGGGCTAAGCCCT	non-coding
Cdk1_nd_1	TCTATTTTGATATAGTCTTCCAT	non-domain
Cdk9_catalytic_1	TCGTACTTGGTGACCTCATCGCA	domain
Cdk9_catalytic_10	AAAAGCTGGAACTTGTGAAGGGC	domain
Cdk9_catalytic_4	GGAGCTGTAGAATCTTGATTTCC	domain
Cdk9_catalytic_5	GTCCGACAAATCTCAATTAGGTT	domain
Cdk9_catalytic_6	ACTTCTGTGAGCATGACCTTGCT	domain
Cdk9_catalytic_8	GGGTGCTGGGTGCATCATGGCAG	domain
Cdk9_catalytic_9	AAACAGCTCATACTTGTCTACGT	domain
Cdk9_intron_10	CACTGTTGAGCTTTAGTGGCAGA	non-coding
Cdk9_intron_11	GTGGCAGAGTTCTGTGGGAGCCA	non-coding
Cdk9_intron_12	TAGAGTCAACCTGCACTCCATGG	non-coding
Cdk9_intron_13	CCATGGAGTGCAGGTTGACTCTA	non-coding
Cdk9_intron_14	AACGGCTTGTGCACAAATGGTCT	non-coding
Cdk9_intron_15	TATGAAGAGACCATTTGTGCACA	non-coding
Cdk9_intron_16	TGCACAAGCCGTTTAAAAGGCCG	non-coding
Cdk9_intron_17	AGAACATCACCTTAAGCTCAGCG	non-coding
Cdk9_intron_18	AAAGGCCGCTGAGCTTAAGGTGA	non-coding
Cdk9_intron_19	CTTACAAAGGCAATGCTGCTGAG	non-coding
Cdk9_intron_2	GTGGCTGTTGCCCGGTCTTGCTC	non-coding
Cdk9_intron_20	CATCAGCCTCAGCAGCATTGCCT	non-coding
Cdk9_intron_21	GAGTTGGGTGTCTGTGGGTTGGA	non-coding
Cdk9_intron_22	CACAGCCAACTCCCAGCCCTCCA	non-coding
Cdk9_intron_23	ATAGCATCCTGGAGCCTGGCCTA	non-coding
Cdk9_intron_24	AGCCATCAGCTCTGGGACGTGGA	non-coding
Cdk9_intron_25	TCTCGGCAACAGAGAGCTCATAC	non-coding
Cdk9_intron_26	TCATGTACTTACTTTGTCTCGGC	non-coding
Cdk9_intron_27	TGAACAAAAGCAACTCTTGGCGC	non-coding
Cdk9_intron_28	TTCAGAAAAACAGAGAGGTTGTT	non-coding
Cdk9_intron_29	GCAGCATCTCTGCACCAAAGCAA	non-coding
Cdk9_intron_30	GCCTTTGCTTTGGTGCAGAGATG	non-coding
Cdk9_intron_31	CTTTGGTGCAGAGATGCTGCTAA	non-coding
Cdk9_intron_32	GTGCAGAGATGCTGCTAAATGTC	non-coding
Cdk9_intron_33	CTGTGTTCAGACCTTCCCTCAGC	non-coding
Cdk9_intron_34	GTCAGCCAGGACACTGCCAGTTC	non-coding
Cdk9_intron_35	CCCTCTTCTCCTCCTGGGTACCT	non-coding
Cdk9_intron_37	GCTCCTAAATCCTCAGACTGGAC	non-coding
Cdk9_intron_38	AGGCAGCTCTGTGAGAAGACTCC	non-coding
Cdk9_intron_39	CTGGAGTCTTCTCACAGAGCTGC	non-coding
Cdk9_intron_40	GTCCGCTAGCTAGCTCTGGGAGC	non-coding
Cdk9_intron_5	CACACCGCTACTTCAAAGGGTTT	non-coding
Cdk9_intron_6	TGCTGAGATTCGACCTAGTGTTT	non-coding
Cdk9_intron_7	CATGGAACAAGGAATTTGGCTTT	non-coding
Cdk9_intron_8	GCTTTCCATTTACACTGTTGAGC	non-coding
Cdk9_intron_9	CATTTACACTGTTGAGCTTTAGT	non-coding
Cdk9_nd_1	AGTACCTGGCACCGCCACGGCGG	non-domain
Cdk9_nd_2	TGCTCTGGTTGGTGGACTGCTGG	non-domain
Chek1_catalytic_1	TGGAAGACTGGGATTTGGTGCAA	domain
Chek1_catalytic_10	TGGTTTAATATCCCTGTGAGTTA	domain
Chek1_catalytic_11	GCTTGGCAACGGTATTTCGGCAT	domain
Chek1_catalytic_12	GGCATAATAATCGTGAACGCTTA	domain
Chek1_catalytic_13	GAAGCTCCGGAGCAACATAAGGT	domain
Chek1_catalytic_14	TCTTTAGAAGCTCCGGAGCAACA	domain
Chek1_catalytic_15	CCTTATGTTGCTCCGGAGCTTCT	domain
Chek1_catalytic_16	ATGCAGAACCAGTTGATGTTTGG	domain
Chek1_catalytic_17	GTCCTGTGGAATAGTACTTACTG	domain
Chek1_catalytic_18	CTTCATAAAATTCTAGTTGAGAC	domain
Chek1_catalytic_19	TTAATGTCTGGGATGGTGATCCT	domain
Chek1_catalytic_2	GTGCAAACTTTGGGAGAAGGTGC	domain
Chek1_catalytic_20	TTGTACCATCTATCTTTCTTAAT	domain
Chek1_catalytic_21	CAATCAGAATATTCCTGACAGCT	domain
Chek1_catalytic_22	ATCCAAGAGGAGGTTTTCTGGTT	domain
Chek1_catalytic_3	ACTGCAACAGCTTCTTCAGTTAT	domain
Chek1_catalytic_4	TGGACAGTCTATGGCCCGCTTCA	domain
Chek1_catalytic_5	TTGATGCAGATCTCTTTCTTAAT	domain
Chek1_catalytic_6	ACTACATTCTCGTGGCTTAACAT	domain
Chek1_catalytic_7	TGGAGTACTGTAGTGGAGGAGAA	domain
Chek1_catalytic_8	ATATCCCTGTGAGTTATTCCAAT	domain
Chek1_catalytic_9	TCTTCATGGAATTGGAATAACTC	domain
Chek1_intron_1	AATTAGGAAGACCATGGTAATGG	non-coding
Chek1_intron_10	TACTTAAGCAAACGGAAATGCAT	non-coding
Chek1_intron_11	ATAGTATGCATTTCCGTTTGCTT	non-coding
Chek1_intron_12	CGTTTGCTTAAGTATAAACATAG	non-coding
Chek1_intron_13	CTTAAGTATAAACATAGTGAGAT	non-coding
Chek1_intron_14	AGCAAGGGGAAAGAGGCTGTAGT	non-coding
Chek1_intron_15	GCAACTCACATTATTGATGCTAA	non-coding
Chek1_intron_16	CCCTTGCTTAAAATTAGCATCAA	non-coding
Chek1_intron_17	TTACATATCTGATCTATATGAGT	non-coding
Chek1_intron_18	TTAATTATTTCCATATTCATTGT	non-coding
Chek1_intron_19	CATATTCATTGTATGTATATATA	non-coding
Chek1_intron_2	AATATTACCTGTTTGTTTGCTTT	non-coding
Chek1_intron_20	ATGGACATTTATAACTGATATTA	non-coding
Chek1_intron_21	TGAATGTGGAATTTCTGCTGTGG	non-coding
Chek1_intron_22	AACTAACAATTCTCACTGAGACC	non-coding
Chek1_intron_23	AAACATTCACTCTTTGAACTAAC	non-coding
Chek1_intron_24	TAGCCAGGATAACCACAGTTTAT	non-coding
Chek1_intron_25	CTACCTGCATTGGCTGACACAGT	non-coding
Chek1_intron_26	CTGTTGACTCCTTATCCTCCACA	non-coding
Chek1_intron_27	CTAAGTTGAGTATAAATGACGAT	non-coding
Chek1_intron_28	TCATACCAAAATAATAAAGATTA	non-coding
Chek1_intron_29	TATTACAGAATTAAGATTCCCTA	non-coding
Chek1_intron_3	CACCTGTTGTCTGAGTACACACT	non-coding
Chek1_intron_30	ATCGTGGTGCATCTTTCCAGCTC	non-coding
Chek1_intron_31	TGTTAGTGTTTAACTCATCGCCT	non-coding
Chek1_intron_33	AAAGTGTATTTCCAAATGCCACA	non-coding
Chek1_intron_34	CAAAAGCATATACTTATAACTAA	non-coding
Chek1_intron_35	CAAAAGGTAAATCCTATTTCATA	non-coding
Chek1_intron_36	CACATCTTTAATTATGGGCCTGG	non-coding
Chek1_intron_37	AAGACTGATGGTACTCATTATGT	non-coding
Chek1_intron_38	TAGAAGAAGTATGATAAGTGTCC	non-coding
Chek1_intron_39	TTCTCCCACAAGCAAGACTGGAG	non-coding
Chek1_intron_4	TACATCAAGGCTCTGAGTGAGTG	non-coding
Chek1_intron_40	GCTGTTCATGAACGAAAATAGTT	non-coding
Chek1_intron_41	TTAGAGTCCATCAAACATTGAGA	non-coding
Chek1_intron_42	CTCATGAGGAAAATAAATCTTGT	non-coding
Chek1_intron_43	GACTTTACATCATTTCCTCATGA	non-coding
Chek1_intron_44	CTCATGAGGAAATGATGTAAAGT	non-coding
Chek1_intron_45	AAGATTAAAGTGTTAATAGGTGA	non-coding
Chek1_intron_46	ACTTGAGCAGAAGCAGCAGCATT	non-coding
Chek1_intron_47	GTCAAATCTTAGATTTAGTGGGT	non-coding
Chek1_intron_48	GTGGGTCAAGTGTATTTGAAGAA	non-coding
Chek1_intron_49	AATTGATTTGGGAAAGGCAGATA	non-coding
Chek1_intron_5	ATGTCCAGCAGCACACACAACGT	non-coding
Chek1_intron_50	TTGCTTAAAGCCCCTCAAACGTG	non-coding
Chek1_intron_6	CACAGGCCCTTCAACTGGTCTAC	non-coding
Chek1_intron_7	TTATTTAGCATCTAGGGAGATGT	non-coding
Chek1_intron_8	GCATCTAGGGAGATGTGAGTTAT	non-coding
Chek1_intron_9	GTGATGTATTTGTTAATGGACTT	non-coding
Chek1_nd_1	CACCAAATCCCAGTCTTCCACAA	non-domain
Chek1_nd_10	TTCTATCAGTTGTTGATACAGTA	non-domain
Chek1_nd_11	AAAATCAACTTATTGTTTCTTCT	non-domain
Chek1_nd_12	AAAATAAATTTGGTAGAAATGGA	non-domain
Chek1_nd_13	GTAGAAATGGATGAGAAGATACT	non-domain
Chek1_nd_14	ATCTTCAGGAAGTGTCTCTTGAA	non-domain
Chek1_nd_15	GACTTTTCTCCAGTAAATAATGG	non-domain
Chek1_nd_16	GTAAAGAATCGTGTCATCCTTTT	non-domain
Chek1_nd_17	TACCAAATTTATTTTGAAAATCA	non-domain
Chek1_nd_2	CTGGAGAAAAGTCCAAATTGGAA	non-domain
Chek1_nd_3	TCCACGTTCGAGGGACCAGTGTC	non-domain
Chek1_nd_5	CAAGCATATGCTCAGGACACGTA	non-domain
Chek1_nd_6	CCAGCCTACGTGTCCTGAGCATA	non-domain
Chek1_nd_7	TCCGCATCCAATTTAGTAAAGAA	non-domain
Chek1_nd_8	AGGCATTGGTAAGATTTGTCCGC	non-domain
Chek1_nd_9	CTAAATTGGATGCGGACAAATCT	non-domain
Eef2_Ef2-1_1	ATTGTGATGCAGCGCTCCTGCTC	domain
Eef2_Ef2-2_2	CAAGATGGTGCCAACCTCTGACA	domain
Eef2_Ef2-2_3	GTAGAGTGTTCTCTGGGGTGGTG	domain
Eef2_Ef2-2_4	TTCCCAGGCGTGTAGTTGGGGCC	domain
Eef2_Ef2-2_5	CACATGGCACGTCCTCAATCGGC	domain
Eef2_EFG_1	GCCCTGATGGCACTGGCCCCAAC	domain
Eef2_EFG_2	ATGTTCATGATGTGACCCTGCAT	domain
Eef2_EFG_3	CGGAGATGTATGTGGCCAAGTTT	domain
Eef2_EFG_4	CAGCCAAGGGTGAGGGCCAGCTG	domain
Eef2_EFG_5	TTGGCACGCTCGGCTGCGCTCAG	domain
Eef2_EFG_6	ATCCGGCCAATGGCAAGTTCAGT	domain
Eef2_EFG_7	CCATCTGGGCTATTGGCTGACTT	domain
Eef2_EFG_8	TCCTCGCTGTCCAGCTTGATGTC	domain
Eef2_EFG_9	GGCCAGGTAGCGGGCACGTGCCT	domain
Eef2_intron_1	TTGAAGTCCTTCAACTCCCCGCG	non-coding
Eef2_intron_10	GGCGTTTGTTTAGAGCTGTGGAC	non-coding
Eef2_intron_11	GAGCTGTGGACACATCTGTGAAC	non-coding
Eef2_intron_12	ATGCTTATTTCAGAGGTCCTGGG	non-coding
Eef2_intron_13	AGAGGTCCTGGGTTGTACGTTTG	non-coding
Eef2_intron_14	AGTCACACTGTGAGCTCAGCTCC	non-coding
Eef2_intron_15	TCCACTGGCAGCAAACACACCCG	non-coding
Eef2_intron_16	CTGCCAGTGGACAAATAGTGGCG	non-coding
Eef2_intron_17	GGGTCCTCTCTGTGACATGCTTG	non-coding
Eef2_intron_18	CACCCCCAAAAATGTGGTACTGG	non-coding
Eef2_intron_19	AATTTACACCCCCAAAAATGTGG	non-coding
Eef2_intron_2	CCCGCTGCCACATCACCAAGCAC	non-coding
Eef2_intron_20	GGGGTGTAAATTGAAATCATATT	non-coding
Eef2_intron_21	AAATTAGAGCAGAATTCATCCTT	non-coding
Eef2_intron_22	AGGCAAGGATGAATTCTGCTCTA	non-coding
Eef2_intron_23	AAATTGTATGTGCCAGTCCCCAT	non-coding
Eef2_intron_24	CTATAATTTCAGTGCTCTGAGGC	non-coding
Eef2_intron_25	AGTGCTCTGAGGCAGAGGTGCAT	non-coding
Eef2_intron_26	TCTGTGAAATGTACACAAGCACT	non-coding
Eef2_intron_27	ACAGACAAAACATACGTGGTCTT	non-coding
Eef2_intron_28	CCCTTAACTCTCAAGTACTCTAA	non-coding
Eef2_intron_29	GAGTACTTGAGAGTTAAGGGTAA	non-coding
Eef2_intron_3	TATCTGAGTTCACACGTGAGCAC	non-coding
Eef2_intron_30	CGTCATCATGGTGGGTCAGAGAT	non-coding
Eef2_intron_31	TTCAACAGACATCAGGTCAAAGT	non-coding
Eef2_intron_32	ACCTGATGTCTGTTGAAGAAACT	non-coding
Eef2_intron_33	CTGAGTCCTGGCTGCTTCCCAGG	non-coding
Eef2_intron_34	CCAGGTGTTCCCCCTCTCCAACC	non-coding
Eef2_intron_4	TTAGATTATGGGGACCGGTGCTC	non-coding
Eef2_intron_5	ACCTTGGCGCACAGCACCCAGTG	non-coding
Eef2_intron_6	GGGAAGAGGTGTGTGTAGCAGAG	non-coding
Eef2_intron_7	GTGCTTTGGTCCCAATCAATCCG	non-coding
Eef2_intron_8	GTCCCAATCAATCCGGCATCTTT	non-coding
Eef2_intron_9	CAGTGCCGAGGTGGCCGTGCACC	non-coding
Eef2_nd_1	TTGTCCATGATGGCACGGATCTG	non-domain
Eef2_nd_15	ACAACAGCAGCCGCCCCAGCCAA	non-domain
Eef2_nd_16	AGGCCCTTGCGCTTGCGCGTCTC	non-domain
Eef2_nd_17	TCCAGGAAGTTGTCCAGCGCTGG	non-domain
Elp3_HAT_1	CTCAGAGCACTTCCGCAGCCTTA	domain
Elp3_HAT_19	CAAGAATGAAGGATCTTGGAATA	domain
Elp3_HAT_2	AACTGGGTGGAGGTGTTTCCATA	domain
Elp3_HAT_20	TTGGATTCCAACCTCCCTGGTTC	domain
Elp3_HAT_21	CCAGATCCATGCTCTTCCCGAGC	domain
Elp3_HAT_22	GGTAATAATTTCTTGTGCCGACC	domain
Elp3_HAT_23	CCATGTAGGGGCCTTGTAATCTG	domain
Elp3_HAT_24	GCATCTTTACCATGTAGGGGCCT	domain
Elp3_HAT_25	CCAGCCACCATTGGCAACATAAT	domain
Elp3_HAT_26	CTGTCCTACGAAGATCCTGATCA	domain
Elp3_HAT_3	CATAGTCCGAGAGCTACACGTGT	domain
Elp3_HAT_4	GTGGGATCCCGGCTGCTCACAGG	domain
Elp3_intron_1	AGAAAACTAGGGCTTAGCTTATA	non-coding
Elp3_intron_10	GTCCTCAGAGCCTAAACCCCAAT	non-coding
Elp3_intron_11	CCCCGGCCTCTCACTCAGCCTTT	non-coding
Elp3_intron_12	GGCTCTGAGGACCAAAGGCTGAG	non-coding
Elp3_intron_13	CTCTGCTGTCTGGATCAGGATGT	non-coding
Elp3_intron_14	TAGGGCTTGGTTGGCTATGTCAG	non-coding
Elp3_intron_15	GCTGTCCACAAGTATCAGAATCC	non-coding
Elp3_intron_16	CACACAATGTGCGCTAAGTCTGA	non-coding
Elp3_intron_17	CTTGATTTCTTTACCCTCACACT	non-coding
Elp3_intron_19	CCCTCACACTGAAGAGTGCCCAT	non-coding
Elp3_intron_2	TCTGTCAATTGCATGTAGTTGTT	non-coding
Elp3_intron_20	TTAAACCAAACTGAAAAACAATG	non-coding
Elp3_intron_21	AGTTTGGTTTAACAAATGCGTCT	non-coding
Elp3_intron_22	GTTTAACAAATGCGTCTGTATAA	non-coding
Elp3_intron_23	ACAAATGCGTCTGTATAACTAGA	non-coding
Elp3_intron_24	TGTAAGTACACACGTGTGTAGAA	non-coding
Elp3_intron_25	CAAATAGTTGCCAACAGATAGAT	non-coding
Elp3_intron_26	AGGTGTCTTCATCTATCTGTTGG	non-coding
Elp3_intron_27	GAAAACAGTAGCTCAATTTCTTC	non-coding
Elp3_intron_28	TTCAGCCCTGGCTTCATCTGGCT	non-coding
Elp3_intron_29	TCAGTCTACATGTCCTCTGTCTA	non-coding
Elp3_intron_3	GTTTCTCTGTCAATTGCATGTAG	non-coding
Elp3_intron_30	TCAGGCAGGCACATTCCCCACCC	non-coding
Elp3_intron_31	GAATTTATGTGCAAAATCTCAGA	non-coding
Elp3_intron_32	GATGTTGAAATCTAGGATGTCTG	non-coding
Elp3_intron_33	TATGATATTATATGTAAACCTAA	non-coding
Elp3_intron_34	AGGTCATCGTAATTCTTATTCTC	non-coding
Elp3_intron_35	TGCGCCTTTATGTGCCCTTCAGT	non-coding
Elp3_intron_36	AGTTAAAGTAGTAAGTGAATTCC	non-coding
Elp3_intron_37	CCTATCATTAGCCTGTACTGACC	non-coding
Elp3_intron_38	AACAAGCTGAAACACCTTATCAA	non-coding
Elp3_intron_39	ATAAGGTGTTTCAGCTTGTTGAA	non-coding
Elp3_intron_4	CTGCTATTTGGTTTCTCTGTCAA	non-coding
Elp3_intron_40	AGCTTGTTGAAACTGATCAGATA	non-coding
Elp3_intron_41	CTGAGGTATCAGGTGTCCACTGC	non-coding
Elp3_intron_43	ATTTAATGCTGGCACCAACAGAG	non-coding
Elp3_intron_44	GAGGAAGAACTGTAAAATGGTGG	non-coding
Elp3_intron_45	GACCAGAGAGATAGCCACCATTT	non-coding
Elp3_intron_46	CAGTTCTTCCTCTAAATAGCTGT	non-coding
Elp3_intron_47	ATCCTCCTGCCCCTGTCATACAT	non-coding
Elp3_intron_48	CCTCCCATTTAATCCTCCTGCCC	non-coding
Elp3_intron_5	AGGTGCCTGCACAGTGATGATAT	non-coding
Elp3_intron_6	GGAAAATCTACTCTGCTCATATC	non-coding
Elp3_intron_7	TAAACTACTGAGCATGCCGTATC	non-coding
Elp3_intron_8	CGAAAGTTATTCTAGATACGGCA	non-coding
Elp3_intron_9	GAAACATAGAGGCCATGTTGTAC	non-coding
Elp3_nd_1	CCCTGCTCATGAGCTTCAACCAG	non-domain
Elp3_nd_2	GATCGACGTCTTTCCCCTGCTCA	non-domain
Elp3_nd_3	GATAGTGAGGAGGGACTGCAGCG	non-domain
Elp3_nd_4	GCTTAGGAATCAAGATCTTTCGA	non-domain
Elp3_nd_5	CACATCACAGCCACAACAGCGAT	non-domain
Elp3_SAM_1	CACGATGCTTTATCAGGCCATAC	domain
Elp3_SAM_10	AGTATTCAACCCAGTCTTACACG	domain
Elp3_SAM_11	TGCAGACAAGACACCGGATAGAG	domain
Elp3_SAM_12	AAGTATGGCCTGATAAAGCATCG	domain
Elp3_SAM_13	ATCCGAAGTTTACACGATGCTTT	domain
Elp3_SAM_14	GAGAACCCTGCTTTTCGTCCTGA	domain
Elp3_SAM_2	TCAGGCCATACTTCAAACAATAT	domain
Elp3_SAM_3	GCCAGGTGGAAAGATTCACACGC	domain
Elp3_SAM_4	AAACCAGAATCTTTGGCCAGGTG	domain
Elp3_SAM_5	CACCTGGCCAAAGATTCTGGTTT	domain
Elp3_SAM_6	AAAGTGGTGACGCATATGATGCC	domain
Elp3_SAM_7	GTCCTGATGGTTTGAAGCTCTAC	domain
Elp3_SAM_8	AAGCTCTACCCAACCCTGGTTAT	domain
Elp3_SAM_9	CACAGCTCATACAGACCAGTTCC	domain
Ezh2_CXC_1	CTGGATGTCGGTGCAAAGCACAA	domain
Ezh2_CXC_2	CTGTCCCAATGGTCAGCAGCTCC	domain
Ezh2_CXC_3	GAGCCCCGCTGAATGCTACAGTT	domain
Ezh2_CXC_4	ACAAAAATTTTGTGCTATCACAC	domain
Ezh2_CXC_5	TGAAAAGTTTTGTCAATGTAGTT	domain
Ezh2_CXC_6	CAACTATCAACCCTGTGACCATC	domain
Ezh2_CXC_7	TGCTATCACACAAGGGCACGAAC	domain
Ezh2_CXC_8	GTGTTGCATTGTGCTTTGCACCG	domain
Ezh2_intron_10	TTTCGATCATCTAGTCTTTAACA	non-coding
Ezh2_intron_11	TGACTCACCAAAGCTATTGTTCA	non-coding
Ezh2_intron_12	GTGAGTCAGAAAAGGCATTTGTT	non-coding
Ezh2_intron_13	AATTGTGACAAGAATACACTCGA	non-coding
Ezh2_intron_14	CTTATTAACAGGATCTGTAGAAT	non-coding
Ezh2_intron_16	TCTTTGATATTTAAAATACCGTA	non-coding
Ezh2_intron_17	CACATTCTTCTAAGTAAAATTGA	non-coding
Ezh2_intron_18	ATTTCCTGTTCTTGTATTCTCAA	non-coding
Ezh2_intron_19	ACTTGGGGGTAGAAGGAATTCGT	non-coding
Ezh2_intron_2	TGAGCGGTCGTGAGGTGTGTGGC	non-coding
Ezh2_intron_20	GAAGTAAATCTATTTAACTTGGG	non-coding
Ezh2_intron_21	AGTCAAGGTCATGTTTACAGTAA	non-coding
Ezh2_intron_22	AGGTCTCAGTCGACTTTACTGTA	non-coding
Ezh2_intron_23	TCTTAGTTAAAATTACATCATGA	non-coding
Ezh2_intron_24	ATTGCTACTTGTTTCAGTGTGTA	non-coding
Ezh2_intron_25	AGTGTGTATCAGTGGCAGCCTTA	non-coding
Ezh2_intron_26	ACAGCTTGGTGTGTTTCAGGGTA	non-coding
Ezh2_intron_27	AGTCTAGTATGCCTAAATAGCCA	non-coding
Ezh2_intron_28	GCTATTTAGGCATACTAGACTTA	non-coding
Ezh2_intron_29	AGATCAAATCTCTAAAATGCTCA	non-coding
Ezh2_intron_3	GAAAGTAGAACTCACAAGACATT	non-coding
Ezh2_intron_30	GAGCCAGGCTTTCTAATTCACAG	non-coding
Ezh2_intron_31	TAATTCACAGTTGCTTTCCTCCC	non-coding
Ezh2_intron_32	TCCCTTCCCTTACTAGAGGATTT	non-coding
Ezh2_intron_33	AGATGATAATTACATTTCTCCCT	non-coding
Ezh2_intron_34	GATCTCTGCCATTCTCTACCATC	non-coding
Ezh2_intron_35	CACTCAACACCCTTTATCATATC	non-coding
Ezh2_intron_36	CTTGAATTTACACTCAACACCCT	non-coding
Ezh2_intron_37	GAATTAAGATTATACTATCATAG	non-coding
Ezh2_intron_38	AGGATCACAGATAATTTAACAGT	non-coding
Ezh2_intron_39	CCACTGTTAAATTATCTGTGATC	non-coding
Ezh2_intron_4	GTCCTTTAGAAAGTAGAACTCAC	non-coding
Ezh2_intron_40	TAATTCTAATTCCAATTTCAGGA	non-coding
Ezh2_intron_41	CCCGCTCAGTTATACCTCTAGGT	non-coding
Ezh2_intron_42	AATACTCATATTGCTCAAAACAG	non-coding
Ezh2_intron_43	GCTCTCAACTCTTTAAATACTCA	non-coding
Ezh2_intron_44	AACGTGTTTCGCTCTCAACTCTT	non-coding
Ezh2_intron_45	AAGAGTTGAGAGCGAAACACGTT	non-coding
Ezh2_intron_46	AGCCCAGACTAGCTCTTAAGATT	non-coding
Ezh2_intron_47	CATTTGAGGATCTTATTTGCCAC	non-coding
Ezh2_intron_48	TAACCAGTTACTGATGATTACCA	non-coding
Ezh2_intron_49	CCACTTGGTAATCATCAGTAACT	non-coding
Ezh2_intron_5	TAAAGGACCAAAACCTGAAAGAA	non-coding
Ezh2_intron_50	TGAAGCACATGCCCCATAAACAG	non-coding
Ezh2_intron_6	AGAATGGTGACAGGTGCTAACGA	non-coding
Ezh2_intron_7	GGGAATAATCACTGAGTAAATGA	non-coding
Ezh2_intron_8	CTCAGTGATTATTCCCCAAATCT	non-coding
Ezh2_intron_9	ACAACCTACCCCTGGAGATTTGG	non-coding
Ezh2_nd_1	CACGCTTCCGCCAACAAACCGGT	non-domain
Ezh2_nd_10	TTAGTTCTTCAATGAAAGTGCCA	non-domain
Ezh2_nd_11	ATTGAAGAACTAATAAAAAATTA	non-domain
Ezh2_nd_12	CCAACTCCACAAAAATTTCATCA	non-domain
Ezh2_nd_13	TGGAGTTGGTAAATGCTCTTGGT	non-domain
Ezh2_nd_16	TCAGCAGGAAATTTCCGAGGTGG	non-domain
Ezh2_nd_17	CTGCTGATAAAATATTTGAAGCC	non-domain
Ezh2_nd_18	AAGCCATTTCCTCAATGTTTCCA	non-domain
Ezh2_nd_19	AGTTCTTCTGCGGTGCCCTTATC	non-domain
Ezh2_nd_2	TTGGCGGAAGCGTGTAAAATCAG	non-domain
Ezh2_nd_20	CTCAATGTTTCCAGATAAGGGCA	non-domain
Ezh2_nd_22	CAGATAAGGGCACCGCAGAAGAA	non-domain
Ezh2_nd_23	GAGTACATTCAGGAGGCAGAGCA	non-domain
Ezh2_nd_24	GTCCATCGATGTTTGGAGTACAT	non-domain
Ezh2_nd_25	GCATTTGGTCCATCGATGTTTGG	non-domain
Ezh2_nd_26	CTCCCTCTGAACAGATTTGGCAT	non-domain
Ezh2_nd_27	ATACGCTCTTCTGTCGACGATGT	non-domain
Ezh2_nd_28	TGTGTTCTTCCTCTTATATGTGT	non-domain
Ezh2_nd_29	GACAACAAGCCTTGTGGACCACA	non-domain
Ezh2_nd_3	CTTCATCAGCTCTTCTGAACCTC	non-domain
Ezh2_nd_30	TACGCTCAGCAGTAAGAGCAGCA	non-domain
Ezh2_nd_31	GGTGGTGTCTTTATACGCTCAGC	non-domain
Ezh2_nd_32	CTGCTGCTCTTACTGCTGAGCGT	non-domain
Ezh2_nd_33	ACTCCAGCACACTGATGGTGGGG	non-domain
Ezh2_nd_34	AGTCCCTGCTTCTCTGTCACTGT	non-domain
Ezh2_nd_35	TCATTGTTCTCTCCCCCAGTTTC	non-domain
Ezh2_nd_36	TCTTCTTCTTCTTTATCATTGTT	non-domain
Ezh2_nd_37	TTGGTGTTTGACACCGAGAATTT	non-domain
Ezh2_nd_38	GCTTCATCTTTATTGGTGTTTGA	non-domain
Ezh2_nd_39	GAGTCCTCATTGGTACTTACTAC	non-domain
Ezh2_nd_40	GTCCCAATTAGCCTAGCAATGGC	non-domain
Ezh2_nd_41	TGCCATTGCTAGGCTAATTGGGA	non-domain
Ezh2_nd_42	GAGTCAAGGAGTCCAGTATCATA	non-domain
Ezh2_nd_44	TTCTTTCTTGGAGGAGTGTCTAC	non-domain
Ezh2_nd_45	AGTTGTATCTTTCTGCAGTGTGC	non-domain
Ezh2_nd_53	TCGTTCGATGCCCACATACTTCA	non-domain
Ezh2_nd_54	CATTTCTCGTTCGATGCCCACAT	non-domain
Ezh2_nd_55	CTTTTCTTCTTTCTTGGAGGAGT	non-domain
Ezh2_nd_7	ACGGGATGACTTGTGCTGGAAAA	non-domain
Ezh2_nd_8	CAGCACAAGTCATCCCGTTAAAG	non-domain
Ezh2_nd_9	CATAACATTCCTTATATGGGGGA	non-domain
Ezh2_SET_1	ATAAAGATGCCCCAGCCTGCCAC	domain
Ezh2_SET_10	CATAGCAGTTTGGATTTACTGAA	domain
Ezh2_SET_11	CTAATCATTCAGTAAATCCAAAC	domain
Ezh2_SET_12	CTAAGAGGGCTATCCAGACTGGT	domain
Ezh2_SET_2	TGTACAGGATCTTTGATAAAGAT	domain
Ezh2_SET_3	TCAAAGATCCTGTACAGAAAAAT	domain
Ezh2_SET_4	CTCTTCTGTCTGCTTCATCCTGA	domain
Ezh2_SET_5	TCAGGATGAAGCAGACAGAAGAG	domain
Ezh2_SET_6	TTGCCCTTTCGGGTTGCATCCAC	domain
Ezh2_SET_7	TGGTGGATGCAACCCGAAAGGGC	domain
Ezh2_SET_8	CTGAATGATTAGCAAAACGAATT	domain
Ezh2_SET_9	GATTTACTGAATGATTAGCAAAA	domain
Ezh2_WDB_1	CAAAATTTTCTGACGATTGGAAC	domain
Ezh2_WDB_2	AGTTCTTTCCAAAATTTTCTGAC	domain
Ezh2_WDB_3	GTTCCAATCGTCAGAAAATTTTG	domain
Ezh2_WDB_4	AGGTTTCAGTTCTTTCCAAAATT	domain
Ezh2_WDB_5	GAAAGAACTGAAACCTTAAACCA	domain
Ezh2_WDB_6	TGACGATTGGAACTAAACATAGT	domain
Hbo1_HAT_10	TCTTCTACTTTGGAAAGTAAATA	domain
Hbo1_HAT_11	CTTTCCAAAGTAGAAGAGAAAGT	domain
Hbo1_HAT_12	CAAAGTAGAAGAGAAAGTCGGCT	domain
Hbo1_HAT_13	ATGGAGATCTCCTTGCCCTGGAA	domain
Hbo1_HAT_14	CAATACTTGAGCATCTGAAGGGC	domain
Hbo1_HAT_15	AAACTAGGTGCTTGCCTTTCCAA	domain
Hbo1_HAT_16	GCTATCCACTCATCTATCAGGTC	domain
Hbo1_HAT_17	GCCTCTTTGGCTATCCACTCATC	domain
Hbo1_HAT_18	CCAAAAGGCAGAGGTTTTGGCAG	domain
Hbo1_HAT_18	TTGGAGTTGGACCTTTTGGCCTC	domain
Hbo1_HAT_19	AGCAGCTTGGATCCATGGTTTTG	domain
Hbo1_HAT_2	GCCGCTATGAACTGGACACTTGG	domain
Hbo1_HAT_3	AGCAGAATTCACACATGTAGAGA	domain
Hbo1_HAT_4	CGATAAATCTCATCACCAGGGGG	domain
Hbo1_HAT_5	TCGCAAAGGCTCCATCTCTGTGT	domain
Hbo1_HAT_6	AAGTAGACGGCAAGAAGAACAAG	domain
Hbo1_HAT_7	TGGACCATAAGACGCTATACTAT	domain
Hbo1_HAT_8	CTGTTCTACGTTATGACAGAAGC	domain
Hbo1_HAT_9	TCAACTATAATGTCTCGTGCATC	domain
Hbo1_intron_1	TGGTCCCCCGAACCTAGCCTAGC	non-coding
Hbo1_intron_10	CTGGTCAGTAAATGTTTGTTGAA	non-coding
Hbo1_intron_11	CCCCATATGTTCAGTCGTAAAAT	non-coding
Hbo1_intron_12	CTTATTTCCCACGTTAACGGCTT	non-coding
Hbo1_intron_13	AGGGTTAAGCCAGGCAGAATTGA	non-coding
Hbo1_intron_15	ATTCAAAAATCTGACCACAAGTA	non-coding
Hbo1_intron_16	AATGAAATATTTGGATGGATAGA	non-coding
Hbo1_intron_17	AGCAGCTGCCTTACACTTTGACC	non-coding
Hbo1_intron_18	AAGACCGAGTATTTCAGCAGCTG	non-coding
Hbo1_intron_19	TAGGCAGTGGCTTATATAAATGT	non-coding
Hbo1_intron_20	CGATGACCTATAACGAACGCCAT	non-coding
Hbo1_intron_21	TAGTGATGAGATAACATTCCCAT	non-coding
Hbo1_intron_22	GAAGCATTAAATCTCACTGACAC	non-coding
Hbo1_intron_23	TTCAAAGTTATTCTATCAAATGT	non-coding
Hbo1_intron_24	ATAGAATAACTTTGAATAAATAT	non-coding
Hbo1_intron_25	ACTACCAAAGCAACATTCTGAAT	non-coding
Hbo1_intron_26	AATAAATATTCAGAATGTTGCTT	non-coding
Hbo1_intron_28	GTCACTTGGGCTTATGTAGAAGT	non-coding
Hbo1_intron_29	TATATTAGCTGAAAAACCTTTCT	non-coding
Hbo1_intron_3	CGCGACCAATTAACAAGAACGCC	non-coding
Hbo1_intron_30	CTTGCTAGAGTATTAGGTGTATT	non-coding
Hbo1_intron_31	TGTGGAGGTTCGGAAGGCTCTGT	non-coding
Hbo1_intron_32	TTAGCACCATGACTACTGGCCCA	non-coding
Hbo1_intron_33	CCTCCAGACTGCTGACTAGGAGT	non-coding
Hbo1_intron_34	ATGCCTCTTGCTCTAAGGCTCTT	non-coding
Hbo1_intron_35	TTGGTTTGCAGAGTTTCATTATT	non-coding
Hbo1_intron_36	ACTTTCGTGGTAGTGCTTAGAAG	non-coding
Hbo1_intron_37	GTGGTAGTGCTTAGAAGCACAGC	non-coding
Hbo1_intron_38	CAGACAATAGGCCAAGAACAGCT	non-coding
Hbo1_intron_39	CTGCAACCAGATCTGTTAATATT	non-coding
Hbo1_intron_4	TTGGCCCAGCTTTGCAGTCTGTT	non-coding
Hbo1_intron_40	ACTGGGAAAAACATGTTGAAAAA	non-coding
Hbo1_intron_41	TTCCTGCTTAGGAAAGGAGGGAA	non-coding
Hbo1_intron_42	CTTGTCTCCTGAACAGCAGTGGC	non-coding
Hbo1_intron_43	CATTGCTTCCTCCACTGACATGT	non-coding
Hbo1_intron_44	ACTCCACGAACAAATAAAAGGAT	non-coding
Hbo1_intron_45	TCCACTGCCGCATTCATTTCCTT	non-coding
Hbo1_intron_46	AGAATGTGCGTAGATAGTTGAGC	non-coding
Hbo1_intron_47	TTAAGAAAGCCTGAGGTGGAGCG	non-coding
Hbo1_intron_5	CAGTCTGTTCTTGTGGCGGGTGC	non-coding
Hbo1_intron_6	CAACACCTATCGCCATCTCTATC	non-coding
Hbo1_intron_7	TTGTAATCCCCCCACCAGGAAAG	non-coding
Hbo1_intron_8	TAACCACCCATCCTCGGCTTTGT	non-coding
Hbo1_intron_9	CTGACCAGGAAATGTCAAACTGA	non-coding
Hbo1_nd_1	TACAGATCTCGAGCATACAGACA	non-domain
Hbo1_nd_11	TTCTATCTGCTTATCCCGGCTCT	non-domain
Hbo1_nd_12	CTTATACCGCAGCTGTCTCTCTG	non-domain
Hbo1_nd_13	TCCTTCTGCTCTTTGCTCAGTCC	non-domain
Hbo1_nd_14	CAAGAGAGGCTCCCGAGTGTTCC	non-domain
Hbo1_nd_15	CGAAGAGCACAAGCCCGGGCTTC	non-domain
Hbo1_nd_16	TTCCTGAGTTCAGCCACCTTTTC	non-domain
Hbo1_nd_17	ATCATGTTGCTTCCCTCTGTGAT	non-domain
Hbo1_nd_2	CCGTCTTTCGGCACTGAGGAGCC	non-domain
Hbo1_nd_3	GGCACTGAGGAGCCTGCCTATTC	non-domain
Hbo1_nd_4	GAGTCACTGGCGTGGGCTGCTGC	non-domain
Hbo1_nd_5	AGAGCCAGATGAGCGAGTCTGTC	non-domain
Hbo1_nd_6	CGGTTGGAGTTCGAGGTGGTGAC	non-domain
Hbo1_nd_7	GTGAAATCGACGTCGCTTGGGAC	non-domain
Hbo1_zf_1	TCCATCTCAGGATGCCCGCTGTA	domain
Hbo1_zf_2	ACGAAAGCTACAATTTCAACATG	domain
Hbo1_zf_3	AACATGAAGTGTCCTACGCCGGG	domain
Hdac3_HDAC_1	TGGAAGGACACAGTCATGACCCG	domain
Hdac3_HDAC_2	CGTATTTGTGGAAGGACACAGTC	domain
Hdac3_HDAC_3	CAGCCAGTCATCAGCCAGGTGGT	domain
Hdac3_HDAC_4	AATATCCCTCTCCTGGTACTGGG	domain
Hdac3_HDAC_5	ACCAAGAGCCTTAATGCCTTCAA	domain
Hdac3_HDAC_6	GAGTTCTGCTCCCGTTACACAGG	domain
Hdac3_HDAC_7	GCTGTGTTGCTCCTTGCAGAGAT	domain
Hdac3_HDAC_8	CAGGACTTTTCGAGTTCTGCTCC	domain
Hdac3_intron_10	TTATCCTTGGTTGGGGGACAAGT	non-coding
Hdac3_intron_11	GGAGAGGAGATAAGTGCAGGAGG	non-coding
Hdac3_intron_12	GCCCAGTCTCTTCTCCCCTGTCA	non-coding
Hdac3_intron_13	GACAGTGTCCAGGGCTGGGATCA	non-coding
Hdac3_intron_14	GAAGTTTGGACAAAAAAACCTGG	non-coding
Hdac3_intron_15	ATATTCTCTCTTTGCTAAGCCCT	non-coding
Hdac3_intron_16	CTAAGCCCTGTGAGGAGGCCCAT	non-coding
Hdac3_intron_17	ATCTCAGACCAGCCCTGCTCTGA	non-coding
Hdac3_intron_18	AAACCTGAACTCAACCTCTACCA	non-coding
Hdac3_intron_19	TCCCCTCTCCCTCAGCCATCTTT	non-coding
Hdac3_intron_2	CGGTGCCCTCTATCCTTCTCCCC	non-coding
Hdac3_intron_20	AAAGATGGCTGAGGGAGAGGGGA	non-coding
Hdac3_intron_21	GCACACGCTGCCCCTCCTACCCA	non-coding
Hdac3_intron_22	TGATACTCAGAGAAGTCCTATTC	non-coding
Hdac3_intron_23	CTGTGGGTTTCCAGATTCAGGAC	non-coding
Hdac3_intron_25	AGCCCCGCTGCATGTTCCCTTTC	non-coding
Hdac3_intron_27	GAGTCTGCCTCTGGCCAAGTCAC	non-coding
Hdac3_intron_28	AAGTGACTTGGCCAGAGGCAGAC	non-coding
Hdac3_intron_29	CTGGGCTACATGCTCTCTCAACC	non-coding
Hdac3_intron_30	TTCCCTGTCTCCCCATCCCCTTG	non-coding
Hdac3_intron_32	CTGTGTTGTGTCTCAGTGAACAT	non-coding
Hdac3_intron_33	AAATGTTCACTGAGACACAACAC	non-coding
Hdac3_intron_34	TCTTCACATGTGTGCCAGTGCAT	non-coding
Hdac3_intron_35	TGTGTGACTACTTGTATAAACGG	non-coding
Hdac3_intron_36	TACAAGTAGTCACACACAAAGAA	non-coding
Hdac3_intron_37	TCTGTCATATTGTGTAGTATAAC	non-coding
Hdac3_intron_38	AGTTATACTACACAATATGACAG	non-coding
Hdac3_intron_39	CCTCCAAACAAGGTCATTCTGAG	non-coding
Hdac3_intron_4	AGTCGGGGGGTGTTTCACTACCA	non-coding
Hdac3_intron_40	GTCTGCAGAGCTACCAGAAGGTG	non-coding
Hdac3_intron_41	GAGGGAAATTGCACCTTCTGGTA	non-coding
Hdac3_intron_42	CTCTGCTCTGAGCACAGGGATTT	non-coding
Hdac3_intron_43	TGATCTCCTCTCCGAGGCCTGGT	non-coding
Hdac3_intron_44	TCTTGCTCTCTCCACTTCCCCCC	non-coding
Hdac3_intron_45	TGGGCTGTCACTGTCGATCTTAT	non-coding
Hdac3_intron_46	AAGGTCAGATCCTCAGTTGGCAA	non-coding
Hdac3_intron_47	CTGTACTATAGGAATCACCCCAA	non-coding
Hdac3_intron_48	CTTTAGACTGCGAGCCTTCTACT	non-coding
Hdac3_intron_49	AGAACAAAACAACAATAATATGA	non-coding
Hdac3_intron_5	ACTTGAGGACAGATCAGCCTTTG	non-coding
Hdac3_intron_50	GAGTTACACTTGCCTGTGTCAGT	non-coding
Hdac3_intron_6	GCCTAGCATTAGGGGACACTTTG	non-coding
Hdac3_intron_7	AAGACAGGTATGTTCCTTCACCG	non-coding
Hdac3_intron_8	CCTGCTAGGAGCTAGAACAACTC	non-coding
Hdac3_intron_9	AAAGCATTGTTTGAACCTCCACT	non-coding
Hdac3_nd_4	CCCCAGATTTCACACTCCATCCA	non-domain
Hdac3_nd_5	ACACTCCATCCAGATGTCAGCAC	non-domain
Hdac3_nd_6	AAAGATTGTCTGGCGGATCTGGT	non-domain
Hdac3_nd_7	AAAACTTGAAGATGCTGAACCAT	non-domain
Hdac3_nd_8	CTTGTCGTTGTCATGGTCGCCAT	non-domain
Hdac3_nd_9	TACGACCCCGATGTGGGCAACTT	non-domain
Kat5_HAT_10	CCGCAAGGGCACCATCTCCTTTT	domain
Kat5_HAT_2	CAGTCATACTCCGTCATTACGTA	domain
Kat5_HAT_3	CACATCGTGGGCTACTTCTCCAA	domain
Kat5_HAT_4	TCAGGAGTTCCGGTCTTCCCTTC	domain
Kat5_HAT_5	GGACCAGTAACTTCGGTAGGATA	domain
Kat5_HAT_6	CGTCCATCAATCTCAAAAAAGGA	domain
Kat5_HAT_7	AGATTGATGGACGGAAAAACAAG	domain
Kat5_HAT_8	CTGGACCACAAAACACTGTACTA	domain
Kat5_HAT_9	TTGATACTAGTGATTTCACTGAT	domain
Kat5_intron_10	CATGTACTTCCTGGTACATCAGT	non-coding
Kat5_intron_11	ACCTTCTCTCATCACCTATTCTT	non-coding
Kat5_intron_12	GGTTTCTCTAGGTGACAAGTGTG	non-coding
Kat5_intron_13	AGGCCTCCGGGGTGCAGAGGGAG	non-coding
Kat5_intron_15	ACAGCTTTGCAACTGCTGGTCTT	non-coding
Kat5_intron_16	AGTGGAAGACCAGCAGTTGCAAA	non-coding
Kat5_intron_17	CCTACAGTACTCTGGACTGGCTC	non-coding
Kat5_intron_18	CTGAGTATGTGGAAGCTATATAG	non-coding
Kat5_intron_19	TGCTGTTCCAGTTGAGAGGGTCG	non-coding
Kat5_intron_2	GTCACCAAGTGACACCTCTCTCC	non-coding
Kat5_intron_28	ATGTGCACTCTGAACCACTGGCT	non-coding
Kat5_intron_29	AATGCCTACTGCCCGCACAGCTC	non-coding
Kat5_intron_3	CAAGCTGAAGCCATGGCAGAAGA	non-coding
Kat5_intron_30	TAAGGCTAGTCTCTGAGAACCGA	non-coding
Kat5_intron_31	AGGCCACGGACTCTTAGCTCTGA	non-coding
Kat5_intron_32	CTGGTGAGAACATGGATGTCTGA	non-coding
Kat5_intron_33	TCCTGCTCTAATCGGGAAGATAC	non-coding
Kat5_intron_34	CTTTCTCCTGCTCTAATCGGGAA	non-coding
Kat5_intron_35	GAGTATCTTCCCGATTAGAGCAG	non-coding
Kat5_intron_36	CCCTGAGTTTCCTTTCTCCTGCT	non-coding
Kat5_intron_37	TGTGTCCTACTGGGCAAAGCAGG	non-coding
Kat5_intron_38	TCAGTCTGTTGGCATTTGTGTGT	non-coding
Kat5_intron_39	CCCAGTAGGACACACAAATGCCA	non-coding
Kat5_intron_4	GAGAAGGCAGAGGGTGGGATTCC	non-coding
Kat5_intron_40	CCTCTAGTTAGGAACTGTGTACA	non-coding
Kat5_intron_41	CTCAAGCACCCTTGGACAAGAAG	non-coding
Kat5_intron_42	TAGTCTCACCCTCTTTGCTCAAG	non-coding
Kat5_intron_43	GAGACCCTTCCTTCCCCTCAGCT	non-coding
Kat5_intron_44	TGTCCCCATTAGTTTGGAGACCC	non-coding
Kat5_intron_45	CCTTACCTGTGTTGACCACAAGG	non-coding
Kat5_intron_46	CTATTATGTCCTTAACCACCCAG	non-coding
Kat5_intron_48	AGTGTCATCAGTTTAGCTGCGAT	non-coding
Kat5_intron_49	TGGTCTGAGGACATGGGAACCTT	non-coding
Kat5_intron_5	GAAGTGGAGGTTGGTGCTTTGCC	non-coding
Kat5_intron_50	GTCTGTCTGTTCCTGGGGTTTCT	non-coding
Kat5_intron_6	CCCTTAGCTGATGTTAGACTTGC	non-coding
Kat5_intron_7	TGTACATTCCCTGCTCCGTGTCA	non-coding
Kat5_intron_8	TATTTAACCTTTGCTGCCTCACT	non-coding
Kat5_intron_9	CAGGTTAACCTGTGAGCCTGGAG	non-coding
Kat5_nd_10	ATTGCCTGGAGGGTGCCGAAGAT	non-domain
Kat5_nd_16	GGAGTGAAGTGCAGACACTTGGA	non-domain
Kat5_nd_17	CTCTCTTGCTCCAGTCTTTGGGA	non-domain
Kat5_nd_4	CCAAGAAAGAGGCCAAGACACCT	non-domain
Kat5_nd_6	ACCAGCAACCCCAGTGCCCAGCG	non-domain
Kat5_nd_7	CGCTTCCGTCCAGGCTGGGCTGC	non-domain
Kat5_nd_8	AGGCAAAATTCGCACAGGTAGAG	non-domain
Kat5_nd_9	CCTCAAATATGGCCGTAGCCTCA	non-domain
Kat5_Tudor_1	GGCCACTGATGTCCTTCACGCTC	domain
Kat5_Tudor_2	AGTCCAGCCGCTCGTGAGTCACC	domain
Kat5_Tudor_3	TTGGGAAATTGGATCTTCTTTAA	domain
Mof_HAT_1	GATAGATCTCCTTCCCTGGGGGC	domain
Mof_HAT_10	AGGCAGTACTCGCAGAGCCAAAG	domain
Mof_HAT_11	GCTCTGCGAGTACTGCCTCAAAT	domain
Mof_HAT_12	TGCTTCGGGGGTGCCCACTTGAG	domain
Mof_HAT_2	CCATCCACTTCATACACAGAGAT	domain
Mof_HAT_3	CTGGACCACAAGACCTTGTATTT	domain
Mof_HAT_4	CATTCTGACAGAAGTAGATAGGC	domain
Mof_HAT_5	CCCAGGTCACTCAGTGGCTTCTC	domain
Mof_HAT_6	ATAGACAATGTGCCCCGGAAGTC	domain
Mof_HAT_7	ATAGTTCCCAATGTGGATCTTGT	domain
Mof_HAT_8	TCACCTTTCCCAGAGGACTATGG	domain
Mof_HAT_9	CCAGAGGACTATGGGAAGCAGCC	domain
Mof_intron_1	CCATTGACAGAGAAAGGCAGATA	non-coding
Mof_intron_10	AGCTTCCTTCACATTTCCTAAAT	non-coding
Mof_intron_11	GGAAATGTGAAGGAAGCTTAAAC	non-coding
Mof_intron_12	GGGGCCATGAGAGCTGGCTGGGG	non-coding
Mof_intron_13	AGACTACCTCCAAAGTCAGTGCT	non-coding
Mof_intron_14	AGCATGTTTAAGACTACCTCCAA	non-coding
Mof_intron_15	GAGGTAGTCTTAAACATGCTTAA	non-coding
Mof_intron_16	AAAACTGAGAAAACCTGGTATTT	non-coding
Mof_intron_17	AAATCTCTGGTCCTCTGTAACAC	non-coding
Mof_intron_18	CCCTGTAAGGTGAGCCAGGTTAG	non-coding
Mof_intron_19	CAGATCCATCTGTCCACACCTGC	non-coding
Mof_intron_2	TCTGTCAATGGGAAAACACTAGA	non-coding
Mof_intron_20	CTCTGCTATCCATCCCCACGCCG	non-coding
Mof_intron_22	AAGCCAAGAAGCTTGAGCTTAAC	non-coding
Mof_intron_23	ATCTACTTCACCTGCTATTGCAG	non-coding
Mof_intron_24	CATTGTCTTAGGGGCCAGGCCCT	non-coding
Mof_intron_25	GATACCTCTGTAGGATGTGTCAG	non-coding
Mof_intron_26	AACTGTAATAAATCTGTCAAGCT	non-coding
Mof_intron_27	GAAGCTTGACAGATTTATTACAG	non-coding
Mof_intron_28	AAAGAAAAACCCCAAGGCAGGTG	non-coding
Mof_intron_29	GGGAAAAATCATGCTGTTCAGAA	non-coding
Mof_intron_3	GTCTGTAGCACAGGGACAGATGC	non-coding
Mof_intron_30	CTTACTCCTTCCTCTAAAACTTT	non-coding
Mof_intron_31	GAGGAAGGAGTAAGGAAACCCAA	non-coding
Mof_intron_32	CTTAGCACTTCTGGCTTCTCCCC	non-coding
Mof_intron_33	TCTCTTCCATCTCTTCTCTAAGC	non-coding
Mof_intron_34	CAAGCTAAGGCATGTCAGCCGTC	non-coding
Mof_intron_35	CTAAGAGCTTGCGAGGAATCGCA	non-coding
Mof_intron_36	TAGGGACTCCTTGGCTGACAAGG	non-coding
Mof_intron_37	AGTAGTTCTGGAGCCTAGAGACA	non-coding
Mof_intron_38	AAGAGCACCCTCAGACAAGACAG	non-coding
Mof_intron_39	GGTCACACAGAAAGAGGAAGTTG	non-coding
Mof_intron_4	TAGACATCTCTGCATCTGTCCCT	non-coding
Mof_intron_40	AACAACTTCCTCTTTCTGTGTGA	non-coding
Mof_intron_41	CAGGAAGTATCTTTGGGTCACAC	non-coding
Mof_intron_42	TGTGTGACCCAAAGATACTTCCT	non-coding
Mof_intron_43	CTATTCCACTCTGAAGCTGCCAC	non-coding
Mof_intron_44	AAGTCTGCTCTCTCCCTGCCTGT	non-coding
Mof_intron_45	GCAAGTGTTTGAGTCTCCCCTGA	non-coding
Mof_intron_46	AGTCTCCCCTGAAGGGCCATGTA	non-coding
Mof_intron_47	TTGTCTTTGGTGACCTTTGGAGC	non-coding
Mof_intron_48	GTGACCTTTGGAGCTCAGGTAGC	non-coding
Mof_intron_5	GTTCCTTCATCTGGAGAATACCT	non-coding
Mof_intron_50	GAGTGGGAACCCCTTCTGTCATC	non-coding
Mof_intron_6	TGAGCTTTAGTTCCTTCATCTGG	non-coding
Mof_intron_7	ACTTTCTGAGCTTTAGTTCCTTC	non-coding
Mof_intron_8	GGTATTCTCCAGATGAAGGAACT	non-coding
Mof_intron_9	CTAAATGACTGTAGCCCCATGGT	non-coding
Mof_nd_1	CCCCGGGCCGGGCTCTCCCTCCC	non-domain
Mof_nd_2	TCCGATCTCCACGGTGACTTCTG	non-domain
Mof_nd_3	TCAGAGTTCTTCTGCACGGCATC	non-domain
Mof_nd_4	GAGTGATCTTGCGCTCTGGCTGC	non-domain
Mof_nd_5	GTTTCGAGTGATCTTGCGCTCTG	non-domain
Mof_nd_6	CAAGGCTGCTGTGGTGGGGTCCA	non-domain
Myc_HLH_1	CAATTCAGGGATCTGGTCACGCA	domain
Myc_HLH_2	CCCTGCGTGACCAGATCCCTGAA	domain
Myc_HLH_3	AGGATCACTACCTTGGGGGCCTT	domain
Myc_HLH_4	GTTGTTTTCCAATTCAGGGATCT	domain
Myc_Nterminal_1	ATCTGCGACGAGGAAGAGAATTT	domain
Myc_Nterminal_10	CTGTGGCCTCGGGATGGAGATGA	domain
Myc_Nterminal_2	TATCACCAGCAACAGCAGAGCGA	domain
Myc_Nterminal_3	TTCCAGATATCCTCACTGGGCGC	domain
Myc_Nterminal_4	TCAGCCGCTGCCAAGCTGGTCTC	domain
Myc_Nterminal_6	GGCGAGCTGCTGTCGTTGAGCGG	domain
Myc_Nterminal_7	CCTACCCGCTCAACGACAGCAGC	domain
Myc_Nterminal_8	TTCCTCATCTTCTTGCTCTTCTT	domain
Myc_Nterminal_9	CCTCTTCTCCACAGACACCACAT	domain
Myc_zipper_1	AGAGGTGAGCTTGTGCTCGTCTG	domain
Myc_zipper_2	AACTGTTCTCGTCGTTTCCTCAA	domain
Myc_zipper_3	TGTTTCAACTGTTCTCGTCGTTT	domain
Myc_zipper_4	GAAGCTGTTCGAGTTTGTGTTTC	domain
Myc_zipper_5	CTCAATAAGTCCTTTTCAGAGGT	domain
Nat10_DUF_1	TACAGTTCTGGCCAACAAGTTCG	domain
Nat10_DUF_2	AAGCGTTAACTCCGAACTTGTTG	domain
Nat10_DUF_3	TTCTCTCTCTGGCCTCTTGTAAG	domain
Nat10_HAT_1	AATAGCCTCTCTCGAGGCAAGAA	domain
Nat10_HAT_2	AAGATCCAGACTTTGGAGGCCTT	domain
Nat10_HAT_3	GAGGCCTTTCTGGTGGACGGGTT	domain
Nat10_HAT_4	TGGTGGACGGGTTGTTCGAATTG	domain
Nat10_HAT_5	CTCCAGACAAGGGAACTTGCCTT	domain
Nat10_HAT_6	CTATGGGCTGACCCCCAGGCTTC	domain
Nat10_HAT_7	TTCCTGTCTATTTGAGACAGACC	domain
Nat10_helicase_1	TTACCTCCCCAAGCCCGGATAAC	domain
Nat10_helicase_2	AATACAAATTCAAACAGCGTGTG	domain
Nat10_helicase_3	AATTTGTATTTAAAGGATTTGAT	domain
Nat10_helicase_4	TATTTAAAGGATTTGATGCTCTG	domain
Nat10_helicase_5	AAGGATTTGATGCTCTGCAGTAT	domain
Nat10_helicase_6	TTAAACTCGGGGTTCAGCGACTG	domain
Nat10_helicase_7	ATAAAGCGGTGATCAGGGTCAAT	domain
Nat10_helicase_8	CCTCCAAGAGTCAATCCGATACG	domain
Nat10_intron_1	CGGGAGTGTGGCTCCTTCCCACA	non-coding
Nat10_intron_10	TCTTTCCAATAATGCTTTCCTTA	non-coding
Nat10_intron_11	CAATAATGCTTTCCTTATGTATT	non-coding
Nat10_intron_12	GATCGTTATCAGATCCCTCACTC	non-coding
Nat10_intron_13	AAAGTAGATGAAATACAACTACA	non-coding
Nat10_intron_14	GAATTAAAGCTTGTACTCAGGGG	non-coding
Nat10_intron_15	TTATAATAGGAGAGTCTTAGAAT	non-coding
Nat10_intron_16	TGTTGCCAGCCACATAAACACCT	non-coding
Nat10_intron_17	TAAGCTTTATGTTGCCAGCCACA	non-coding
Nat10_intron_18	TGTGGCTGGCAACATAAAGCTTA	non-coding
Nat10_intron_19	CACTGGGATCTACCCAAGTCCAA	non-coding
Nat10_intron_2	ACACCAACCCATTCTCTCAAAGA	non-coding
Nat10_intron_20	GACTTGGGTAGATCCCAGTGTAA	non-coding
Nat10_intron_21	TTACATCAGTGCCTTGGGATACT	non-coding
Nat10_intron_22	CCCTTCTAAACAGGCGCCATTTA	non-coding
Nat10_intron_23	ACAGGTCTTAACACAAAACAGTA	non-coding
Nat10_intron_24	TGTTAAGACCTGTTAAAGCCTAT	non-coding
Nat10_intron_25	TATGGTTGGCCTTACACATAAAA	non-coding
Nat10_intron_26	TGTGTAAGGCCAACCATATAAAA	non-coding
Nat10_intron_27	GGAACATCTATGCACAAGAATTT	non-coding
Nat10_intron_28	TCCCAAAATTCTTGTGCATAGAT	non-coding
Nat10_intron_29	TGCATGACTGCGACTAACTATAT	non-coding
Nat10_intron_3	AGAGAATGGGTTGGTGTCAAAAC	non-coding
Nat10_intron_30	AGATGAGGTGGACAGTACTCCTT	non-coding
Nat10_intron_31	ATGACTCCTGTGCAGTTACTCAG	non-coding
Nat10_intron_32	GCCTGTGCTGTGCCAAGTCTCCC	non-coding
Nat10_intron_33	CGCCCTGACTTCAACTGCTGAGG	non-coding
Nat10_intron_34	GGGAAACAGACACGGAAACAAGT	non-coding
Nat10_intron_35	CGTGTCTGTTTCCCTAAAGTTGT	non-coding
Nat10_intron_36	AGTCACACTTGTTCTAATGTAGT	non-coding
Nat10_intron_38	AAAGTGTATTGTGTATGTGAGTG	non-coding
Nat10_intron_39	TGAGTATGGGCATGCAGTGTCAC	non-coding
Nat10_intron_41	CTTCCTCTCTCTCATGCCCCTCC	non-coding
Nat10_intron_42	AGAAGATTGATTGTCAGATCAGC	non-coding
Nat10_intron_44	GCTTGGTACTTATGAGATTGTGT	non-coding
Nat10_intron_45	AAAAGATGAAACCAGGAGGGCTA	non-coding
Nat10_intron_46	AAGTTTAGCCCTCCTGGTTTCAT	non-coding
Nat10_intron_47	AAATTGTTCTGTGGCCACAGTCT	non-coding
Nat10_intron_48	AGACAGTGTCTCGACTCTATGCC	non-coding
Nat10_intron_49	ACAAGTTTGGGTGGCATAGAGTC	non-coding
Nat10_intron_6	CACTATTTAGCTGTCTCAGTCAG	non-coding
Nat10_intron_7	GCTGTCTCAGTCAGGACATTTGA	non-coding
Nat10_intron_8	ACAGTGCACCTCGTGATGCTTAG	non-coding
Nat10_intron_9	ATTCGGCTGTATCCATTCTTGTA	non-coding
Nat10_nd_1	CTCGATCCCCAACTACAACAAAA	non-domain
Nat10_nd_12	AACTCCAGCAGCTCCAGAGCAGC	non-domain
Nat10_nd_2	TTGTAGTTGGGGATCGAGGAAAA	non-domain
Nat10_nd_22	CGGCTGCCCCTTGCCTGAGGCCT	non-domain
Nat10_nd_22	TTTCCAGTTTCCTTTTCTTGTCA	non-domain
Nat10_nd_23	CTACCACAAGGCCTCTGAAGTTT	non-domain
Nat10_nd_23	GGTTCTTGTTTTGTTTCCAGTTT	non-domain
Nat10_nd_3	TTATAACACCACAGGACTGAGGG	non-domain
Nat10_nd_4	TTCTGTAGCTGCCGCATCCTCTT	non-domain
Nat10_nd_5	AGTTCAAGGTCCCACTCTTTATT	non-domain
Nat10_nd_6	TGGCTGCTACAAAAAGCTCAAAG	non-domain
Nat10_nd_7	ATTGTAGTAGCAGTAGCGAATGT	non-domain
Nat10_nd_8	TAGCAGCCACAAACATTCGCTAC	non-domain
Pcna_conserved_1	ATAGTCTGAAACTTTCTCTTGAT	domain
Pcna_conserved_10	AGGCACGCCTGATCCAGGGCTCC	domain
Pcna_conserved_11	AGAGCCTCCAGCACCTTCTTCAG	domain
Pcna_conserved_12	AGTGTCCCATGTCAGCAATTTTA	domain
Pcna_conserved_2	AGACTATGAAATGAAGTTAATGG	domain
Pcna_conserved_3	CACGTATATGCCGAGACCTTAGC	domain
Pcna_conserved_4	CACAGGATATCACAACAGCATCT	domain
Pcna_conserved_5	TGCAAGTGGAGAGCTTGGCAATG	domain
Pcna_conserved_6	TGACAACTTAATGTTCCCATTGC	domain
Pcna_conserved_7	TCCACATTACTTGTTTGTGACAA	domain
Pcna_conserved_8	TGAAAAAGTTCAGGTACCTCAGA	domain
Pcna_conserved_9	ACAAAAGCCACTCCACTGTCTCC	domain
Pcna_intron_10	TTGACTTCCAGAGTCTCACTGCG	non-coding
Pcna_intron_11	CCCTCAAATCCATGATGCGCAGT	non-coding
Pcna_intron_12	ACTTTGCTACAGCTACCTAGGTT	non-coding
Pcna_intron_13	CTACAGCTACCTAGGTTAGTGCC	non-coding
Pcna_intron_14	GTACAGATACATGGATTAGTGCC	non-coding
Pcna_intron_15	GTAAATCTTTCAAAATGTATACA	non-coding
Pcna_intron_16	AAAGATTTACGAAAAGGCCAGAC	non-coding
Pcna_intron_17	CGAAAAGGCCAGACGTGATGGGG	non-coding
Pcna_intron_18	TAGTGTACTGGAGAATGTGCCCC	non-coding
Pcna_intron_19	AGAATCACATATACCCGGTAATT	non-coding
Pcna_intron_2	GTGAGGGCTGCCCCCGACACCAT	non-coding
Pcna_intron_20	CTTCACCCCTGAGAGAGTTTGGG	non-coding
Pcna_intron_21	ACACTCACGGTTGGAGAACTGTT	non-coding
Pcna_intron_22	ACAGTTCTCCAACCGTGAGTGTG	non-coding
Pcna_intron_23	AAAAGCAATTACAAGTTGTACCA	non-coding
Pcna_intron_25	AAACTCAATCAACTTTAGACTGC	non-coding
Pcna_intron_26	AAGAAACCAGAAGTCTTGCATTC	non-coding
Pcna_intron_27	GCATCTTAACCAGAACTCAGAAT	non-coding
Pcna_intron_28	CTTCCTGGAAATACTCTTGGCAA	non-coding
Pcna_intron_29	CCTTGGGACTGCAAATACTCTTG	non-coding
Pcna_intron_3	GGAACCGCGCGCTTTGGTGAGGG	non-coding
Pcna_intron_30	TGAAGTCTTTCTTATTTCCCTTG	non-coding
Pcna_intron_31	AGACATCATGCCCAGCTTTCTCT	non-coding
Pcna_intron_32	AGTACTACAGTTGTGGGTTTGAG	non-coding
Pcna_intron_33	AGCTGAGAATCTTCCTGCTGTAG	non-coding
Pcna_intron_34	CCTTCCCAATTTCTTCCTCATTC	non-coding
Pcna_intron_35	ATTTCTAAGTATCCCTGAATCGA	non-coding
Pcna_intron_36	TCAGGAATCCAATGTATATTTCA	non-coding
Pcna_intron_4	TGGCTTTGGCGCGGAAACAGAGT	non-coding
Pcna_intron_5	CCGCGGACTCCCGCTTTGTGGCT	non-coding
Pcna_intron_6	CGCGCCAAAGCCACAAAGCGGGA	non-coding
Pcna_intron_7	ATGAGCACAGCTCCGGAGCACTC	non-coding
Pcna_intron_8	TTAGGCGCTAAGACCAGCCACTC	non-coding
Pcna_utr_1	CCTGCGCGAGGTCATGACGCCAC	non-coding
Polr2a_Cterm_1	GGCTGAGTGGAGAGGCCTTTGAC	domain
Polr2a_Cterm_10	TCAGCAATCTGTTCCATGGTAAG	domain
Polr2a_Cterm_11	GCGATGATTTGAATTGTATCTTC	domain
Polr2a_Cterm_12	AATTGTATCTTCAACGATGATAA	domain
Polr2a_Cterm_13	ATCACTGTTCATGATGCGGATTC	domain
Polr2a_Cterm_14	ATGGTTCTTATGTCAATTATCGG	domain
Polr2a_Cterm_15	GCGCTCCTGTGTGACACTATGAC	domain
Polr2a_Cterm_17	CTCAAAGGAGCATTTCATGAGCG	domain
Polr2a_Cterm_2	ACTGGCTGCTTGGGGAGATAGAG	domain
Polr2a_Cterm_3	CACTATGCTGGTGTATCTGCCAA	domain
Polr2a_Cterm_4	GCTTCTTGGAAATGTTGATAAGC	domain
Polr2a_Cterm_5	CAAGAAGCCAAAGACTCCTTCAC	domain
Polr2a_Cterm_6	AGCATCTCGTGCAGATTGACCTA	domain
Polr2a_Cterm_7	CCGCTTGGAACATACAACATTGA	domain
Polr2a_Cterm_8	ACGTGGCCCGGATATCTCCCTGG	domain
Polr2a_Cterm_9	GGTCGAGCTCCACACGCAGCAGC	domain
Polr2a_intron_1	TTCTCTGTCCAGTCAAGCACTCA	non-coding
Polr2a_intron_10	GGTGGAGGAAACAAGTGTCATGG	non-coding
Polr2a_intron_11	AGTCTCTAGAATACAAGTTTATT	non-coding
Polr2a_intron_12	CAATATCCCGTGCTTCTTCAGTG	non-coding
Polr2a_intron_13	GACTCTCTAGAGCGTAATTTACA	non-coding
Polr2a_intron_14	CTACTGAAAACAGAAATTTGGAC	non-coding
Polr2a_intron_15	TAATTACCCAGTGGTTTCCTACT	non-coding
Polr2a_intron_16	AGTAGGAAACCACTGGGTAATTA	non-coding
Polr2a_intron_17	CGGAGCTTCTGTACATGCGTGTG	non-coding
Polr2a_intron_18	GAGACTTGGACTTCTTCCTCCTG	non-coding
Polr2a_intron_19	TAAGAGTCAGCTCAGATGTCCTT	non-coding
Polr2a_intron_2	CATACTTGAGCATTGCTGCGGTT	non-coding
Polr2a_intron_20	CTCAGTCCGTGTATAACAGGGTG	non-coding
Polr2a_intron_21	CTACATTCTCTTACCTTATATAC	non-coding
Polr2a_intron_22	CAGCTTTATTTGCTACATTCTCT	non-coding
Polr2a_intron_23	ATCTGCCTATATCAAACCACATG	non-coding
Polr2a_intron_24	ATATAGGCAGATGAAAGAGAGTG	non-coding
Polr2a_intron_25	TGTTACCCCAGGTCACAGGAAAA	non-coding
Polr2a_intron_26	CTGTGACCTGGGGTAACACAAAA	non-coding
Polr2a_intron_3	GTTCTTTCACCAATATTGAGCAT	non-coding
Polr2a_intron_4	ACCAATATTGAGCATCCTGCTAT	non-coding
Polr2a_intron_5	TTGTGCAGCTGTGTTCCTAGTGT	non-coding
Polr2a_intron_6	TTCTTAAGCTCTCTTCTCTGTTT	non-coding
Polr2a_intron_7	AGTGACTTCTTACAGCATTTCCT	non-coding
Polr2a_intron_8	GAAGACATACTTGCCAGGGATGG	non-coding
Polr2a_intron_9	TTTCCCTCTCAGTCCCATGACAC	non-coding
Polr2a_nd_8	CATGCCGTATTTGCACTTCTCAG	non-domain
Polr2a_nd_9	GCTCTGCACCCAGTCCGATGGGA	non-domain
Polr2a_Nterm_1	ATACCACCCTCTGTCACAGACAT	domain
Polr2a_Nterm_10	GCCAGGATGTCCTTAATCTTCGG	domain
Polr2a_Nterm_12	TTTGGCTGCCCCTTAGATTTGGC	domain
Polr2a_Nterm_13	CCCTTGCACAGGTCATAGACATG	domain
Polr2a_Nterm_14	GTCAGATCCTCATCACCCTCCGG	domain
Polr2a_Nterm_15	GTGTGGAGCAGCCGGAGGGTGAT	domain
Polr2a_Nterm_16	TCCTGAGAGTCCTCATTAACATG	domain
Polr2a_Nterm_17	ATGCACTCGTTCTGGACTCAGCA	domain
Polr2a_Nterm_18	AAGATTTCATGCACTCGTTCTGG	domain
Polr2a_Nterm_19	TGTTGGGCATGGAGCCTCGCTAT	domain
Polr2a_Nterm_2	TGGGTATTTGATACCACCCTCTG	domain
Polr2a_Nterm_20	GAGCAGAACCCTGCATCACCACA	domain
Polr2a_Nterm_21	CATCTTCTGCTATGACATGGGCA	domain
Polr2a_Nterm_23	CAGAGATTGTCACACCCTTCAAT	domain
Polr2a_Nterm_24	TGCAAAGTTGGCTGACGATTGAA	domain
Polr2a_Nterm_25	CACAAAATGTCCATGATGGGGCA	domain
Polr2a_Nterm_26	ATGGAGATGAGATGAATTTGCAT	domain
Polr2a_Nterm_27	CAGAGACTGTGGCAGATGCAAAT	domain
Polr2a_Nterm_28	CATCTGCCACAGTCTCTGGAAAC	domain
Polr2a_Nterm_29	CGTACTGCCGTGAGTGTGTCTTG	domain
Polr2a_Nterm_3	GGGCGACCTCCCTCCGTTGTTTC	domain
Polr2a_Nterm_30	TGTCCACGTGGGATGGCAAGGTC	domain
Polr2a_Nterm_31	GTGTCCCCAGGAGAGATGTGCTT	domain
Polr2a_Nterm_32	TAAGAAGTCCCTGGGCACCTCAG	domain
Polr2a_Nterm_33	AATCTGCAATGGAGTCCCCAATG	domain
Polr2a_Nterm_34	TTAATAGTGTTCTGAATGTCCTG	domain
Polr2a_Nterm_35	GCTTTCTTAATAGTGTTCTGAAT	domain
Polr2a_Nterm_36	CTGGAGTGGGTTCTAGCTCATTG	domain
Polr2a_Nterm_37	TCTCGAGCATCATTGAGAATACG	domain
Polr2a_Nterm_38	AGAATCAAGTGAATCGTATTCTC	domain
Polr2a_Nterm_39	GATTCAAGCATCGGACTCTTCCT	domain
Polr2a_Nterm_4	GCAGCGGCCAGTCCGCTCAATCA	domain
Polr2a_Nterm_40	TCAAGGATGATTATGGTCCTGAG	domain
Polr2a_Nterm_41	TACAAAGCCTCGGCTCTCAGGAC	domain
Polr2a_Nterm_42	TAGAAAATTCATACTTGGCTGGT	domain
Polr2a_Nterm_43	ACCATCACCGACTCCATGGACTT	domain
Polr2a_Nterm_5	GCCAATTCGATGTGGCCAAAGTG	domain
Polr2a_Nterm_6	GCCACATCGAATTGGCCAAACCT	domain
Polr2a_Nterm_7	ATGTGGGCTTCCTGGTGAAGACA	domain
Polr2a_Nterm_8	GAGCAGAAGAAGCAGACACAGCG	domain
Polr2a_Nterm_9	CGCTGTGTCTGCTTCTTCTGCTC	domain
Polr2a_Rpb1_1	AGTGTAGCCAGATTCTGGAACTC	domain
Polr2a_Rpb1_2	TTAGAAGGTTTAAGTGTAGCCAG	domain
Polr2a_Rpb1_3	ATTATACCAATGAGAGGGCCCTG	domain
Polr2a_Rpb1_4	CCAGGTCCTCCTGAAGGGTGCGC	domain
Polr2a_Rpb1_5	AACGGATGCGTGAAGATCGGGAA	domain
Polr2a_Rpb1_6	TGAGCATTCCAGATCATCCGCAG	domain
Polr2a_Rpb1_7	ATGGGATGCAGGTCAGAGGGAAG	domain
Polr2a_Rpb1_8	TGTGCAGAGGAGCCAGTTTTGTC	domain
Polr2d_intron_1	AGTTATAGTCCTTATCCGCTCCC	non-coding
Polr2d_intron_10	GTTCTAGCAATTTGACTTATAGA	non-coding
Polr2d_intron_11	TATAGATTTCTATAAGTCAAATT	non-coding
Polr2d_intron_12	TATAAGTCAAATTGCTAGAACTA	non-coding
Polr2d_intron_13	ATATTTGGGTTAATGACATGGCA	non-coding
Polr2d_intron_14	GGTTAATGACATGGCAGCATTGA	non-coding
Polr2d_intron_15	AGATAGGATTTGGGGATTGGTTT	non-coding
Polr2d_intron_16	AAAGCTTCAACAGTCACACATGA	non-coding
Polr2d_intron_17	CATCATGTGTGACTGTTGAAGCT	non-coding
Polr2d_intron_18	TATAAGCACTAAAAAGTTGTAAA	non-coding
Polr2d_intron_19	ACATTCCTTTATATAAGCACTAA	non-coding
Polr2d_intron_2	TGCCATGCTAACCAATCAACCCT	non-coding
Polr2d_intron_20	GTGCTTATATAAAGGAATGTCAA	non-coding
Polr2d_intron_21	AACTTCGAGGCAGTAGAGCTAAG	non-coding
Polr2d_intron_22	CCCAGTCTGTCAAAGGAGGCTCA	non-coding
Polr2d_intron_3	AAGTCACTTCCTGTTCCTACCCC	non-coding
Polr2d_intron_4	TGGGGTAGGAACAGGAAGTGACT	non-coding
Polr2d_intron_5	CTATTGATGAATGATTAGCATTT	non-coding
Polr2d_intron_6	ACCGACACTGAATGAGAACATAA	non-coding
Polr2d_intron_7	TTAGCATATAACTACACATAGTA	non-coding
Polr2d_intron_8	CCCCCATTACTGCTCACTTCATC	non-coding
Polr2d_intron_9	ACTTATAGAAATCTATAGAAAAT	non-coding
Polr2d_nd_1	GGAAAGATAAGCTGGGAAGCGTC	non-domain
Polr2d_RPOL4c_2	GATGCTCCAGAAGCATGTGGACT	domain
Polr2d_RPOL4c_3	ATGAAGACCTCCGACAGCTCCTG	domain
Polr2d_RPOL4c_6	GACTCTTCAGCAGTCTCCGGGCA	domain
Polr2d_RPOL4c_7	GCCAATCTTTGCCCGGAGACTGC	domain
Polr2d_RPOL4c_8	CCCGGAGACTGCTGAAGAGTCCA	domain
Polr2d_RPOL4c_9	AAGATGAGGAGCTGCAGCAGATT	domain
Rpa3_Repf3a_1	GGGAGCTGCATTATGTCCTCCAT	domain
Rpa3_Repf3a_2	CAGCTTCCCCACGAAGCACACGG	domain
Rpa3_Repf3a_3	CTTCTCCATCTGAAAGAATAAAC	domain
Rpa3_Repf3a_4	TTCTTTCAGATGGAGAAGGAAAA	domain
Rpa3_Repf3a_5	AGATGGAGAAGGAAAAAATGGAA	domain
Rpa3_Repf3a_6	CAACTACTTCTACAATCCCAGAG	domain
Rpl10_intron_1	ATACTTTACTGGGACCTTTATTT	non-coding
Rpl10_intron_10	ACAACAAGTTGCCTTAGAATCAG	non-coding
Rpl10_intron_11	GTCCTGTTGTCACCATTAATCAC	non-coding
Rpl10_intron_12	AAGTTCTCGAGAAGTGGGGAATA	non-coding
Rpl10_intron_13	TCTATTCCCCACTTCTCGAGAAC	non-coding
Rpl10_intron_14	TTGTGTACTTGTGGATTATATAT	non-coding
Rpl10_intron_15	TTCAATGTCCTGACACCCTGTTT	non-coding
Rpl10_intron_16	TGCAGCTAATTAAGCCGACCAAG	non-coding
Rpl10_intron_17	CAACCATTGCACACCAAAGTCCC	non-coding
Rpl10_intron_18	GTGTGCAATGGTTGCAAACAGCA	non-coding
Rpl10_intron_2	GTATTGGGTAACGCCACCCACAG	non-coding
Rpl10_intron_3	AGGCTGTGGGTGGCGTTACCCAA	non-coding
Rpl10_intron_4	CGACGCAGAGGATTGGATGCACA	non-coding
Rpl10_intron_5	CAACGCCTACCAGGCCTTCTTGG	non-coding
Rpl10_intron_6	ACAGGACACCAAGGGCTGACCAG	non-coding
Rpl10_intron_7	GGCGGCGCCTACGGACTGGTCAG	non-coding
Rpl10_intron_8	CTAGCATGTGACAGAAGACCCGC	non-coding
Rpl10_intron_9	CATTCAGGGTAACTGATTCTAAG	non-coding
Rpl10a_ribosoma_10	TTGGTGTCCTTGCTTAAGAAAAA	domain
Rpl10a_ribosoma_11	GCCACCATGTTTTCATTGTGTGT	domain
Rpl10a_ribosoma_2	TCCTTCTGAGGGTCGTAGTTCTT	domain
Rpl10a_ribosoma_3	TTAAGCTTCTTGAGCGCCTCGAT	domain
Rpl10a_ribosoma_4	GCCTCTGAGTCTCTGATTAAGCA	domain
Rpl10a_ribosoma_5	GGCCTGGGCCCAGGATACGTGGG	domain
Rpl10a_ribosoma_6	ATTGTGTGTCAGCAGGGAGGGGA	domain
Rpl10a_ribosoma_7	ACCTCATCCACTTTGGCCACCAT	domain
Rpl10a_ribosoma_8	GCCGTCGCTGTTGGCCACGTGAA	domain
Rpl10a_ribosoma_9	TTAAGCAAGGACACCAAGAAATT	domain
Rpl11_intron_1	TACAAGCTACCCACCAAACAGCA	non-coding
Rpl11_intron_10	CAACGGCAGGGAATAAACCCCGG	non-coding
Rpl11_intron_11	TTCCCTGCCGTTGCAAAGCTCTC	non-coding
Rpl11_intron_12	CCCTTCGAATTTGCTTCCCTGTC	non-coding
Rpl11_intron_13	CTTCCCTGTCTCCACTCATCTCC	non-coding
Rpl11_intron_14	CATGACTTCCTCACAGAACTCCT	non-coding
Rpl11_intron_15	AGCAGTCTGCACCCCCCACATTT	non-coding
Rpl11_intron_16	CACTATGATAACGGCCATTCCCA	non-coding
Rpl11_intron_17	AGTCGCCAAAAGCAGCATACCCC	non-coding
Rpl11_intron_18	AGAGATGACTGTTCCTGGATTTC	non-coding
Rpl11_intron_19	TCTGCTCTTTGGAAGTGGGGATC	non-coding
Rpl11_intron_2	GTGGGTAGCTTGTATAAAGATGG	non-coding
Rpl11_intron_20	GAAGTGGGGATCGTTTGATGGCA	non-coding
Rpl11_intron_21	ATGGCATTTGTAGCTGGGGCATG	non-coding
Rpl11_intron_22	CTCTGGGCCTACTGGGTGTTGAT	non-coding
Rpl11_intron_3	CCAAAATGCCCAGATATTCCATC	non-coding
Rpl11_intron_4	AAACACCAACCCTAGGAGGCATT	non-coding
Rpl11_intron_5	GTAAATGCCTCCTAGGGTTGGTG	non-coding
Rpl11_intron_6	AAAAGGTCTTGAGTGTAGGTATC	non-coding
Rpl11_intron_7	AGAACAAGGTCAGAGCAAGAACT	non-coding
Rpl11_intron_8	TTGCAGTTCTTGCTCTGACCTTG	non-coding
Rpl11_intron_9	TGAGGGGGACACACAGGCAGACA	non-coding
Rpl11_ribosoma_10	GTTTTGGAATTCAAGAACACATT	domain
Rpl12_intron_10	CTAAAAGCTGGGGCTCACTGTCA	non-coding
Rpl12_intron_11	GGAAACAGGGCTGTCCTACATGT	non-coding
Rpl12_intron_12	GGCACAGAGCCATCCACATGTAG	non-coding
Rpl12_intron_13	CCTATCGCTGGGCTGTTCCCATG	non-coding
Rpl12_intron_14	CAGCTTCCCCTGTCTTCTGAGAT	non-coding
Rpl12_intron_3	TTGGGACCTAGGGGTGGAATGAG	non-coding
Rpl12_intron_4	TGCACCCAGGAAAGGGAACAGAC	non-coding
Rpl12_intron_5	ATTTCTGCACCCAGGAAAGGGAA	non-coding
Rpl12_intron_6	CTGGGTGCAGAAATGAAACAGTG	non-coding
Rpl12_intron_7	ACTTTATCTGTTTCCATCCCTAA	non-coding
Rpl12_intron_8	TCTGTTTCCATCCCTAAAATCGT	non-coding
Rpl12_intron_9	CATCCCTAAAATCGTGTTAGGGC	non-coding
Rpl13a_intron_1	CCTTTGCCTGGGAGTCCATGATG	non-coding
Rpl13a_intron_10	GCATTATCGGCACTGCCCTAACT	non-coding
Rpl13a_intron_11	AAGGACTCATCCCCAGCACGGGA	non-coding
Rpl13a_intron_2	CCTGGGAGTCCATGATGAGCAAC	non-coding
Rpl13a_intron_3	GTTTGAGTCTCACGACTGTGAGA	non-coding
Rpl13a_intron_4	AGTCTCACGACTGTGAGATCAAC	non-coding
Rpl13a_intron_5	GGCCAGGGGTCCCAAGAAAGCAG	non-coding
Rpl13a_intron_6	TTGGGACCCCTGGCCTAAAAATA	non-coding
Rpl13a_intron_7	GAGCAAGAGATCTGCCTTCCAAG	non-coding
Rpl13a_intron_8	ATGAGGCTCAAACAATGTAGGTA	non-coding
Rpl13a_intron_9	AGCCTCATGAAAACCCCACTGGC	non-coding
Rpl13a_ribo_1	CAGAAATGTTGATGCCTTCACAG	domain
Rpl13a_ribo_8	CTTCCGTTTCTCCTCCAGAGTGG	domain
Rpl14_nd_1	CAGCATGGGGCCCGAAGGAAATG	non-domain
Rpl14_nd_10	GAGCAGGTGCTTTCTGGGCTGGG	non-domain
Rpl14_nd_11	TTGCCAGCCGCCTTTGGAGCAGG	non-domain
Rpl14_nd_2	CTTCGGGCCCCATGCTGGAAAGC	non-domain
Rpl14_nd_3	GTGGATGGACCCTGTACTCGGGT	non-domain
Rpl14_nd_4	AAGGGCATGGCCTGCCTCCTCAC	non-domain
Rpl14_nd_5	TTTACTTCAGTCTTGATTATTCT	non-domain
Rpl14_nd_6	AAGTTTCTTTACTTCAGTCTTGA	non-domain
Rpl14_nd_7	AGGATAGCAGCTCTTTGAAGTTT	non-domain
Rpl14_nd_8	GGAGAAGCTTTCAGGATAGCAGC	non-domain
Rpl14_nd_9	TGGGCTGGGGTCTTCTGACCCTT	non-domain
Rpl14_ribo_1	GTATTGATATCCGCCTTCTCCCA	domain
Rpl14_ribo_2	CCTTCATGACCTTGAAACGATCA	domain
Rpl14_ribo_3	TTTGCCTTCATGACCTTGAAACG	domain
Rpl14_ribo_4	ATCGTTTCAAGGTCATGAAGGCA	domain
Rpl14_ribo_5	TCTGGCATCAATTTTCTTGGCCC	domain
Rpl14_ribo_6	AAGGTCATGAAGGCAAAGAAAAT	domain
Rpl14_ribo_7	CTTCAGTCTTGATTATTCTGTTC	domain
Rpl15_intron_10	CGCACATCCTCAAGCAAAACAGT	non-coding
Rpl15_intron_11	CTTGAGGATGTGCGGAAAGGGGT	non-coding
Rpl15_intron_12	GGTTTCTGGACTAGTTTCTACAG	non-coding
Rpl15_intron_13	TGGACTAGTTTCTACAGACCCTA	non-coding
Rpl15_intron_14	CAGTCTTCCAAAAGCATAGGGTC	non-coding
Rpl15_intron_15	TTTACATTGCTAATATTCTGTGA	non-coding
Rpl15_intron_16	CATTGCTAATATTCTGTGATCAG	non-coding
Rpl15_intron_17	TCAACCTAAGAGTAACTGATCAC	non-coding
Rpl15_intron_18	TTGAATTAATGTATAGGGTTATG	non-coding
Rpl15_intron_19	TCCCTAAAAACCAGACATGAAAT	non-coding
Rpl15_intron_2	GCATAGCTAAATCAGGCAGGTTT	non-coding
Rpl15_intron_20	GGGAGAAAAAAAGTTATGTGCTT	non-coding
Rpl15_intron_21	TCTACATGTCTGTCATTTAAGCT	non-coding
Rpl15_intron_22	AGCTAGTCTAATTCTTAAGGTGT	non-coding
Rpl15_intron_23	CTGTAAACTAGACAAAAATCCTT	non-coding
Rpl15_intron_24	TCTAGTTTACAGGAAACTGACTG	non-coding
Rpl15_intron_3	GCTATGCTAAATGTGATATAGGT	non-coding
Rpl15_intron_4	ATTACAAAGATAGACTATGTAGA	non-coding
Rpl15_intron_5	GTCTACATAGTCTATCTTTGTAA	non-coding
Rpl15_intron_6	TAATTAAAAGGAAGCATTGGAAA	non-coding
Rpl15_intron_7	TTCCTAGCCCACCATTCCTAATG	non-coding
Rpl15_intron_8	CCTCGGTATAAGGTGGGGATGGA	non-coding
Rpl15_intron_9	TACTTAGTCACTATCGGTACTCA	non-coding
Rpl18_intron_1	GGGGCGGTGGGGTAAGGCCAGCA	non-coding
Rpl18_intron_10	CTATGTGCCAGTGGCACCCTGCC	non-coding
Rpl18_intron_11	AGGGCAAACAGACTCCAAAGCAT	non-coding
Rpl18_intron_12	GAGTCTGTTTGCCCTGAAAGCAT	non-coding
Rpl18_intron_13	CCCTGAAAGCATTGAGGATGCTT	non-coding
Rpl18_intron_14	GTGGCAGTTGTTTATCAGGGTCT	non-coding
Rpl18_intron_15	TCAGGGTCTGCTACCGGGGGTGG	non-coding
Rpl18_intron_16	GCTTCAGGTAGTTGTTACCCATA	non-coding
Rpl18_intron_17	TGACCACCCCCCACCCAAGTGAA	non-coding
Rpl18_intron_18	CAGTATGACAGGAACAGGTCCTA	non-coding
Rpl18_intron_2	TACCTGGGGATTTCTCTGACCTG	non-coding
Rpl18_intron_3	CAACCCCAGAAGTGACCCAGGTC	non-coding
Rpl18_intron_4	TTTCCAACCCCAGAAGTGACCCA	non-coding
Rpl18_intron_5	TCTGACCTGGGTCACTTCTGGGG	non-coding
Rpl18_intron_6	AACAATCAGTCATAGCTGGCAAG	non-coding
Rpl18_intron_7	TGTGCCAAGCTGTCACCGGGAAG	non-coding
Rpl18_intron_8	GTCTTCCCGGTGACAGCTTGGCA	non-coding
Rpl18_intron_9	ATTACAGCTCCCATGGCAGGGTG	non-coding
Rpl23a_intron_1	CCAATCCCCTGCACTGGAACCAG	non-coding
Rpl23a_intron_10	TAAGGGAAGCTACGTTAAGAACT	non-coding
Rpl23a_intron_11	AAACACTGACTAAATAACCTCAC	non-coding
Rpl23a_intron_12	AAGTCAACTTTCAAACACTGACT	non-coding
Rpl23a_intron_13	GTCAGTGTTTGAAAGTTGACTTC	non-coding
Rpl23a_intron_14	AAAGTTGACTTCAAAGAGATGTT	non-coding
Rpl23a_intron_15	ATAACACTATTCGAAGGCCATCA	non-coding
Rpl23a_intron_17	AGTAGCGTCAGAATTTGATCAAT	non-coding
Rpl23a_intron_18	CTTATGCAACTGCCAAGTAATGA	non-coding
Rpl23a_intron_19	AGTCATTACTTGGCAGTTGCATA	non-coding
Rpl23a_intron_2	ACTTTGGGAAGCTCCTTAACATC	non-coding
Rpl23a_intron_20	TTAAGATTCTGAAAAGCCAAGTT	non-coding
Rpl23a_intron_21	ATCTGGTCTCATAATAGTAAATG	non-coding
Rpl23a_intron_22	TCCACTGGAGTTCCACATTTACT	non-coding
Rpl23a_intron_23	ATTTATGCATTTATCCACTGGAG	non-coding
Rpl23a_intron_24	CAGTCAAATCCTGTATATTCTCT	non-coding
Rpl23a_intron_25	ACTGTAAATGGGAAGTTGAGCCC	non-coding
Rpl23a_intron_26	GTCGCTAAATAATGTCATCACAT	non-coding
Rpl23a_intron_27	GGTGCATGTGATGACATTATTTA	non-coding
Rpl23a_intron_28	TCAGACTTTGGTCGCTAAATAAT	non-coding
Rpl23a_intron_29	GAACCAGACTAGGAAAGAATAGG	non-coding
Rpl23a_intron_3	GGAAGCTCCTTAACATCCACAGG	non-coding
Rpl23a_intron_30	CTTTAGAACCAGACTAGGAAAGA	non-coding
Rpl23a_intron_31	CTAGTCTGGTTCTAAAGTAAACC	non-coding
Rpl23a_intron_4	ATCCCTTATAGGTCTGGAGACCC	non-coding
Rpl23a_intron_5	ACGTGGGGAAAGGGCGAATAAGG	non-coding
Rpl23a_intron_6	CCCACGTTAAATGGGGTTATACG	non-coding
Rpl23a_intron_7	CATCATATGCACGATACCACAGG	non-coding
Rpl23a_intron_8	CCTGTGGTATCGTGCATATGATG	non-coding
Rpl23a_intron_9	AAGACATCACAGGTCTCAGGAGA	non-coding
Rpl26_intron_1	ACTCCATCTCCATGGGCCCCGCC	non-coding
Rpl26_intron_10	AAGACGAAAAAACCCTCAGATGG	non-coding
Rpl26_intron_11	AGAGTGGAGTTGATGCTGTTTAG	non-coding
Rpl26_intron_12	AAGTCTCAACCAGTTCCCTAAAC	non-coding
Rpl26_intron_13	ACGTTTCAAGTCTCAACCAGTTC	non-coding
Rpl26_intron_14	GGGAACTGGTTGAGACTTGAAAC	non-coding
Rpl26_intron_2	CCCCCCACTTGAGCATGGAAGCA	non-coding
Rpl26_intron_3	CCTTCTCATTTACCGCTTCTGGT	non-coding
Rpl26_intron_4	CAACTTCAGCATCCCGGGAGGGT	non-coding
Rpl26_intron_5	AACTTGACTTTCCAACTTCAGCA	non-coding
Rpl26_intron_6	AAAGTAGGATAGGTGTTACTAAT	non-coding
Rpl26_intron_7	AAGACTGAAAACAAGATGAAGAC	non-coding
Rpl26_intron_8	GTCTTTAAAGACTGAAAACAAGA	non-coding
Rpl26_intron_9	AGTCTTTAAAGACGAAAAAACCC	non-coding
Rpl27a_intron_1	AAATAAGACCGTGTATTAAAGGT	non-coding
Rpl27a_intron_10	GGTCTCTGCACTTAGGCTGGTGT	non-coding
Rpl27a_intron_11	ATGGGCCCATCATTCCTAACCTA	non-coding
Rpl27a_intron_12	GTAGGGTGTAACTGGTCAGGAGT	non-coding
Rpl27a_intron_13	GCCGAGGCTAGAGTCACATCCTG	non-coding
Rpl27a_intron_14	TGATCTGGGCACTAGAAGGGACA	non-coding
Rpl27a_intron_15	AGGTATGTAAAGCCTGGCCTCTA	non-coding
Rpl27a_intron_16	AGTTAGAGGCCAGGCTTTACATA	non-coding
Rpl27a_intron_17	CATACCTGAAAAGGGGGAATAAG	non-coding
Rpl27a_intron_2	GCTTTCAAATAAGACCGTGTATT	non-coding
Rpl27a_intron_3	ATACACGGTCTTATTTGAAAGCC	non-coding
Rpl27a_intron_4	AAAGCCAAACCTATATATACATT	non-coding
Rpl27a_intron_5	TAATAGGTAATGGCCAAATGTAT	non-coding
Rpl27a_intron_6	GTAGAATTGTTGCAGGTGATTGA	non-coding
Rpl27a_intron_7	AGGTATATAGTTGGTCCAGAATG	non-coding
Rpl27a_intron_8	ACAATATAGGGCCTTAAATAATG	non-coding
Rpl27a_intron_9	AGGCCCTATATTGTTAAAAGTAc	non-coding
Rpl3_intron_1	AGACACCAGAAATGTCTCTAATC	non-coding
Rpl3_intron_10	CTTTCTAGTCCATTTGCCACCAG	non-coding
Rpl3_intron_11	TAGTCCATTTGCCACCAGCCTGA	non-coding
Rpl3_intron_12	CCACCAGCCTGATATAAGCTTCA	non-coding
Rpl3_intron_13	TTAGCTCATTCTCTAAAAGCTGG	non-coding
Rpl3_intron_14	GAGAATGAGCTAAGAAAAGGAGT	non-coding
Rpl3_intron_15	TCCTTCATGGCCACCTGGCATTA	non-coding
Rpl3_intron_16	AGGCAGATATGTACTCTAGGGAG	non-coding
Rpl3_intron_17	TTGGTTTGAGGCAGATATGTACT	non-coding
Rpl3_intron_18	CAGCTTCATGTGTCACTATGTGG	non-coding
Rpl3_intron_19	AAATCAGACTGGATGGTTGTCTG	non-coding
Rpl3_intron_2	TGATCCGAGGGGATTAGAGACAT	non-coding
Rpl3_intron_20	GGCAGACAACCATCCAGTCTGAT	non-coding
Rpl3_intron_21	AAATAGGACAGGAATGTGGGGTT	non-coding
Rpl3_intron_22	TAATCAGTGAACTAATCACAGGT	non-coding
Rpl3_intron_23	AGTACTCATTGGGAAGGGACAGG	non-coding
Rpl3_intron_3	TGGTGTCTTAAATCAACCAGCAG	non-coding
Rpl3_intron_4	AGATTAGTCAGATAGAGCACAGT	non-coding
Rpl3_intron_5	GAAAACAGAATACTTGGCCCAAT	non-coding
Rpl3_intron_6	TAAACACATTGCTAGTTAGGAAC	non-coding
Rpl3_intron_7	CCAGTGGTTGGTGGACTCATGCA	non-coding
Rpl3_intron_8	GTAGCTCATGCATGAGTCCACCA	non-coding
Rpl3_intron_9	AGCTTCTGGTGATTTACTTTCTA	non-coding
Rpl32_intron_1	GGACGGCACCCGCCGCTTTCTGC	non-coding
Rpl32_intron_10	AGGGCGCAACACTTCAAACATAA	non-coding
Rpl32_intron_11	CCGCTCCTTCGCCACCAGAGAGA	non-coding
Rpl32_intron_12	AGGTTCGGAGTGGGTGAGATGAA	non-coding
Rpl32_intron_13	CTCGGTAGCTGGTGATTGGAAGA	non-coding
Rpl32_intron_15	AAATGCAGAGACAAGCGATAACG	non-coding
Rpl32_intron_16	TCGTTATCGCTTGTCTCTGCATT	non-coding
Rpl32_intron_17	AACATCATCTTCCATTGCAATTA	non-coding
Rpl32_intron_18	TGACATGACCCCCTTGAATTCTG	non-coding
Rpl32_intron_19	CTCATAAGCATGCCCACTGCAGT	non-coding
Rpl32_intron_2	TGCTTAGCTTGTTAGCAGCCTTT	non-coding
Rpl32_intron_20	CAGTGGGTGTTCAGTGTCCTTTA	non-coding
Rpl32_intron_21	TGGTCCTGTGTGGAACACTGCTA	non-coding
Rpl32_intron_22	TCTACCTCAGCCCCAAAAGACCT	non-coding
Rpl32_intron_23	GGGCTGAGGTAGAGAAAAAGTCT	non-coding
Rpl32_intron_24	CATCTCAGAGGTCACCAAGGGTT	non-coding
Rpl32_intron_25	AGCAAGTTACAACCCTTGGTGAC	non-coding
Rpl32_intron_26	CTTGGGAAAAATAAACTATTCCC	non-coding
Rpl32_intron_27	CCAAGTAAACTAGGACTGCAGAG	non-coding
Rpl32_intron_28	TGAGGTGGTTGTCATGCAGATGG	non-coding
Rpl32_intron_29	ACCAGGCCTTGAAGTGCTACAAG	non-coding
Rpl32_intron_30	GAAGGATGGATGCAGGAGAGAGA	non-coding
Rpl32_intron_32	CTCTGTATAGCTGGGGAGCAGGG	non-coding
Rpl32_intron_33	TGTAACTACCCTCCAACTTGCCC	non-coding
Rpl32_intron_34	TAGCTGTCTAGCACACTCACCAT	non-coding
Rpl32_intron_35	GGGACAGAGTGCATCACGTTCTA	non-coding
Rpl32_intron_36	CCATTTGTATGCTTTCCATAGCT	non-coding
Rpl32_intron_37	TATGCTTTCCATAGCTCTGCCAT	non-coding
Rpl32_intron_38	CATAGCTCTGCCATCCTGCTTCT	non-coding
Rpl32_intron_39	CTCAGCTCCCGGTCTATGGCTTC	non-coding
Rpl32_intron_4	TGCGGCGAATCCGAAATCTTAAG	non-coding
Rpl32_intron_41	TTGTTCACGCTGCTTGAACTGTG	non-coding
Rpl32_intron_42	GCTCCAGTGGAAGAATTCTGGGT	non-coding
Rpl32_intron_43	CCTGGTGACCTTTCCTGGTTTGC	non-coding
Rpl32_intron_5	TGCTCACTGGCGAGCGGCGGCAG	non-coding
Rpl32_intron_6	TGAAGCGCAAGCCCGGCGGAGCA	non-coding
Rpl32_intron_8	AAGTGTTGCGCCCTTAAATACGC	non-coding
Rpl32_intron_9	CGTATTTAAGGGCGCAACACTTC	non-coding
Rpl35a_intron_1	ACCATGTTAGGGACTTAACACAG	non-coding
Rpl35a_intron_10	GAAAAACTAGTTGAAAAATTAGT	non-coding
Rpl35a_intron_12	CTTGTTTGTATAGCTGTGAGGGT	non-coding
Rpl35a_intron_13	TATAGCTGTGAGGGTGCCAGATT	non-coding
Rpl35a_intron_14	AGCTGGGTTCTATATTGGTTCTC	non-coding
Rpl35a_intron_15	TGTATGGCCTTATGTTCAATTCC	non-coding
Rpl35a_intron_16	CTACTGGGAATTGAACATAAGGC	non-coding
Rpl35a_intron_17	CTTCATGCCATCATTCTCAGTCT	non-coding
Rpl35a_intron_18	TCCTGAGTAGGTGTCATTGCTGT	non-coding
Rpl35a_intron_2	AAAGGAAAATGAAAGGTACTAAG	non-coding
Rpl35a_intron_3	CTTTGAAAGGGTTTATATAGTAC	non-coding
Rpl35a_intron_4	GTAACTAAAACAAATCAAGATAC	non-coding
Rpl35a_intron_5	GTTACTAAAAATGACAATTACTA	non-coding
Rpl35a_intron_6	TTTGCTCCCACATCTATATTGAG	non-coding
Rpl35a_intron_7	CTCCCACATCTATATTGAGTTAG	non-coding
Rpl35a_intron_8	TTCACAGAGCAGAGCAGAATCAC	non-coding
Rpl35a_intron_9	CAAATGTAACCTCAATTGTTCTA	non-coding
Rpl37a_intron_1	GCGCTCTGTGGGCGCCTTCCTTG	non-coding
Rpl37a_intron_2	CCTCAAGCTCAACCATCAAGGAA	non-coding
Rpl37a_intron_3	TGCTCAGCGGCGCGTTGGCGTGC	non-coding
Rpl37a_intron_4	CTCTCCAAACCATTCACCCTTAA	non-coding
Rpl37a_intron_5	GAGAGGAAAAAGTCCGATCTTGG	non-coding
Rpl37a_intron_6	GGGTTGGTACAGATGCGCTGACA	non-coding
Rpl37a_intron_7	CAGGCTAAACAGACCTCTTTGGG	non-coding
Rpl37a_intron_8	GCCTGTAAATAATACTCTGCTTG	non-coding
Rpl37a_intron_9	ACTGCTAATGGATAAGCTGGCTT	non-coding
Rpl38_intron_1	GTCTTAACCTCACAGAACAGCTG	non-coding
Rpl38_intron_2	GGATGCTCCATTCCAGTGTGCAG	non-coding
Rpl38_intron_3	CAGCCTTCCACTTCTGGCAACCA	non-coding
Rpl38_intron_4	TAAAAGGATAGCCTATAGAGGAA	non-coding
Rpl38_intron_5	GAAAGGTCATGGGTCATTCTAGA	non-coding
Rpl38_intron_6	CGCATGCACACAAAACCTGCACT	non-coding
Rpl38_intron_7	TGTGCATGCGCAAATGAATTGAG	non-coding
Rpl38_intron_8	AGTCACCGCCACCTCAGACTTCC	non-coding
Rpl4_nd_1	GGAGTACACCGATATGAGGGGAC	non-domain
Rpl4_nd_19	TTGCCTACCGCTGGCTTCTTGTC	non-domain
Rpl4_nd_20	CTTTCTTGCCTACCGCTGGCTTC	non-domain
Rpl4_nd_21	CCTGCAGGCTTCTGCTTCTTGGC	non-domain
Rpl4_nd_22	TTCTGTAGTAGGCTTCTTCTCTG	non-domain
Rpl4_ribo_10	TTGAGCAGCTGAACAGCCTCCTT	domain
Rpl4_ribo_10	TCATTTTGCCCTTGCCAGCTCTC	domain
Rpl4_ribo_11	AGTTTCTTGAGCAGCTGAACAGC	domain
Rpl4_ribo_11	TGGGCTTTTCAAGATTCTGCTAA	domain
Rpl4_ribo_12	ATGTCATTCCAAGCTTTGAGTTT	domain
Rpl4_ribo_12	GATTTCTGGGCTTTTCAAGATTC	domain
Rpl4_ribo_13	CCCTTGCCAGCTCTCATTCTCTG	domain
Rpl4_ribo_14	AAAATGTTCAGCTTGCTTACATT	domain
Rpl4_ribo_15	AAACTGGCTCCTGGTGGGCATGT	domain
Rpl4_ribo_16	TGCATCTGGACGGAGAGTGCTTT	domain
Rpl4_ribo_17	CGGAAGTTGGATGAGCTGTATGG	domain
Rpl4_ribo_4	CTCAAGTTGGTGTGAACGAAGTT	domain
Rpl4_ribo_5	CAAAGGCACCCTGGCCAGATCGG	domain
Rpl4_ribo_6	GTTGGTGCAAACATGCGTCCCCC	domain
Rpl4_ribo_7	CACCAACCAAAACCTGGCGTCGT	domain
Rpl4_ribo_8	GGTTGTATTCACTCTGCGGTGCC	domain
Rpl4_ribo_9	GACATCACCAAAGCTGGTAAGGC	domain
Rpl5_intron_1	CTTAATTTCCATTATGGAATTTG	non-coding
Rpl5_intron_10	TCAGTGGTAGCTAGAATGAGTTA	non-coding
Rpl5_intron_11	TTTCTCAGTGGTAGCTAGAATGA	non-coding
Rpl5_intron_12	GACACGTCACTAACTCATTCTAG	non-coding
Rpl5_intron_13	ACAGGTTTCCTTGCCCTGTGGCA	non-coding
Rpl5_intron_15	TGGTCGTTTATCTGTGCAATTCA	non-coding
Rpl5_intron_16	TCTGTGCAATTCAGAGATGAGCT	non-coding
Rpl5_intron_17	TTGAAATCCTCTGGGGCTCTACC	non-coding
Rpl5_intron_18	TAAAAGTAGGGGTTGGGGAAGTA	non-coding
Rpl5_intron_19	GAGTTGATAGATTCCAGTATCAA	non-coding
Rpl5_intron_2	TGGGCTTGTGTGCCATTTTACTG	non-coding
Rpl5_intron_20	ATACTGGAATCTATCAACTCTAA	non-coding
Rpl5_intron_21	CACTCTATACTTCAGAGAGGAGA	non-coding
Rpl5_intron_22	TGTGGTCTGTGCGCTCTCCTCTG	non-coding
Rpl5_intron_23	TGGGTCTTGTACTGACTTCCTCA	non-coding
Rpl5_intron_24	TCCCATAGAAAACCCTGAGCCTC	non-coding
Rpl5_intron_25	AGCAGCTACCCACAACACTCCTG	non-coding
Rpl5_intron_26	TCAGCAGAGTGAGTGAGTGAGTC	non-coding
Rpl5_intron_27	AAACAGCTTCACTATGTAGATGA	non-coding
Rpl5_intron_28	ACTTGCAGTTGTCAGGTTGTATG	non-coding
Rpl5_intron_29	CTCACTCTCTCAAGCCAGTGATC	non-coding
Rpl5_intron_3	CTTCATCTCTAGTATTCAGCAAT	non-coding
Rpl5_intron_30	AACATGGAAGAGGTGACAAAGAG	non-coding
Rpl5_intron_31	TAAACTAATTCATTTCAACATGG	non-coding
Rpl5_intron_32	GAAAGCTGGATTACAGTCACTTT	non-coding
Rpl5_intron_33	ATAAGAGCTTGCAGGGTATCAAG	non-coding
Rpl5_intron_34	TAATTTCACACTATTTCCTATAG	non-coding
Rpl5_intron_35	ATTAATTAAATAACTATCTACTT	non-coding
Rpl5_intron_36	CAGGAACCCATGTAAGCTGGTTT	non-coding
Rpl5_intron_37	TCCAGGAAAAACCAGCTTACATG	non-coding
Rpl5_intron_38	TTGGGTTTCTAGTCTTCCTGGGA	non-coding
Rpl5_intron_4	AGTCATTAAGATTGCTGAATACT	non-coding
Rpl5_intron_5	TAATTCCTCAGAGTTAATGCATT	non-coding
Rpl5_intron_6	AGTTAGTCAATATGCTAGTTACA	non-coding
Rpl5_intron_7	TGAAAATTTAAGTTAGTCAATAT	non-coding
Rpl5_intron_8	TTGTAACTAGCATATTGACTAAC	non-coding
Rpl5_intron_9	AACATCCTCATTGATTGTGATTT	non-coding
Rpl6_intron_1	AGACAAGCCTCAACCCTAACCCC	non-coding
Rpl6_intron_10	ACCCCTTAGTAAATGCTGTGTTT	non-coding
Rpl6_intron_11	ACAGGATGTCACAGCCCAAGATA	non-coding
Rpl6_intron_12	TCATGTAGCATTAGTAATAGTAT	non-coding
Rpl6_intron_13	CCTTCTCAGATACTATTACTAAT	non-coding
Rpl6_intron_14	CTTGTAAACCTGGGTATGGTATG	non-coding
Rpl6_intron_15	AGGGTACAGAGTCCTGCAGATCT	non-coding
Rpl6_intron_16	GAGGTCAGAGGTCAACTAAGGCC	non-coding
Rpl6_intron_17	TGCAGCAGTCAAGGGTTTAATTT	non-coding
Rpl6_intron_18	TCACACAGGTCAGGCTCTCAAGC	non-coding
Rpl6_intron_2	CTTGGGGTTAGGGTTGAGGCTTG	non-coding
Rpl6_intron_3	ATAAATACCCACCTTCCACTTGC	non-coding
Rpl6_intron_4	TCAAACTTGTGGTATTGATGTCT	non-coding
Rpl6_intron_5	CCTCTTGAAGAAAGTGGGTGTGT	non-coding
Rpl6_intron_6	AGATCAGACCAGGCTACCCGAGG	non-coding
Rpl6_intron_7	TACCTTTGCCTCGGGTAGCCTGG	non-coding
Rpl6_intron_8	CCTCGGGTAGCCTGGTCTGATCT	non-coding
Rpl6_intron_9	TTGTTCTCTGTAACAAGTTTAAC	non-coding
Rpl8_intron_10	CAAGTAACTAAACAAGAGATAAG	non-coding
Rpl8_intron_11	GTTACTTGGAAACATCTTAGGAT	non-coding
Rpl8_intron_12	ACCACGTGCCCTCAGAACTTATC	non-coding
Rpl8_intron_13	GTAGGTGGGTTTGCCCATTTGTG	non-coding
Rpl8_intron_14	AGAGGTTGAAGGACCTGTCTTGA	non-coding
Rpl8_intron_15	CATGGGGTGCACCTCAATATTCA	non-coding
Rpl8_intron_16	ACAGGTGAGGCAAGGACCATGCC	non-coding
Rpl8_intron_17	CTTTAATACAGGCATGGTCCTTG	non-coding
Rpl8_intron_18	ATACAGGCATGGTCCTTGCCTCA	non-coding
Rpl8_intron_19	CAGAGGGTAAGGGGTTTCCTAGG	non-coding
Rpl8_intron_2	GGCCTTGGGGGCTGGCAGGAGGC	non-coding
Rpl8_intron_20	CTAGGTAGAGCTTGCTGGACTTC	non-coding
Rpl8_intron_21	TGCCATAGACTAATGGTGAATGG	non-coding
Rpl8_intron_22	TTGTTGCTGTGCTGGGAGGATCT	non-coding
Rpl8_intron_3	GGTGCTGAGCTGAGCTTCGTGGG	non-coding
Rpl8_intron_4	TTGGTCATGGGAGAAGACTAACA	non-coding
Rpl8_intron_5	GTTGTAGAGTGCTAGAATACCTA	non-coding
Rpl8_intron_6	TGCACTGTGACCTAGGAATTCTG	non-coding
Rpl8_intron_7	TAAAATGAACCAACTAAACTCAA	non-coding
Rpl8_intron_8	ACAGCCACTACTGGTCCTATCTT	non-coding
Rpl8_intron_9	GAAAAGATAGGACCAGTAGTGGC	non-coding
Rpl8_nd_1	CTCTGCCCTCGGATCACACGGCC	non-domain
Rpl8_nd_15	GTTCCACGCAGCCGTCCAGTCCG	non-domain
Rpl8_nd_2	AAATTATCCACCGCCATCCGCCG	non-domain
Rpl8_ribo_10	CCTTGTACTTGTGGTAGGCACGG	domain
Rpl8_ribo_11	CCAATGTGCTGGTGGTTACCACC	domain
Rpl8_ribo_12	CGCCCAGCAGGGGCATCTCTTCG	domain
Rpl8_ribo_2	CGTGCGCACGTGAAGCACCGTAA	domain
Rpl8_ribo_3	ATGTAGCCGTGTCGCTCCGCGAA	domain
Rpl8_ribo_4	CGATGCCTTTAATGTAGCCGTGT	domain
Rpl8_ribo_5	GCGAGGGGAGCGCCGCGGCCAGG	domain
Rpl8_ribo_6	GGGATCCCTACCGATTCAAGAAG	domain
Rpl8_ribo_7	TCCTCCAGACAACACACGATCGT	domain
Rpl8_ribo_8	CTCTGCCAACAGAGCCGTTGTTG	domain
Rpl8_ribo_9	AGATAGGCTTGTCAATTCTGCCC	domain
Rpl9_intron_1	TCCTTGGGTCTGGATGGAGCCTT	non-coding
Rpl9_intron_10	TCAGAAGTTTGGAAACAGAAATC	non-coding
Rpl9_intron_11	TTCCTGTTTCTCAGAAGTTTGGA	non-coding
Rpl9_intron_13	TACTCATGATACAAAGCACAGCA	non-coding
Rpl9_intron_14	TATGCTGTGCTTTGTATCATGAG	non-coding
Rpl9_intron_15	TATCATGAGTACAAAATGGTTGT	non-coding
Rpl9_intron_16	AACATCTACGAGCAGAGCACACA	non-coding
Rpl9_intron_17	CCAACCAAGCCAGCCATGTGCCA	non-coding
Rpl9_intron_18	TGTCTATATTGGGGTGTGTATGC	non-coding
Rpl9_intron_2	AGCATACTCCCTCTTCAGGAAAA	non-coding
Rpl9_intron_3	CTGAAGAGGGAGTATGCTGAAAT	non-coding
Rpl9_intron_4	TGGGATCTGGGAGTCACATTTGT	non-coding
Rpl9_intron_5	GGGTTGGAATTGAACCTCCTGTC	non-coding
Rpl9_intron_6	AAACCCCAAGCAACCAATCAAGT	non-coding
Rpl9_intron_7	AATGGAGTTGTATTGGTGAGATG	non-coding
Rpl9_intron_8	TCTGAGCCTTGAGGTTGAATGTG	non-coding
Rpl9_intron_9	GAAACAGAAATCAGACACACATT	non-coding
Rplp0_ribo_1	GATGATTATCCAAAATGCTTCAT	domain
Rps14_nd_1	CTTCCCCTTGCGTGGCGCCATTT	non-domain
Rps18_intron_1	GGGGTAACCTGTCTTGATAACTG	non-coding
Rps18_intron_10	TCTGCAGAGCTAAAAGTCTTGTA	non-coding
Rps18_intron_11	AGGAGTTGCTGGTCAGGTGTGTT	non-coding
Rps18_intron_13	ATTCTGCACTTTGGCAAACAATG	non-coding
Rps18_intron_14	TAGAGCCTGGGTACTGAGGGTTC	non-coding
Rps18_intron_2	TTGAAACGGGTTGGGTGAGTTTA	non-coding
Rps18_intron_3	GTTTAACCCTGGGTCATCATCAG	non-coding
Rps18_intron_4	AATAAAAGCCTGATGATGACCCA	non-coding
Rps18_intron_5	CCGAGATCTTCAGCTTCCGAGAG	non-coding
Rps18_intron_7	CAGGAATTCTACTCAAGGTTTGC	non-coding
Rps18_intron_8	CCATAATGGGGAAAACTGCCAGC	non-coding
Rps18_intron_9	CCCATTATGGCAAAAAGGGAGGT	non-coding
Rps19_intron_1	CCTGCTGGTGGCATGTGGTGGGG	non-coding
Rps19_intron_3	TGAAGGCCCCATACCTTCATTTA	non-coding
Rps19_intron_4	CTTTCTGAAGGCCCCATACCTTC	non-coding
Rps19_intron_5	GCGACTGTCTGCTTTCATTAGCC	non-coding
Rps19_intron_6	TGCAAGCATTAGATCAAAAGCCC	non-coding
Rps19_intron_7	ATCTAATGCTTGCACAAACGACA	non-coding
Rps19_intron_8	CCAAGTCCCACTTGTGGCCAGCC	non-coding
Rps24_intron_1	GCCCAAACTGCTTATTGTATCCC	non-coding
Rps24_intron_2	CTGGGCTTTCTATTTCTAAGTAG	non-coding
Rps24_intron_3	TAAGTAGTGGAATTGCAGGTGTG	non-coding
Rps25_intron_1	GAATTCGGTATCTGGGGAAAAAC	non-coding
Rps25_intron_10	GAATGCCATCTCACTTTGTTGTC	non-coding
Rps25_intron_11	TTGTCCGGGCAAATTATTCTCCT	non-coding
Rps25_intron_12	AGTACATAAACTTAGCAGATAGG	non-coding
Rps25_intron_13	TACTTGTAACAACACCTAGATCC	non-coding
Rps25_intron_14	CCATGGAAGTGTTGTGGTTACAG	non-coding
Rps25_intron_16	TTCCATCCTGTTGAGGCAGTATG	non-coding
Rps25_intron_17	CACGTAGAGAGAATCACCCTATC	non-coding
Rps25_intron_18	GTGTATTTGCACGTAGAGAGAAT	non-coding
Rps25_intron_19	CTAATAATTTAGTGTATTTGCAC	non-coding
Rps25_intron_2	CCCAGATACCGAATTCTAAAATC	non-coding
Rps25_intron_20	GGATTTACTAATAATTTAGTGTA	non-coding
Rps25_intron_21	GCCTTCAGTGTGCTGGGCTCACA	non-coding
Rps25_intron_23	CAGACAGAACTCCTTAATTCTTA	non-coding
Rps25_intron_3	TAAAAGTATTACACCACTGTATT	non-coding
Rps25_intron_4	AGAATACAGTGGTGTAATACTTT	non-coding
Rps25_intron_5	CAGTCATACTGCTCCCAACAAGA	non-coding
Rps25_intron_6	GTAACTTCAGTGTCCTGCATTCC	non-coding
Rps25_intron_7	CAGTCCTTGAATTCCTGGCCCTT	non-coding
Rps25_intron_8	ATCCCAATTAACGGAGAAGCAAT	non-coding
Rps25_intron_9	CCCGGACAACAAAGTGAGATGGC	non-coding
Rps3_KH_2	TCACTCGGGAGCTGGCTGAAGAT	domain
Rps3_KH_3	TGTCCTGGTTGGTGTAACTCGGA	domain
Rps3_KH_4	GCTTCCCTGAAGGCAGCGTAGAG	domain
Rps3_nd_1	TAGCTGATGGCATCTTCAAAGCT	non-domain
Rps3_nd_2	TGCAGAGAAAGTGGCCACAAGAG	non-domain
Rps3_nd_3	TAGCGTAGAGACTCTGCCTGGGC	non-domain
Rps3_ribo_4	TGGATGGTCTGATGATTCACAGT	domain
Rps3_ribo_5	GGTTCCACGATGCTCACATGATC	domain
Rps3_ribo_6	ATCTTTAGGTTCCACGATGCTCA	domain
Rps3a1_intron_1	ACACCGCTCTACGTCAGTCACTC	non-coding
Rps3a1_intron_10	TACAGCTGTCCAAGAGAACGTTT	non-coding
Rps3a1_intron_11	GGTGTTGGCAGTAAGCCACTGGT	non-coding
Rps3a1_intron_12	GTTAACAAGTTAACAGGGTTTGT	non-coding
Rps3a1_intron_13	ATACTACCTACCAACCAACACAC	non-coding
Rps3a1_intron_14	ATTTCATTTGAGTATCACTGTTA	non-coding
Rps3a1_intron_15	ATTTGAGTATCACTGTTAATTCT	non-coding
Rps3a1_intron_16	AGTATCACTGTTAATTCTTGAgt	non-coding
Rps3a1_intron_17	ACTTGGTATTGCTTGTTACGGCC	non-coding
Rps3a1_intron_18	CCAGTTTGGGGACTGTTCTAGGG	non-coding
Rps3a1_intron_19	GGGACTGTTCTAGGGTTAACATC	non-coding
Rps3a1_intron_2	TGCACTGGCAGACCAGCCGGCCT	non-coding
Rps3a1_intron_20	TCTATCAACTCTAACGATGTTAA	non-coding
Rps3a1_intron_21	AAGGACAGAAGGGGACCGAATCT	non-coding
Rps3a1_intron_22	ATAGCTTAATTTCTTCAACATCA	non-coding
Rps3a1_intron_23	ATCTTCACAACCCCAGGGGCTGA	non-coding
Rps3a1_intron_24	TTCAACATCAGCCCCTGGGGTTG	non-coding
Rps3a1_intron_25	CCTACATGTCATTTCATCTTCAC	non-coding
Rps3a1_intron_26	CTGGTCACCATGCTAAGCCCATT	non-coding
Rps3a1_intron_27	CCTTGAATCAGCCTTCTTTGCTG	non-coding
Rps3a1_intron_28	GGACCGAAACATCTTGTCATCAC	non-coding
Rps3a1_intron_29	GGTCCCAAATGAAGCCTACTGAT	non-coding
Rps3a1_intron_3	CCAGGCACGATCTTGCAATCGGC	non-coding
Rps3a1_intron_30	CAAAATTACATAAAGTATAAGGG	non-coding
Rps3a1_intron_31	TTGCTGACATTCCCTTATACTTT	non-coding
Rps3a1_intron_32	GAAATAATAGGCTATTTAGTACA	non-coding
Rps3a1_intron_33	GTACATACTGATGTATATACTCC	non-coding
Rps3a1_intron_34	CAGTGAAGTGGATGCCAGGATTT	non-coding
Rps3a1_intron_35	AGAACTTAATATTTGTAAAATTC	non-coding
Rps3a1_intron_36	TGGCAAAGCGATCTGATTTCTTT	non-coding
Rps3a1_intron_37	TAAAATTCAAAGAAATCAGATCG	non-coding
Rps3a1_intron_38	CCACAAAAATGGTCCTCTAAAAG	non-coding
Rps3a1_intron_39	GCTTTGGATCTTAGCTTTGGAAT	non-coding
Rps3a1_intron_4	AACGCTTCTTATCCTTCAGACTT	non-coding
Rps3a1_intron_40	GATCTTAGCTTTGGAATTATGTT	non-coding
Rps3a1_intron_41	TTCCTAAGTTACACAAAGAACTT	non-coding
Rps3a1_intron_42	AGTTCTTTGTGTAACTTAGGAAT	non-coding
Rps3a1_intron_43	TGTAACTTAGGAATAAAAAGGCA	non-coding
Rps3a1_intron_5	TCTGTAAATTGTAACAACACTCC	non-coding
Rps3a1_intron_6	AAAGTGGTCGGGAGTGTTGTTAC	non-coding
Rps3a1_intron_7	CTTTGTTCCTAAGCTGTGGCATG	non-coding
Rps3a1_intron_8	TTCCTAAGCTGTGGCATGTGCAT	non-coding
Rps3a1_intron_9	AATCCAGCGCCCCATCAGAGTTG	non-coding
Rps4x_intron_1	GGAAAAAACCCCAGAAGCTCAAA	non-coding
Rps4x_intron_10	ACTTGATCAGCTGATAACAGTTT	non-coding
Rps4x_intron_11	TTCTAAGACAGAGTCCCACCTGA	non-coding
Rps4x_intron_12	ACTCTTAATAGCCTGCCTGCTGT	non-coding
Rps4x_intron_13	GTTACCATTGTCATATTCCAGGG	non-coding
Rps4x_intron_14	TATTAGCTGCAGTTAGGGGTTGG	non-coding
Rps4x_intron_15	GAGTTAATAGAACCAATGAGCCA	non-coding
Rps4x_intron_16	TTCCATTACTAGCACTGCTCATG	non-coding
Rps4x_intron_17	ATTCATGAGCAGTGCTAGTAATG	non-coding
Rps4x_intron_18	TAAGAAAAATACCCACAAGCTAG	non-coding
Rps4x_intron_19	TTTCTAAGAAAAATACCCACAAG	non-coding
Rps4x_intron_2	CCAAATGTAAGTTTAGTTGAGCT	non-coding
Rps4x_intron_20	TTAGAAATAAATGATCATGTGGT	non-coding
Rps4x_intron_3	GTTGAGCTTTGTGAATCACTTGA	non-coding
Rps4x_intron_4	TGAATCACTTGATGCTTGGTGCG	non-coding
Rps4x_intron_5	GACCAGTGAAAGTGATAAAATTC	non-coding
Rps4x_intron_6	AGCCACCAAGCATTTAGACCAGT	non-coding
Rps4x_intron_7	TCACTTTCACTGGTCTAAATGCT	non-coding
Rps4x_intron_8	ACTGGTCTAAATGCTTGGTGGCT	non-coding
Rps4x_intron_9	CACTAATAGGTGGCTTTCGTACC	non-coding
Rps4x_RS4NT_1	GAGCAGCTACACGCTTCAGGTGT	domain
Rps7_intron_1	CACCAACAGGGCTGACAGCATCC	non-coding
Rps7_intron_10	TCCTTTGACCACAGAATAAATCA	non-coding
Rps7_intron_11	TTCTGTGGTCAAAGGAGAAAGTA	non-coding
Rps7_intron_12	TCCCCAATTAAGAACTAAATAGT	non-coding
Rps7_intron_13	TGGCTGAGGTGCTGGGATGGTTT	non-coding
Rps7_intron_14	TTGTGTGGCAGGCAGAGCATGGG	non-coding
Rps7_intron_15	AAGAGCAATGATGTAGCCTTGTC	non-coding
Rps7_intron_16	CTGGTGCTAGGCTGACAAGGCTA	non-coding
Rps7_intron_17	AAGGTGATGGTCTCTTCACACAT	non-coding
Rps7_intron_18	GCGGTGAGGGTCTGCAGGGACAG	non-coding
Rps7_intron_19	CTTGACCAGTTATAAGGGAAAAA	non-coding
Rps7_intron_2	CCATCAGCCCTACTTCATTCACC	non-coding
Rps7_intron_20	CCTTATAACTGGTCAAGGAAATC	non-coding
Rps7_intron_21	AGACCGGATGAGCCATGGACTTC	non-coding
Rps7_intron_22	TACTCTTGATGCCAGATCCCTGG	non-coding
Rps7_intron_23	AGTTAACTCTTAACTTTGAGTCT	non-coding
Rps7_intron_24	AGGGAGCAAGCGTCCATGTTGAT	non-coding
Rps7_intron_25	CACCTGTGATTATAAGTCAGTGG	non-coding
Rps7_intron_26	ATTAGGTGAATTACATGGCCAGC	non-coding
Rps7_intron_27	GTTCCACACAGCTCAAGTATTTa	non-coding
Rps7_intron_3	GTGCAGTGTGCAGGGTGAATGAA	non-coding
Rps7_intron_4	TGCTGAGTGGTGGGCTGTTGTGA	non-coding
Rps7_intron_5	AGTACAAAAATACCCATGTCGCC	non-coding
Rps7_intron_6	TACTTAAAGTAGTTGAGATTTGT	non-coding
Rps7_intron_7	TTGGCTTTATTATTAGCTCATTG	non-coding
Rps7_intron_8	AGTGGTTCACATACATACACTAT	non-coding
Rps7_intron_9	ACCACAGAATAAATCAAGCCTCA	non-coding
Rps8_intron_1	AGCAAGAACAAATTCAAATACTT	non-coding
Rps8_intron_10	TCACCAGGAAAGTCACAAGCCTC	non-coding
Rps8_intron_11	CTGGTGACAAATCAATTCATATT	non-coding
Rps8_intron_12	CACCCACACAGCACGTTATTAGC	non-coding
Rps8_intron_13	TCCAGTTCTGCTGCTGATCTCTT	non-coding
Rps8_intron_2	AATTTGTTCTTGCTGAAAGATCC	non-coding
Rps8_intron_3	TTCTTGCTGAAAGATCCTGAGGT	non-coding
Rps8_intron_4	CCATATTCTGATCTCTTAACTCC	non-coding
Rps8_intron_5	ACATTCTCTAGAAAGCACCTCTC	non-coding
Rps8_intron_6	TAGAGAATGTTAAAAAAAGATTT	non-coding
Rps8_intron_7	AGTAATAAAAAAACATTAACTGC	non-coding
Rps8_intron_8	ATCACAAGAAGGCAGCACCCATC	non-coding
Rps8_intron_9	GTGCTGAAGAAGGCAAGCATGGC	non-coding
Rps9_nd_9	TTGGCATTCTTCCTCTTCACTCG	non-domain
Rps9_ribo_2	TCGCAAAACCTATGTGACCCCAC	domain
Rps9_ribo_3	GAGGGTCAAGTTTACCCTGGCCA	domain
Rps9_ribo_4	CCCTGGCCAAGATCCGTAAGGCG	domain
Rps9_S4_6	TTGGAGAGGCGGCTGCAGACCCA	domain
Rps9_S4_7	GCCAGGCCCAGCTTAAAGACCTG	domain
Rps9_S4_8	AGCTGGGCCTGGCCAAATCTATT	domain
Setd8_intron_1	ACATACGGATATGCCAGCTCCGG	non-coding
Setd8_intron_10	TTATCCTGTGGCCTCCCTTCCTT	non-coding
Setd8_intron_12	CATGACCTCCCAAGGGACCTCCC	non-coding
Setd8_intron_13	GCTACTAAGATATTAGAGGGCCA	non-coding
Setd8_intron_14	TGCAAAGTCATAGACGCGAAGGA	non-coding
Setd8_intron_15	TGATGTCCTTCGCGTCTATGACT	non-coding
Setd8_intron_16	AGAAAAATGCCTAGGTAGGCAGG	non-coding
Setd8_intron_17	CAAGCAGGTCACCCACCTTGTGC	non-coding
Setd8_intron_18	CGAGGTCAGACACTGCCAGGTAG	non-coding
Setd8_intron_19	CAGCCCCTCCCGAGACCTTGAGT	non-coding
Setd8_intron_2	CATGAGCTTTGACATACGGATAT	non-coding
Setd8_intron_20	GGAGAGCCCGCTCTGAGGAGAGT	non-coding
Setd8_intron_21	AGCTACTCAGATTGTACACACTC	non-coding
Setd8_intron_22	CAGTATGGGGTGTGAGGGAGATA	non-coding
Setd8_intron_23	CTACTTTCACAAGAGTTAGCATA	non-coding
Setd8_intron_24	ACAAGAGTTAGCATATCCTTCAG	non-coding
Setd8_intron_25	ACCATCATAAGCCTCTCCAATTG	non-coding
Setd8_intron_26	CACACAGGGCATACTGCTTTGGA	non-coding
Setd8_intron_27	CAAAGCAGTATGCCCTGTGTGTA	non-coding
Setd8_intron_28	AAGTAAATAACTAATATACTACC	non-coding
Setd8_intron_29	AAAAACGGATTTAATGATTTACT	non-coding
Setd8_intron_3	GGGGTGAATCGGGTCCCCCAGGT	non-coding
Setd8_intron_30	CTTTAAAAAGTAAATCATTAAAT	non-coding
Setd8_intron_31	AAAAGTAAATCATTAAATCCGTT	non-coding
Setd8_intron_32	GTGCCGCTGGTCAACTGTGCTAT	non-coding
Setd8_intron_33	CTGCTGTTATCAGCGAGGCTATT	non-coding
Setd8_intron_34	TTGTGTGCCTCATGACAGGATGC	non-coding
Setd8_intron_35	TAAAAAGGTTGGCGTCCCGGGCT	non-coding
Setd8_intron_36	GCCAAGATTCTGCAGTGAAGCAT	non-coding
Setd8_intron_37	TCCCCTCACTCCACCCACCAGTG	non-coding
Setd8_intron_38	TCGGGTGTGCAGGCCAGTGTCTG	non-coding
Setd8_intron_39	TGGTTACTATCTGAAGTCTTGTC	non-coding
Setd8_intron_4	CCTTGCGCAGCAGCACAAGTCCA	non-coding
Setd8_intron_40	GAGACAAGACTTCAGATAGTAAC	non-coding
Setd8_intron_41	ACGTGAAGTTCATTAAGTCTCAT	non-coding
Setd8_intron_42	TCTGGGTAATTAAACACTTTAAC	non-coding
Setd8_intron_43	GTCCTTTCGAGTGTGACACAGCG	non-coding
Setd8_intron_44	CACTAATACGTGAGGTCTTGGTA	non-coding
Setd8_intron_45	TCCCAGTACCAAGACCTCACGTA	non-coding
Setd8_intron_46	TTCTGCCAGCATTCCTACAGGGT	non-coding
Setd8_intron_5	TCCTGACAACATATTATACCTTC	non-coding
Setd8_intron_6	AAGGTATAATATGTTGTCAGGAT	non-coding
Setd8_intron_7	GAGTGTGACACAGCGGCTAGAAA	non-coding
Setd8_intron_8	TAGCCGCTGTGTCACACTCGAAA	non-coding
Setd8_intron_9	GCTAAGGAAGGGAGGCCACAGGA	non-coding
Setd8_nd_1	CTGGGCAGTCAAAGATCTATGCC	non-domain
Setd8_nd_10	CTCTTCCGGGAACTCCTCCGCAC	non-domain
Setd8_nd_11	TACCCTGTGCGGAGGAGTTCCCG	non-domain
Setd8_nd_12	GAGGTTCTGCTGCTTCGGATTTT	non-domain
Setd8_nd_13	TATTCTGCTGGGTTTTCCCTTGA	non-domain
Setd8_nd_2	ACCTCATGATGGGCAACCGAGTT	non-domain
Setd8_nd_3	CCCGGGCATTTGACCTCATGATG	non-domain
Setd8_nd_4	CTCTTCTGTTCATCTGACTTCAC	non-domain
Setd8_nd_6	GTTTGGAAAAGGCGCCAGGGGAC	non-domain
Setd8_nd_7	CAAACCAAAAATCCGAAGCAGCA	non-domain
Setd8_nd_8	AGGGCTTGCTTAGCGACTGCTAC	non-domain
Setdb1_intron_1	CTCTGATCACGTAGGGATGTCCG	non-coding
Setdb1_intron_10	TACTTTGGCGACTTCAGTCAGGT	non-coding
Setdb1_intron_11	GCGACTTCAGTCAGGTGGGGCCT	non-coding
Setdb1_intron_12	TAATGCAGAGTTGCAACAGAACA	non-coding
Setdb1_intron_13	CCTGTGGGTAGCTGCTATGTGAT	non-coding
Setdb1_intron_14	ACCTAACTACTGCTGATCACATA	non-coding
Setdb1_intron_15	TGGGGATCTTAGGAAGGAAGTTC	non-coding
Setdb1_intron_16	GCATATTAAGTAATGACAATGTG	non-coding
Setdb1_intron_17	TGTATTCTGATTGCTTCCTTTCC	non-coding
Setdb1_intron_18	CCCATTTCAGATAAGGTATACTT	non-coding
Setdb1_intron_19	CCCCATGTGTTTGTGTGTAGTTT	non-coding
Setdb1_intron_2	TTCTTTGCTGGTCGCAGACTCCC	non-coding
Setdb1_intron_20	GCCTAAGCATACATTCAGTTTAG	non-coding
Setdb1_intron_21	GTTTCAATGTATTCACCATATAA	non-coding
Setdb1_intron_22	AATGTATTCACCATATAATAAGT	non-coding
Setdb1_intron_25	GATCCCAATGCTGCAAATAAGTA	non-coding
Setdb1_intron_26	GCTTTACTTATTTGCAGCATTGG	non-coding
Setdb1_intron_27	CTTATTTGCAGCATTGGGATCTA	non-coding
Setdb1_intron_28	CAGCATTGGGATCTAAACCATGG	non-coding
Setdb1_intron_29	TGTCCACAGTCAGTCTGAGAGTT	non-coding
Setdb1_intron_3	CTGGTCGCAGACTCCCAGGGCCT	non-coding
Setdb1_intron_30	GCATAGTCTACCAGCCTATGCCA	non-coding
Setdb1_intron_31	TAACTCCTTTGGCATAGTCTACC	non-coding
Setdb1_intron_32	GCACATTTCTAACTCCTTTGGCA	non-coding
Setdb1_intron_33	TGCTAACAGGAGAAATGAATACA	non-coding
Setdb1_intron_34	TCCTGTTAGCATAAACAGTGGAT	non-coding
Setdb1_intron_35	GCAAGAGTTGCTAATGGTCACAG	non-coding
Setdb1_intron_36	GAAAAACAGTCAGCAATGGATGC	non-coding
Setdb1_intron_4	AAACCTCCTAGGGCCATGCAAGA	non-coding
Setdb1_intron_5	CTTTCCCGTGGCAAGGTGGCTTT	non-coding
Setdb1_intron_6	CTCGCGGCTCTTTGCTTTCCCGT	non-coding
Setdb1_intron_7	AAAGCCACCTTGCCACGGGAAAG	non-coding
Setdb1_intron_8	AGGAAACCGAAGAGTGCTTATCG	non-coding
Setdb1_intron_9	GCTAGCTCCCTGGTGCGTGTTGG	non-coding
Setdb1_MBD_1	CGGTTAACTCTGCGCCGTGCTGT	domain
Setdb1_MBD_2	ATGTAATCTATAAGACACCCTGT	domain
[truncated: 299 more rows]
