# Supplementary material for: High-performance CRISPR-Cas12a genome editing for combinatorial genetic screening
Source: Nat Commun. 2020 Jul 13;11:3455. doi: 10.1038/s41467-020-17209-1 (PMC7359328; doi:10.1038/s41467-020-17209-1)
Supplement: Supplementary file 4 — Supplementary Data 3 [file 41467_2020_17209_MOESM4_ESM.xlsx]

## Sheet: Sheet1
crRNA name	crRNA matched genomic DNA sequence	annotated function/note
crAcat1_HAT_e7.1	CTTCTGGTGTAAGAGCTGAGAGC	Histone acetyltransferase
crAcat1_HAT_e7.2	CCAGTGAGATTACTCCCATCACC	Histone acetyltransferase
crAcat1_HAT_e8.1	GCACTTTACTAAAGTCAACACGC	Histone acetyltransferase
crAcat1_HAT_e8.2	TTTCTGGAACACGGTCTTGAGCT	Histone acetyltransferase
crAcat1_HAT_e8.3	GTAAAGTGCCAAAGCTCAAGACC	Histone acetyltransferase
crAno9_neg_e2.1	CACCAATGGCAACTGGTCCCCTT	negative control
crAno9_neg_e2.2	TGGGGCCAGAAGGGGACCAGTTG	negative control
crAno9_neg_e3.1	AGGGTCTGGAGGTCAGCCACCAG	negative control
crAno9_neg_e3.2	TAGGAACTGCAGTTGCTTCTGAG	negative control
crAno9_neg_e4.1	GGATCCGAGCTGACAGTGACGTC	negative control
crAsh1l_BD_e18.1	GGGGAAGATTCAAAAGTGGAGCT	Bromodomain
crAsh1l_BD_e18.2	TTTGGGGGAAGATTCAAAAGTGG	Bromodomain
crAsh1l_BD_e19.1	TAATACCCAATGAGGATCTGCTT	Bromodomain
crAsh1l_BD_e19.2	GATGCTGACATGCTTAAGGTCTT	Bromodomain
crAsh1l_BD_e20.1	GTAAGCGGCAAACATCTCTCCCA	Bromodomain
crAsh1l_KMT_e11.1	GTTCTAATTCCCCAACCTTTTTC	Lysine methyltransferase
crAsh1l_KMT_e11.2	GAGCTGAGGAAAAAGGTTGGGGA	Lysine methyltransferase
crAsh1l_KMT_e11.3	GGGGTTCTTTGGTTCTAATTCCC	Lysine methyltransferase
crAsh1l_KMT_e12.1	CCATGCGGTAACTGTCAATCACC	Lysine methyltransferase
crAsh1l_KMT_e12.2	GGTCACAGCTGTGGTTGATGAAT	Lysine methyltransferase
crAtad2_BD_e22.1	CTGATTACAGATGAAAGGTCCAT	Bromodomain
crAtad2_BD_e22.2	ATCTGTAATCAGTAAAATTGATT	Bromodomain
crAtad2_BD_e22.3	ACAGTGAGATATTTATGTAAATC	Bromodomain
crAtad2_BD_e22.4	AAGGATATTGATCTAATCTGTAG	Bromodomain
crAtad2_BD_e23.1	AGAGACACTGCTTATGCAATAAT	Bromodomain
crAtad2b_BD_e24.1	TCTGTGGCCAGCCTCTTGGTAAC	Bromodomain
crAtad2b_BD_e24.2	CTGAAGATGTTAAAGCGTTTATC	Bromodomain
crAtad2b_BD_e24.3	ACATCTTCAGCAAACCGGTGGAT	Bromodomain
crAtad2b_BD_e25.1	ATTACTTCAAGGTAATCTGAAAC	Bromodomain
crAtad2b_BD_e25.2	CTGCAAGATATTGACCTCATCTG	Bromodomain
crAtat1_HAT_e4.1	AGGAAACCAATAATGGCTCCTTT	Histone acetyltransferase
crAtat1_HAT_e4.2	CTCAAAGTTGGATACAAGAAGCT	Histone acetyltransferase
crAtat1_HAT_e5.1	CATTCTGGACTTTTACATCCACG	Histone acetyltransferase
crAtat1_HAT_e5.2	CATCCACGAGTCGGTGCAACGGC	Histone acetyltransferase
crAtf2_HAT_e11.1	CAGTATCACCATTGGTAACTGGA	Histone acetyltransferase
crAtf2_HAT_e11.2	ACCCAGCAACACCCTCCAGTTAC	Histone acetyltransferase
crAtf2_HAT_e11.3	TGTAGTGGAGGTGGCTGGCTGCT	Histone acetyltransferase
crBace2_neg_e3.1	ATGTCACTGTGAAGTACACACAG	negative control
crBace2_neg_e3.2	GGATGGTGACAAGGTCCTCACCA	negative control
crBace2_neg_e3.3	ATACCAGGCAAAAAGAAATTCTC	negative control
crBace2_neg_e3.4	GAGTCTGAGAATTTCTTTTTGCC	negative control
crBace2_neg_e3.5	CCTGGTATTAAATGGAATGGAAT	negative control
crBaz1b_BD_e18.1	TGAAGGATATCCTCACACTTTTG	Bromodomain
crBaz1b_BD_e19.1	TTCTGTATGGTCTGGAAGTCCAT	Bromodomain
crBaz1b_BD_e19.2	CCAATGCCGAGCTCTATAACTGC	Bromodomain
crBaz2a_BD_e29.1	CTAGAGCCTGTGAACCCTCGCTT	Bromodomain
crBaz2a_BD_e29.2	CACCATGCGAGAACGCCTGCTCC	Bromodomain
crBaz2a_BD_e30.1	CAGCTGATGCTCTGCTGGTTTTT	Bromodomain
crBaz2a_BD_e30.2	ACAACTGCCAGACCTTCAATGAG	Bromodomain
crBaz2b_BD_e35.1	AGACCTTTGCTCTAGACGTCAGG	Bromodomain
crBaz2b_BD_e35.2	ACAGTTGTCAAAAACAAGCCTGA	Bromodomain
crBaz2b_BD_e35.3	ACAACTGTGAAACATTTAATGAA	Bromodomain
crBaz2b_BD_e35.4	GCATACTGTGGCCAGCTCTGCCT	Bromodomain
crBaz2b_BD_e35.5	AAAGTATTTTCGCATACTGTGGC	Bromodomain
crBptf_BD_e26.1	CTTGAACCGGTAGACCCCAATGA	Bromodomain
crBptf_BD_e26.2	ATAACACCGTAATAATCCGGTGC	Bromodomain
crBptf_BD_e27.1	TATTCTTTCTTCCATGGTGGCAA	Bromodomain
crBptf_BD_e27.2	ATAATACCGTTTTTGTATTCTTT	Bromodomain
crBptf_BD_e27.3	GTCATATCTGCCACGAACTCTGT	Bromodomain
crBrd1_BD_e5.1	CAGGGTCCTTCTCCTGTAGCTGC	Bromodomain
crBrd1_BD_e5.2	CCCAGCCCGTGAGTCTCAAGGAG	Bromodomain
crBrd1_BD_e6.1	CTCATTGTAGCAAAGTCCATGGG	Bromodomain
crBrd1_BD_e6.2	TACCCTTGAGCTTCTAGCCGTTT	Bromodomain
crBrd1_BD_e6.3	CTACAATGAGGAAACGGCTAGAA	Bromodomain
crBrd2_BD1_e3.1	CATGGCCATTCCGGCAGCCTGTG	Bromodomain1
crBrd2_BD1_e4.1	AAGTCTCCTCTTGATAGTACCCA	Bromodomain1
crBrd2_BD1_e4.2	ATACTATGTTTACCAACTGTTAC	Bromodomain1
crBrd2_BD1_e4.3	CCAACTGTTACATTTATAACAAG	Bromodomain1
crBrd2_BD1_e5.1	CAGTGTCTGTGCCATTAGGACAA	Bromodomain1
crBrd2_BD2_e7.1	AGAGCAGTTCCTTCAGGATGCCG	Bromodomain2
crBrd2_BD2_e7.2	ATGATGTCATGGTAATCATGAAG	Bromodomain2
crBrd2_BD2_e8.1	CTGCTGATGTACGGCTTATGTTC	Bromodomain2
crBrd2_BD2_e8.2	GTGCCATAGCCACAACATCGTGG	Bromodomain2
crBrd3_BD1_e2.1	CAGAGTGTCTTCACCACTACATT	Bromodomain1
crBrd3_BD1_e2.2	CCTGGCCTTTCTACCAGCCTGTG	Bromodomain1
crBrd3_BD1_e2.3	TACCAGCCTGTGGATGCAATCAA	Bromodomain1
crBrd3_BD1_e3.1	TAGTCTCTTCTTGATAGTCCCCA	Bromodomain1
crBrd3_BD1_e3.2	TAAACATGGTGTTGAAGTCCTGC	Bromodomain1
crBrd3_BD2_e6.1	CAAGCCAGTGGACGCGGAGGCGC	Bromodomain2
crBrd3_BD2_e6.2	ACCGTGCTGAGGTCCATGGGGTG	Bromodomain2
crBrd3_BD2_e7.1	CTGCTGATATCCGGTTAATGTTC	Bromodomain2
crBrd4_BD1_e3.1	CATAGTGTCTTGAGCACCACTCT	Bromodomain1
crBrd4_BD1_e3.2	CGTGGCCTTTCCAGCAGCCCGTG	Bromodomain1
crBrd4_BD1_e3.3	CAGCAGCCCGTGGATGCCGTCAA	Bromodomain1
crBrd4_BD1_e4.1	TTGTTCCCATATCCATGGGTGTT	Bromodomain1
crBrd4_BD1_e4.2	TAAACATAGTGTTGAAGTCCTGG	Bromodomain1
crBrd4_BD2_e7.1	TTGGCAAACATCTCCTTGAGGAT	Bromodomain2
crBrd4_BD2_e7.2	CCAAGAAACATGCTGCCTATGCC	Bromodomain2
crBrd4_BD2_e7.3	TACAAGCCTGTGGATGTGGAGGC	Bromodomain2
crBrd4_BD2_e7.4	ATGATGTCACAGTAGTCGTGCAG	Bromodomain2
crBrd4_BD2_e8.1	GTGCTGATGTCCGATTGATGTTC	Bromodomain2
crBrd7_BD_e5.1	CTGTGACGGATTTTATTGCGCCT	Bromodomain
crBrd7_BD_e5.2	ATAATCATGGAGTAGCCAGGCGC	Bromodomain
crBrd7_BD_e5.3	ATGGTACTAAAATCCATTGGGTG	Bromodomain
crBrd7_BD_e6.1	CAGCTTTATAATAAATGGTCTCT	Bromodomain
crBrd7_BD_e6.2	ATCCCTGAGTGCAACAGCTTCTT	Bromodomain
crBrd8_BD_e17.1	CTGCAGCCCTCCATACAAGCATG	Bromodomain
crBrd8_BD_e19.1	TTTATAGTTGACAAATCCATAGG	Bromodomain
crBrd8_BD_e19.2	AATGTTTTTCTTTATAGTTGACA	Bromodomain
crBrd8_BD_e19.3	TCAACTATAAAGAAAAACATTGA	Bromodomain
crBrd8_BD_e19.4	AGCGTGACATCATGCTGATGTTT	Bromodomain
crBrd9_BD_e5.1	CTTTTCCTGTTACGGATGCAATT	Bromodomain
crBrd9_BD_e5.2	CTGTTACGGATGCAATTGCTCCT	Bromodomain
crBrd9_BD_e5.3	ATCGTGCCAAAGTCCATAGGATG	Bromodomain
crBrd9_BD_e5.4	TATTCATTAGCTACAATCTTGTC	Bromodomain
crBrd9_BD_e6.1	TAGTACACGGTGTCTGGTCTATT	Bromodomain
crBrdt_BD1_e3.1	ACGGCGTCCACCGGCTGTTGGAA	Bromodomain1
crBrdt_BD1_e3.2	GTTTCACGGCGTCCACCGGCTGT	Bromodomain1
crBrdt_BD1_e3.3	CAACAGCCGGTGGACGCCGTGAA	Bromodomain1
crBrdt_BD1_e4.1	AATCCATTGGGGTTTTTATGATG	Bromodomain1
crBrdt_BD1_e4.2	CAACCGCTTCTTAATTGTATTTA	Bromodomain1
crBrdt_BD2_e7.1	AGAATCTCGCTGCAGTGCTTTAA	Bromodomain2
crBrdt_BD2_e7.2	TTGGCAAGCATTTCTTTAAGAAT	Bromodomain2
crBrdt_BD2_e7.3	CCGTATGCATGGCCCTTCTATAA	Bromodomain2
crBrdt_BD2_e7.4	ACAACGTCATAGTAGTTGTGGAG	Bromodomain2
crBrdt_BD2_e8.1	CTGCAGATGTCAGACTGATGTTC	Bromodomain2
crBrpf1_BD_e6.1	CTCATCCTCCTCCGAAAAACCTT	Bromodomain
crBrpf1_BD_e7.1	ATGTGGTCTAGGTAGTCGGGTAC	Bromodomain
crBrpf1_BD_e7.2	ACCATGAAGCAGAACTTGGAGGC	Bromodomain
crBrpf1_BD_e7.3	ATGATTTTGAGGAGGACTTCAAC	Bromodomain
crBrpf1_BD_e7.4	GGCAGTTGCTGACAATGAGGTTG	Bromodomain
crBrpf3_BD_e6.1	TACTATGAGGCGGAAGCTGGAAT	Bromodomain
crBrpf3_BD_e6.2	AGGAGGACTTTAACCTTATAGTT	Bromodomain
crBrpf3_BD_e6.3	GCATTATACTTCATGCAGTTGGT	Bromodomain
crBrpf3_BD_e6.4	ACCTTATAGTTACCAACTGCATG	Bromodomain
crBrpf3_BD_e6.5	CACCGAGCAGCTGTCCGCCTCCG	Bromodomain
crBrwd1_BD1_e30.1	AAAGCTGGTCTATGCCACTGATG	Bromodomain1
crBrwd1_BD1_e31.1	CAGGCCCGGTGGATCTGTGCACA	Bromodomain1
crBrwd1_BD1_e32.1	GGAAGTCCGATATATAGAGCATA	Bromodomain1
crBrwd1_BD1_e32.2	CGGTTCATTAAACGTTCTTGCAT	Bromodomain1
crBrwd1_BD1_e32.3	GCTGATCTTGCAATTACACTTTC	Bromodomain1
crBrwd1_BD2_e35.1	GACAGCCCGTGGACTTGGATGAG	Bromodomain2
crBrwd1_BD2_e36.1	CCTTACTGTTCCAAAATCCATTG	Bromodomain2
crBrwd1_BD2_e36.2	GAACAGTAAGGGAAACTCTAGAA	Bromodomain2
crBrwd1_BD2_e36.3	CAAAACTCCACAGGGCTATCGTA	Bromodomain2
crBrwd1_BD2_e36.4	CATTGCTAAATATCAATCGAATG	Bromodomain2
crBrwd3_BD1_e31.1	CCAGCCCTTTTGCTGTTCCAGTG	Bromodomain1
crBrwd3_BD1_e31.2	CTGTTCCAGTGGATCTCAGTGCC	Bromodomain1
crBrwd3_BD1_e31.3	ATGGTATTGAGGTCAGTTGGATA	Bromodomain1
crBrwd3_BD1_e31.4	TTTGATGGTATTGAGGTCAGTTG	Bromodomain1
crBrwd3_BD1_e31.5	AAGTCTTTGTTTGATGGTATTGA	Bromodomain1
crBrwd3_BD2_e35.1	TGAACGGGAAGACTCAGAGCCAT	Bromodomain2
crBrwd3_BD2_e35.2	GTCAGCCAGCAGATCCTCAATCT	Bromodomain2
crBrwd3_BD2_e37.1	ACAGTGCTGAAGTCCATAGGTGT	Bromodomain2
crBrwd3_BD2_e37.2	CTGATTCCAAAGTTTCTTTCACA	Bromodomain2
crBrwd3_BD2_e37.3	TAAAATTCCAGAGGACTATCATA	Bromodomain2
crCarm1_RMT_e2.1	AAGTGCTCGGTGTCCCGAGAGAC	Arginine methyltransferase
crCarm1_RMT_e3.1	AGGATGTTGTAGAAAGAACAGAA	Arginine methyltransferase
crCarm1_RMT_e3.2	TGTTCTTTCTACAACATCCTGAA	Arginine methyltransferase
crCarm1_RMT_e3.3	TACAACATCCTGAAAACCTGTCG	Arginine methyltransferase
crCarm1_RMT_e5.1	CTGGCTCCTGCTTGAGCAGCAAA	Arginine methyltransferase
crCecr2_BD_e11.1	AATTGGATGACGATTTCACAGCC	Bromodomain
crCecr2_BD_e13.1	TTCTCCATGCTTGAAATATCCAT	Bromodomain
crCecr2_BD_e13.2	ATTTCTTCTCCATGCTTGAAATA	Bromodomain
crCecr2_BD_e13.3	AAGCATGGAGAAGAAATTAAACG	Bromodomain
crCecr2_BD_e13.4	TGAACATGGTCTTCATGTCATTT	Bromodomain
crClock_HAT_e21.1	CCAGCCTGCAGCTGGGAGCATGG	Histone acetyltransferase
crClock_HAT_e22.1	GTCACAAGTTGCTGACCTTGAGA	Histone acetyltransferase
crClock_HAT_e22.2	TCAAGGTCAGCAACTTGTGACCA	Histone acetyltransferase
crCrebbp_BD_e17.3	GTCAGCCTGTAGATCCTCAGCTC	Bromodomain
crCrebbp_BD_e18.1	AACCCGAGGAGCTACGCCAGGCA	Bromodomain
crCrebbp_BD_e18.2	CCTTTTCGTCAGCCTGTAGATCC	Bromodomain
crCrebbp_HAT_e24.1	CGGCGCCAGAATCACCCTGAAGC	Histone acetyltransferase
crCrebbp_HAT_e24.2	TCAGAGTGGTGGCCAGCTCAGAC	Histone acetyltransferase
crCrebbp_HAT_e25.1	TGGATTCTGGAGAGATGTCGGAA	Histone acetyltransferase
crCrebbp_HAT_e25.2	CCATATCGTACCAAAGCACTCTT	Histone acetyltransferase
crCrebbp_HAT_e25.3	GGATGCATGTGCAAGAATACGGC	Histone acetyltransferase
crDcc_neg_e1.1	GGTACCCAAGCTGGCTTTTGTAC	negative control
crDcc_neg_e1.2	TACTCTTCGGAGCTTCCTTGCTC	negative control
crDcc_neg_e2.1	CAAATTAAACCTTTCACGTCACT	negative control
crDcc_neg_e2.2	ACGTCACTTCATTTTGTGTCTGA	negative control
crDcc_neg_e2.3	CTCCCCGCATGGTGACAGCATCC	negative control
crDot1l_KMT_e5.1	ACCTGGTGGCCCAGATGATTGAT	Lysine methyltransferase
crDot1l_KMT_e6.1	CAGTTGGTGGCCGCAGCAACCTG	Lysine methyltransferase
crDot1l_KMT_e6.2	TCCACTCCGTAGTGATGTTTGCA	Lysine methyltransferase
crDot1l_KMT_e7.1	ATCCACTTCCTGAACTCTCGGTC	Lysine methyltransferase
crDot1l_KMT_e7.2	CATACCATTTCATCCACTTCCTG	Lysine methyltransferase
crEhmt1_KMT_e24.1	TCGGACACAGGACATGGGCTGGG	Lysine methyltransferase
crEhmt1_KMT_e25.1	GGACTCTGAAGCTGATGTTCGGG	Lysine methyltransferase
crEhmt1_KMT_e26.1	TGAACCGGCTGACATTCCCATAG	Lysine methyltransferase
crEhmt1_KMT_e26.2	CCAGGATTGCCTTCTTCAGTACC	Lysine methyltransferase
crEhmt2_KMT_e26.1	CTGCATTGATGCCCGTTACTATG	Lysine methyltransferase
crEhmt2_KMT_e26.2	ATGCTGCACCAAGATCTACGGTT	Lysine methyltransferase
crEhmt2_KMT_e27.1	ACTACGGTGACCGATTCTGGGAC	Lysine methyltransferase
crElp3_HAT_e13.1	CTGTCCTACGAAGATCCTGATCA	Histone acetyltransferase
crElp3_HAT_e13.2	CTCAGAGCACTTCCGCAGCCTTA	Histone acetyltransferase
crElp3_HAT_e13.3	AACTGGGTGGAGGTGTTTCCATA	Histone acetyltransferase
crElp3_HAT_e13.4	CATAGTCCGAGAGCTACACGTGT	Histone acetyltransferase
crElp3_HAT_e13.5	GTGGGATCCCGGCTGCTCACAGG	Histone acetyltransferase
crEp300_BD_e17.1	CCGGCAGGACCCAGAATCTCTTC	Bromodomain
crEp300_BD_e17.2	GTCAGCCTGTGGACCCGCAGCTT	Bromodomain
crEp300_BD_e18.1	ATATTGTGAAGAGCCCCATGGAT	Bromodomain
crEp300_BD_e18.2	TACAATCAAGAGGAAGTTAGATA	Bromodomain
crEp300_BD_e18.3	CGGTTATATAACCAGGCATTGTT	Bromodomain
crEp300_HAT_e24.1	TCGCCTCAGAAAGTCATTCACTC	Histone acetyltransferase
crEp300_HAT_e24.2	TGAGGCGACAAAATCACCCTGAA	Histone acetyltransferase
crEp300_HAT_e25.1	TAGATAGTGGAGAGATGGCAGAA	Histone acetyltransferase
crEp300_HAT_e25.2	CATACCGAACAAAGGCCCTGTTT	Histone acetyltransferase
crEp300_HAT_e26.1	GGACGGAAGAAATGAACACTATC	Histone acetyltransferase
crEsrrb_neg_e2.1	GCATTGCCCTGAGCACCCACGCC	negative control
crEsrrb_neg_e2.2	ATGGCGGAGTCCTCCATGATACC	negative control
crEsrrb_neg_e3.1	GTGATCTCACATTCATTGGTGGC	negative control
crEsrrb_neg_e3.2	ATGAATCGGCAGGCCTGACAGGA	negative control
crEsrrb_neg_e3.3	AGGCATTTCATGAATCGGCAGGC	negative control
crEzh1_KMT_e19.1	TCATAGACCTTCCCTCGACGATC	Lysine methyltransferase
crEzh1_KMT_e19.2	CTTTCCGGGTAGCATCCACTACA	Lysine methyltransferase
crEzh1_KMT_e19.3	GCATAACAGTTGGGGTTCACTGA	Lysine methyltransferase
crEzh1_KMT_e20.1	CCAAGAGAGCAATTCAGGCTGGC	Lysine methyltransferase
crEzh2_KMT_e16.1	ATAAAGATGCCCCAGCCTGCCAC	Lysine methyltransferase
crEzh2_KMT_e16.2	TGTACAGGATCTTTGATAAAGAT	Lysine methyltransferase
crEzh2_KMT_e16.3	TCAAAGATCCTGTACAGAAAAAT	Lysine methyltransferase
crEzh2_KMT_e17.1	CTCTTCTGTCTGCTTCATCCTGA	Lysine methyltransferase
crEzh2_KMT_e17.2	TCAGGATGAAGCAGACAGAAGAG	Lysine methyltransferase
crFev_neg_e2.1	AGGAAGGGAAGAGCCCGAGCTGG	negative control
crFev_neg_e2.2	TGTACCGCGGGGCTCAGCGGCCC	negative control
crFev_neg_e3.1	TCCTGGAGCTGCTGGCAGATCGC	negative control
crFev_neg_e3.2	TCGTAGTAGTAGCGCAGCGCGCG	negative control
crFev_neg_e3.3	ACTTCCAGGGCCTGGCGCAGGCT	negative control
crGcn5_HAT_e11.1	CGTGAAGCCCTGAGTGGGAAACA	Histone acetyltransferase
crGcn5_HAT_e11.2	CTTCCGCATGTTTCCCACTCAGG	Histone acetyltransferase
crGcn5_HAT_e11.3	CCACTCAGGGCTTCACGGAAATC	Histone acetyltransferase
crGcn5_HAT_e11.4	AGGTGACGGCACAGAAGACGATT	Histone acetyltransferase
crGcn5_HAT_e12.1	GGTGGTTCATCAGGTGGGTGCCA	Histone acetyltransferase
crGtf3c4_HAT_e3.1	TTCATCTTCTTGGAGATATGTCC	Histone acetyltransferase
crGtf3c4_HAT_e3.2	TTCCAATGGGCACATCTGGCTCC	Histone acetyltransferase
crGtf3c4_HAT_e4.1	TAACCTACCAGTCCTGCCAGAGC	Histone acetyltransferase
crGtf3c4_HAT_e4.2	CTCCATGACAGCATCGCCAGGCA	Histone acetyltransferase
crHat1_HAT_e6.1	ATCATCCACGTCAATAAAGCTAG	Histone acetyltransferase
crHat1_HAT_e6.2	TTGAAACTGCTAGCTTTATTGAC	Histone acetyltransferase
crHat1_HAT_e6.3	TTGACGTGGATGATGAAAGATGG	Histone acetyltransferase
crHat1_HAT_e7.1	AGAAGTATAATAAGGATGGAGCT	Histone acetyltransferase
crHat1_HAT_e7.2	CGACCGTAGGCTACATGACAGTC	Histone acetyltransferase
crHbo1_HAT_e10.1	TCAACTATAATGTCTCGTGCATC	Histone acetyltransferase
crHbo1_HAT_e11.1	CCAAAAGGCAGAGGTTTTGGCAG	Histone acetyltransferase
crHbo1_HAT_e11.2	TGGACCATAAGACGCTATACTAT	Histone acetyltransferase
crHbo1_HAT_e12.1	CTGTTCTACGTTATGACAGAAGC	Histone acetyltransferase
crHdac1_HDAC_e6.1	TGAAAGGACACAGTCATGACCCG	Histone deacetylase
crHdac1_HDAC_e6.2	ATAAATACGGAGAGTACTTCCCA	Histone deacetylase
crHdac1_HDAC_e8.1	ATGGTCAGATTGAAGCAACCTAA	Histone deacetylase
crHdac1_HDAC_e9.1	AACTTGCCCATGCTGATGCTGGG	Histone deacetylase
crHdac1_HDAC_e9.2	GTAAGTCCAGCAGCGAGCAACAT	Histone deacetylase
crHdac10_HDAC_e5.1	GCTGCTAGAGCCACATTGTTGAA	Histone deacetylase
crHdac10_HDAC_e7.1	TTTCTCTTGGCACCGCTATGAGC	Histone deacetylase
crHdac10_HDAC_e7.2	ACTGTCAATTTGCCCTGGAACCA	Histone deacetylase
crHdac10_HDAC_e8.1	GCTGCCTTTCTGCATGTGCTGCT	Histone deacetylase
crHdac10_HDAC_e9.1	ATCCTGAGTTGGTGCTGGTGTCG	Histone deacetylase
crHdac11_HDAC_e10.1	CGCGTGGTCCGAGCCCATGATAT	Histone deacetylase
crHdac11_HDAC_e4.1	TGGTGGCTACCATCACTGAGATC	Histone deacetylase
crHdac11_HDAC_e4.2	TTCCCAACTTCCTTGTGCAGAGG	Histone deacetylase
crHdac11_HDAC_e7.1	AACGCGTGGAAGGCATCTCCAGA	Histone deacetylase
crHdac11_HDAC_e8.1	GCAAAGCGATCCCCAGGGTAGAT	Histone deacetylase
crHdac2_HDAC_e6.1	TACAACAGATCGCGTGATGACCG	Histone deacetylase
crHdac2_HDAC_e7.1	TCCATATGATTCATCATCTATAC	Histone deacetylase
crHdac2_HDAC_e7.2	CCATGAGAGATGGTATAGATGAT	Histone deacetylase
crHdac2_HDAC_e8.1	ACAGTTAGATTGAAACAACCAAG	Histone deacetylase
crHdac3_HDAC_e11.1	AATATCCCTCTCCTGGTACTGGG	Histone deacetylase
crHdac3_HDAC_e11.2	GGACAGTGTAGCCACCACCTCCC	Histone deacetylase
crHdac3_HDAC_e7.1	TGGAAGGACACAGTCATGACCCG	Histone deacetylase
crHdac3_HDAC_e7.2	CGTATTTGTGGAAGGACACAGTC	Histone deacetylase
crHdac3_HDAC_e9.1	CAGCCAGTCATCAGCCAGGTGGT	Histone deacetylase
crHdac4_HDAC_e20.1	GCTGCAACTGCCACGGAGTTAAA	Histone deacetylase
crHdac4_HDAC_e20.2	TGCTACTTTAACTCCGTGGCAGT	Histone deacetylase
crHdac4_HDAC_e20.3	ACTCCGTGGCAGTTGCAGCCAAA	Histone deacetylase
crHdac4_HDAC_e22.1	AATGTCAACATGGCTTTCACGGG	Histone deacetylase
crHdac4_HDAC_e22.2	ACGGGTGGCCTCGAACCCCCCAT	Histone deacetylase
crHdac5_HDAC_e22.1	GCTGTGATGGCTACGGAGTTGAA	Histone deacetylase
crHdac5_HDAC_e23.1	CAGGCTCTGGGGCTCCTGAAGAG	Histone deacetylase
crHdac5_HDAC_e24.1	CGTTGTACCCCACACCTGGCCCT	Histone deacetylase
crHdac5_HDAC_e25.1	ATGCTGTTGAAGGACATCTGTCT	Histone deacetylase
crHdac5_HDAC_e26.1	GCCACTTGACCAGGCAGCTCATG	Histone deacetylase
crHdac6_HDAC1_e11.1	TTTCTCCATCCACCGATATGAAC	Histone deacetylase1
crHdac6_HDAC1_e11.2	TCCATCCACCGATATGAACATGG	Histone deacetylase1
crHdac6_HDAC1_e12.1	CTGCACATCCTGCTGCCAGTTGC	Histone deacetylase1
crHdac6_HDAC1_e7.1	TGCCAGTACTCGAAGCTCCCCTT	Histone deacetylase1
crHdac6_HDAC1_e9.1	CGCATAGCGGGCAGCCACAGCCA	Histone deacetylase1
crHdac6_HDAC2_e19.1	TGTGGTGCGGAGATGCTCCACGT	Histone deacetylase2
crHdac6_HDAC2_e19.2	CGCAGGCAAAGGTGCTGGGGCAG	Histone deacetylase2
crHdac6_HDAC2_e20.1	GCTCCGCGTGGTGTCCTGGAGGG	Histone deacetylase2
crHdac6_HDAC2_e20.2	AACTCAGTAGCTGTAGCTGCTCG	Histone deacetylase2
crHdac6_HDAC2_e22.1	TTCCCCATGGGGGATGAGGGTGC	Histone deacetylase2
crHdac7_HDAC_e13.1	AGCATCACCGAGTCATAGACCAG	Histone deacetylase
crHdac7_HDAC_e14.1	AGGCGGCTGAGTGGGTTCGTGCC	Histone deacetylase
crHdac7_HDAC_e15.1	TGATGCTACCCTGTGGCGGGGTT	Histone deacetylase
crHdac7_HDAC_e16.1	AAGGCAAGGTCGGTGACACTGCC	Histone deacetylase
crHdac7_HDAC_e17.1	CTGTGGTGCGACCCCCGGGACAC	Histone deacetylase
crHdac8_HDAC_e4.1	ACTATGCAGCAGCTATAGGAGGA	Histone deacetylase
crHdac8_HDAC_e4.2	CACTTCCCGTCAATCAGGCACTG	Histone deacetylase
crHdac8_HDAC_e5.1	TGTTATCTCAATGATGCTGTCCT	Histone deacetylase
crHdac8_HDAC_e5.2	ACCGTATTCTCTACGTGGATTTG	Histone deacetylase
crHdac8_HDAC_e6.1	CATCGAAGGTTATGACTGTGTCC	Histone deacetylase
crHdac9_HDAC_e21.1	ATTCAGTTGCAATTACCGCCAAA	Histone deacetylase
crHdac9_HDAC_e21.2	GTTGGTCTCTCAAGTATTTGGCG	Histone deacetylase
crHdac9_HDAC_e22.1	ACTCCATCGCTATGATGAAGGGA	Histone deacetylase
crHdac9_HDAC_e23.1	CATTGTAGCCTTCTCCCAGACCT	Histone deacetylase
crHif1an_DM_e3.1	TTGATCCAGTTCCAGTTAAAACC	Histone demethylase
crHif1an_DM_e3.2	CCCTGCTGTTTATTGATCCAGTT	Histone demethylase
crHif1an_DM_e3.3	ACTGGAACTGGATCAATAAACAG	Histone demethylase
crHif1an_DM_e4.1	GGCAAAAAAGTTCTGCTGCTCAT	Histone demethylase
crHif1an_DM_e4.2	CTCCGGATCAGTTCGAGTGCCTC	Histone demethylase
crHspbap1_DM_e2.1	GCAGTCCAGTGTCGTGATGGCCA	Histone demethylase
crHspbap1_DM_e3.1	ACCTGGAACTGTGACCAGTCTAG	Histone demethylase
crHspbap1_DM_e3.2	TTACTCTGTTTGAGGACAAGACA	Histone demethylase
crHspbap1_DM_e4.1	TTCCAGGAAACCCAAAGTCAGAC	Histone demethylase
crHspbap1_DM_e5.1	CTCCTGAAGATACGCCTTTCCTT	Histone demethylase
crHtr2c_neg_e2.1	GAAAGAAGGTGTTCATTGGCCTA	negative control
crHtr2c_neg_e3.1	TTCTTAGCGACCCCTCTTTCAAT	negative control
crHtr2c_neg_e3.2	TAGAGATCGCCTTCTGAAGTCCT	negative control
crHtr2c_neg_e3.3	CACTTAGCTCAGCAGCAATGTCT	negative control
crHtr2c_neg_e4.1	AAACTGAGAATTGGGAAGTTAAC	negative control
crIrx1_neg_e2.1	AATACGGGGATCCCGGACGGCCC	negative control
crIrx1_neg_e2.2	AGCGTGCTGGTGCTCTCCCGCGT	negative control
crIrx1_neg_e2.3	GTGGGGTACGGGTTCTTGCGGTG	negative control
crIrx1_neg_e2.4	GCAGCGACACCGAGGGCGACCCC	negative control
crIrx1_neg_e2.5	TACCCAGCCACGGACTGTACACC	negative control
crJarid2_DM_e12.1	GTCTCGAGACCAGCATGAGGTAG	Histone demethylase
crJarid2_DM_e12.2	TACCTCATGCTGGTCTCGAGACC	Histone demethylase
crJarid2_DM_e13.1	GACACAAAGGATCCCGGGAAGCA	Histone demethylase
crJarid2_DM_e13.2	TCGTCTGCTTCCCGGGATCCTTT	Histone demethylase
crJarid2_DM_e13.3	TGTCCAAAGTATGTTGTGGCTAC	Histone demethylase
crJmjd1c_DM_e23.1	AAGAAATTCCCTTATCTTGTCAA	Histone demethylase
crJmjd1c_DM_e23.2	TGCTGGAAAAGATGTTGACAAGA	Histone demethylase
crJmjd1c_DM_e24.1	GTCCCGGATTGGATCATGCTCTG	Histone demethylase
crJmjd1c_DM_e24.2	TATTCACATACCAGCTTTGGTCC	Histone demethylase
crJmjd1c_DM_e25.1	ACAGCTGTGTTCAGGTGACCGAA	Histone demethylase
crJmjd4_DM_e1.1	TAGCGCCTTCACCGAGGGCTGGG	Histone demethylase
crJmjd4_DM_e1.2	CCTCCGAGGTCACCCAGCGCCGC	Histone demethylase
crJmjd4_DM_e2.1	AATTGTATTCTCGCACTCCACAG	Histone demethylase
crJmjd4_DM_e3.1	TCTATGCAGGCCCCAGGGGCACC	Histone demethylase
crJmjd4_DM_e4.1	TGCCCAGCGGGTGGCACCATCAA	Histone demethylase
crJmjd6_DM_e3.1	TGATGGGGCCACCGCGTTCTGGA	Histone demethylase
crJmjd6_DM_e3.2	TTGGGAAGAGGCACCACCGCTTG	Histone demethylase
crJmjd6_DM_e3.3	ATGTCATCTATCCCCGGACACAG	Histone demethylase
crJmjd6_DM_e3.4	AATTCAGGTGGCCAGGTTGGAAG	Histone demethylase
crJmjd6_DM_e3.5	TGTAATATCTCCAGGGGTTTGAA	Histone demethylase
crJmjd7_DM_e2.1	GGATAATGCAGGGCCTGTTGGGG	Histone demethylase
crJmjd7_DM_e3.1	TGATGCCTGCTGAACGCCGCCTG	Histone demethylase
crJmjd7_DM_e3.2	TGCACATAGAGGACTCCTGGGTG	Histone demethylase
crJmjd7_DM_e5.1	TCGCCAGAGACTACACAGTACAG	Histone demethylase
crJmjd7_DM_e6.1	GGGTGGTGGACGAGGAAGCCATG	Histone demethylase
crJmjd8_DM_e4.1	CCGGGAACACAGGGCCCGGAACT	Histone demethylase
crJmjd8_DM_e4.2	TGGTAGGAGTAGGTGTTGGCTGT	Histone demethylase
crJmjd8_DM_e6.1	GAGACAACAACTTCACTGAGTGG	Histone demethylase
crJmjd8_DM_e7.1	TCAGAGGTTATCTATGGTCGGAA	Histone demethylase
crJmjd8_DM_e8.1	CAGCAGCCAGGCCAATGTGGTCT	Histone demethylase
crKat2b_BD_e16.1	CAGCACCCTCAAGAACATCCTGC	Bromodomain
crKat2b_BD_e17.1	ATGGAACCAGTGAAGAGAACAGA	Bromodomain
crKat2b_BD_e18.1	TAGTACTCGCTCTCGGGAGGGTT	Bromodomain
crKat2b_BD_e18.2	CTGAAGAAGAACTTCTCCAGGAT	Bromodomain
crKat2b_HAT_e10.1	TGTCAGCCCATTCGGCCAGAGAT	Histone acetyltransferase
crKat2b_HAT_e10.2	TGGTTCAGGGAGTTGCCCACCAC	Histone acetyltransferase
crKat2b_HAT_e10.3	GGCATTCTGGGCAGCTGGTGGGA	Histone acetyltransferase
crKat2b_HAT_e11.1	CGGATGTTTCCATCCCAGGGATT	Histone acetyltransferase
crKat2b_HAT_e12.1	TGTGGTATTCTTTGAGATGGTTC	Histone acetyltransferase
crKat5_HAT_e10.1	CAGTCATACTCCGTCATTACGTA	Histone acetyltransferase
crKat5_HAT_e10.2	CACATCGTGGGCTACTTCTCCAA	Histone acetyltransferase
crKat5_HAT_e11.1	TCAGGAGTTCCGGTCTTCCCTTC	Histone acetyltransferase
crKat5_HAT_e11.2	GGACCAGTAACTTCGGTAGGATA	Histone acetyltransferase
crKdm1a_DM_e12.1	CTTGTGTTTCAGCTAATTCATCA	Histone demethylase
crKdm1a_DM_e13.1	TCTGTCTCTTGATGAGAGGTATA	Histone demethylase
crKdm1a_DM_e14.1	AGTTTACTGGAAGCCACCTGACA	Histone demethylase
crKdm1a_DM_e16.1	ACCGTGTGTTCTGGGACCCAAGT	Histone demethylase
crKdm1b_DM_e12.1	AAGGACTTGTCATCCCATACTCG	Histone demethylase
crKdm1b_DM_e13.1	TCAACAGTGGGGTCAGTTATCCG	Histone demethylase
crKdm1b_DM_e14.1	TGAAGGAGTCTGGCATCCAGTTC	Histone demethylase
crKdm1b_DM_e15.1	CCCAGTTTGCTGGTGACCATACC	Histone demethylase
crKdm1b_DM_e17.1	TGACAATGGTGGATTAAACTGGA	Histone demethylase
crKdm1b_DM_e18.1	GGACAGTAAAGTTCAAGGAGCTG	Histone demethylase
crKdm2a_DM_e8.1	CACCTTGGTGGATGTGATACCAA	Histone demethylase
crKdm2a_DM_e8.2	GAGGTACTTCTGTTTGGTATCAC	Histone demethylase
crKdm2a_DM_e8.3	GTATCACATCCACCAAGGTGGAA	Histone demethylase
crKdm2b_DM_e7.1	ACTGACTTCCACATTGACTTTGG	Histone demethylase
crKdm2b_DM_e7.2	GAGGCACCTCCGTGTGGTACCAT	Histone demethylase
crKdm2b_DM_e8.1	GCTGATCCCTCCAACCCTGCACA	Histone demethylase
crKdm2b_DM_e8.2	CCAGACAGCACCCACTCCTCGTA	Histone demethylase
crKdm2b_DM_e8.3	GCAGCGTTCCACGCGGTCTCCCA	Histone demethylase
crKdm3a_DM_e22.1	GGAATTCCCACATAAACCATGAC	Histone demethylase
crKdm3a_DM_e23.1	CTTCAATAAATCTCTTGATTGTG	Histone demethylase
crKdm3a_DM_e23.2	GCACATATATGCTGCTAAAGACA	Histone demethylase
crKdm3a_DM_e23.3	AGGAATTCTCTTATCTTCTCTGT	Histone demethylase
crKdm3a_DM_e24.1	TCAGCGATCGGTCTAAATACCAG	Histone demethylase
crKdm3b_DM_e19.1	TAAGGCCTGATCTGGGCCCCAAG	Histone demethylase
crKdm3b_DM_e20.1	TTGTACCAACTCTTCTGTCTTCT	Histone demethylase
crKdm3b_DM_e20.2	GATGTGTCAGACGCTGTTAATGT	Histone demethylase
crKdm3b_DM_e21.1	CCATCATGAATCCTCTGCTTGGT	Histone demethylase
crKdm3b_DM_e21.2	TGCAGCGAAGGATGCAGAGAAGA	Histone demethylase
crKdm4a_DM_e5.1	CTTCGGCATGTGGAAGACGTCCT	Histone demethylase
crKdm4a_DM_e6.1	CCATGCTCAGGTGGAACAGAGTA	Histone demethylase
crKdm4a_DM_e7.1	CCAGGAAGTGCTCAAAGCTGTGA	Histone demethylase
crKdm4a_DM_e7.2	TCCGCCACAAGATGACCCTGATC	Histone demethylase
crKdm4a_DM_e8.1	TGATCACTTTTCCGTATGGTTAC	Histone demethylase
crKdm4b_DM_e5.1	GCATGTGGAAGACCACGTTTGCC	Histone demethylase
crKdm4b_DM_e5.2	CCTGGCACACAGAGGACATGGAC	Histone demethylase
crKdm4b_DM_e8.1	ACTGCGCTGAGTCCACTAACTTC	Histone demethylase
crKdm4c_DM_e6.1	CATGCTCCGGAGGTATAGCATAC	Histone demethylase
crKdm4c_DM_e7.1	TCCGGCACAAGATGACCCTCATT	Histone demethylase
crKdm4c_DM_e7.2	CCCCTCAGTGCTGAAGAAGTATG	Histone demethylase
crKdm4c_DM_e8.1	TGATCACTTTTCCTTATGGATAT	Histone demethylase
crKdm4d_DM_e2.1	GCATGTGGAAGACCACCTTTGCG	Histone demethylase
crKdm4d_DM_e2.3	GGCAGCCCAAGACCTGGTATGCT	Histone demethylase
crKdm4d_DM_e2.4	GTCGCATCACCCAGGAGGCTGGG	Histone demethylase
crKdm4d_DM_e2.5	CCTATGGCTACCACGCGGGCTTC	Histone demethylase
crKdm5a_DM_e11.1	TTCTTTTTGCTGGCATATTGAAG	Histone demethylase
crKdm5a_DM_e12.1	AATCCCAGCCTGATCTCCTACAT	Histone demethylase
crKdm5a_DM_e12.2	GGTTCATGATGGTTACTAACTGA	Histone demethylase
crKdm5a_DM_e13.1	TGGTGACGTTTCCTCGTGCCTAT	Histone demethylase
crKdm5a_DM_e13.2	ACCAGGGATACAACTTTGCCGAA	Histone demethylase
crKdm5b_DM_e11.1	TTCATTCTGTTGGCACATTGAAG	Histone demethylase
crKdm5b_DM_e12.1	TAGCTGCTCAGCAGCGTAGCCTG	Histone demethylase
crKdm5b_DM_e12.2	TGTCCCAGCCGGACCTGCTCCAC	Histone demethylase
crKdm5b_DM_e13.1	TCGAACGAATCAGTGTGCTGGGG	Histone demethylase
crKdm5b_DM_e13.2	CAAGAGCCTACCACAGTGGCTTC	Histone demethylase
crKdm5c_DM_e11.1	CTGGCATATTGAAGATCACTGGA	Histone demethylase
crKdm5c_DM_e12.1	ATAGCCAGCCTGATCTCCTTCAC	Histone demethylase
crKdm5c_DM_e13.1	TCATCACTTTTCCTCGTGCTTAC	Histone demethylase
crKdm5c_DM_e13.2	CTCGTGCTTACCACAGTGGTTTC	Histone demethylase
crKdm5c_DM_e13.3	AACCAAGGCTACAACTTTGCTGA	Histone demethylase
crKdm5d_DM_e11.1	AGCATTTTGTTGGCATATTGAGG	Histone demethylase
crKdm5d_DM_e12.1	ACAGCCAACCTGACCTCCTGCAC	Histone demethylase
crKdm5d_DM_e13.1	TCATTACTTTTCCCCGTGCTTAC	Histone demethylase
crKdm5d_DM_e13.2	ACCAAGGCTATAACTTTGCTGAG	Histone demethylase
crKdm6a_DM_e23.1	CTGCAGATACAACTCTCACGAAG	Histone demethylase
crKdm6a_DM_e23.2	ATGTATAGTTGAACTGTGTTCAT	Histone demethylase
crKdm6a_DM_e24.1	TATTAACTGAACAGAAGTTGTTA	Histone demethylase
crKdm6a_DM_e24.2	TTGTTCCTGAAGGCTACTGGGGT	Histone demethylase
crKdm6a_DM_e25.1	TTAATGGGTTCTTGGTGGCCCAA	Histone demethylase
crKdm6b_DM_e17.1	AGCAGCTCCTGTAGCTGTGGCTT	Histone demethylase
crKdm6b_DM_e18.1	TGCTCAGTCAACATCAACATTGG	Histone demethylase
crKdm6b_DM_e19.1	CCGCTTCGTGCAGCGCCCTGGAG	Histone demethylase
crKdm7a_DM_e6.1	GTGGGACTTCAGTCTGGTACCAT	Histone demethylase
crKdm7a_DM_e7.1	TTGGCTTTATCAAATAAAAAATC	Histone demethylase
crKdm7a_DM_e7.2	GCACTCTATGAATCTTGGAGTTC	Histone demethylase
crKdm7a_DM_e7.3	GAGATAAAGTAGATAAATGCTAC	Histone demethylase
crKdm8_DM_e3.1	TGCAGGGTTGCTCTGGGAGGGAG	Histone demethylase
crKdm8_DM_e3.2	GTTCCAGGGAGGCCCGTGATCCT	Histone demethylase
crKdm8_DM_e4.1	GAGTATATCCAGGAGATCGCTGG	Histone demethylase
crKdm8_DM_e5.1	CTGATGAACTCGTTGACCGTCAT	Histone demethylase
crKdm8_DM_e6.1	GTCCACAAGGCACCATCTCCCCA	Histone demethylase
crKmt2a_BD_e16.1	CTCAGTCTCAGGGTTTAAGTCTG	Bromodomain
crKmt2a_BD_e17.1	TCTCTGGCTGCCCTCCATCTGAG	Bromodomain
crKmt2a_BD_e18.1	ACACTGAACCACGGAAAAACTCG	Bromodomain
crKmt2a_BD_e18.2	GCTCCCAAAATCTAGACTTTTTG	Bromodomain
crLama1_neg_e2.1	CAGAACATCTCAGGCCCCTTCTC	negative control
crLama1_neg_e4.1	ATGATGATGTATGCAACTTGAAA	negative control
crLama1_neg_e4.2	AAGTTGCATACATCATCATTAAA	negative control
crLama1_neg_e4.3	CAGGCCGAGGGGCATTGGCAGCT	negative control
crLama1_neg_e4.4	AACTTGACGCCATCCACGGAGCG	negative control
crMina_DM_e2.1	AAACCTTCTTCTTCCCACTGATG	Histone demethylase
crMina_DM_e3.1	GGTCCTTAGTAGGCTCGAATGTG	Histone demethylase
crMina_DM_e4.1	GTTCCCTCCAGCTGCAGGATAAA	Histone demethylase
crMina_DM_e5.1	CCAGAGGGACCATTCATCAGGCA	Histone demethylase
crMina_DM_e6.1	CAATGTCAAATACGAACCCCGAA	Histone demethylase
crMina_DM_e7.1	CCTCGAAGAAAGGAGGGAGTCTG	Histone demethylase
crMll1_KMT_e35.1	TCTTACAGAAAAGACCCCGACCA	Lysine methyltransferase
crMll1_KMT_e35.2	TGTAAGAGAAACATCGATGCAGG	Lysine methyltransferase
crMll1_KMT_e36.1	CATGCATGGTGGCATCCACTACC	Lysine methyltransferase
crMll2_KMT_e36.1	TAAACGCAACATCGATGCGGGAG	Lysine methyltransferase
crMll2_KMT_e37.1	ATGTGGTGGACGCCACCATGCAC	Lysine methyltransferase
crMll2_KMT_e37.2	TGGCCTTCCACATGGATGACACG	Lysine methyltransferase
crMll2_KMT_e37.3	CTATCGAGGATGCCAGCAACAAG	Lysine methyltransferase
crMll3_KMT_e56.1	AATGTCTCTAGCAGCATACAGGC	Lysine methyltransferase
crMll3_KMT_e56.2	GAATAATTGTTCCAATGTACTCG	Lysine methyltransferase
crMll3_KMT_e56.3	CAACCTCATTTCGAATAATTGTT	Lysine methyltransferase
crMll4_KMT_e52.1	TCCCGCCGATTGGCCACCTCATT	Lysine methyltransferase
crMll4_KMT_e53.1	TCCGAAACATGTAAATACCGCGG	Lysine methyltransferase
crMll4_KMT_e53.2	GGATAAACAACGAGCATGTGATT	Lysine methyltransferase
crMll4_KMT_e54.1	TCCTCCTTGTCAAACGTCACGAC	Lysine methyltransferase
crMll4_KMT_e54.2	GGGATTCGCCGGCTGGAGATGAT	Lysine methyltransferase
crMll5_KMT_e11.1	CTTCAAACTGTTCTCTCAGCATA	Lysine methyltransferase
crMll5_KMT_e11.2	AAGAAATATCCATTTGCTTCAAA	Lysine methyltransferase
crMll5_KMT_e12.1	AAGCCCATGGAACTTAGAGTAGA	Lysine methyltransferase
crMll5_KMT_e12.2	GGAATGAGGCTCGATTCATCAGG	Lysine methyltransferase
crMll5_KMT_e13.1	GAATACTCTGTATAGAATAAATG	Lysine methyltransferase
crMof_HAT_e5.1	TCACCTTTCCCAGAGGACTATGG	Histone acetyltransferase
crMof_HAT_e5.2	GCTCTGCGAGTACTGCCTCAAAT	Histone acetyltransferase
crMof_HAT_e6.1	GATAGATCTCCTTCCCTGGGGGC	Histone acetyltransferase
crMof_HAT_e7.1	CTGGACCACAAGACCTTGTATTT	Histone acetyltransferase
crMof_HAT_e7.2	TCTTTTACATTCTGACAGAAGTA	Histone acetyltransferase
crMorf_HAT_e11.1	TGGTCCAGGAAGAGCTTGGCTAA	Histone acetyltransferase
crMorf_HAT_e11.2	TAAGGACATAAAAAAGGAATGGC	Histone acetyltransferase
crMorf_HAT_e12.1	GTGCTGGGGCATGATCATTATGC	Histone acetyltransferase
crMorf_HAT_e13.1	GGGAGACCCTGCTTGGCCTTCTC	Histone acetyltransferase
crMorf_HAT_e13.2	CAGTAGGCCAGGTAGGAGAGCCG	Histone acetyltransferase
crKat6a_HAT_e11.1	CCGAAAGAATAATATTTCTGTCT	Histone acetyltransferase
crKat6a_HAT_e12.1	ACAATAAATGGTACTCACGTTCC	Histone acetyltransferase
crKat6a_HAT_e12.2	TTTTCTATGTTCTAACACAGAAT	Histone acetyltransferase
crKat6a_HAT_e14.1	TCAGGAGAGCCTGCTTGGCCTTC	Histone acetyltransferase
crKat6a_HAT_e14.2	TCACCAAAATGACAAGCAGATCA	Histone acetyltransferase
crNat10_HAT_e17.1	TCGTCAGTCCATTTTGAATAGCC	Histone acetyltransferase
crNat10_HAT_e17.2	AATAGCCTCTCTCGAGGCAAGAA	Histone acetyltransferase
crNat10_HAT_e18.1	AAGATCCAGACTTTGGAGGCCTT	Histone acetyltransferase
crNat10_HAT_e18.2	GAGGCCTTTCTGGTGGACGGGTT	Histone acetyltransferase
crNat10_HAT_e19.1	CTCCAGACAAGGGAACTTGCCTT	Histone acetyltransferase
crNcoa1_HAT_e17.1	CTGCAAACTGGTTCAAGATGGCT	Histone acetyltransferase
crNcoa1_HAT_e18.1	TACCATAGTTTGGTGGGTAGGGG	Histone acetyltransferase
crNcoa1_HAT_e18.2	TCTCAACTGGCAGCAAACCCTGA	Histone acetyltransferase
crNcoa1_HAT_e18.3	GCGCTGGCATCAGTCCTCAGATG	Histone acetyltransferase
crNcoa1_HAT_e19.1	CCCCATCTCTAAGCCCTGGGAGC	Histone acetyltransferase
crNcoa2_HAT_e19.1	CCTCTGCCTCTGGGCCAGCATCT	Histone acetyltransferase
crNcoa2_HAT_e19.2	ATGATGAGAGGACAGGGCTTGAA	Histone acetyltransferase
crNcoa2_HAT_e20.1	CTGGGGCTACAACTCCCCAGAGT	Histone acetyltransferase
crNcoa3_HAT_e18.1	GAGTCCAAACAGGATGTTTTCCA	Histone acetyltransferase
crNcoa3_HAT_e18.2	CAAGGCCAAGAAGCAGCAGTAAT	Histone acetyltransferase
crNcoa3_HAT_e18.3	ACCTTCAGGGACAGTCACCATCG	Histone acetyltransferase
crNcoa3_HAT_e18.4	ACTCTATGATGGGTCAGATTAGC	Histone acetyltransferase
crNcoa3_HAT_e18.5	CTCTGCAAGGCATGCATCCTAGA	Histone acetyltransferase
crNmu_neg_e1.1	CAAGCGTCTGCACAGCAGGCGAG	negative control
crNmu_neg_e3.1	TGTCCATTGATTCCAGGCCTCAG	negative control
crNmu_neg_e4.1	CCGTATAGTGATGGAGATTTCCC	negative control
crNmu_neg_e6.1	CCAACTTCTGTGTCTTTGAATAG	negative control
crNmu_neg_e6.2	AATTTCCCAACTTCTGTGTCTTT	negative control
crNsd1_KMT_e18.1	ATATCCGTTTTTGTTCGGAGACC	Lysine methyltransferase
crNsd1_KMT_e19.1	TGAATGAATATGTGGGTGAGCTA	Lysine methyltransferase
crNsd1_KMT_e19.2	TCTAGCGTGAGCATATAGAAATT	Lysine methyltransferase
crNsd1_KMT_e20.1	GGACCAGCATCAATGATTCGATC	Lysine methyltransferase
crNsd1_KMT_e20.2	ATGTCACTCAAAGCAAAAAGACC	Lysine methyltransferase
crOpn4_neg_e3.1	CTGGTGTCCGCAGGCCTCTGTTC	negative control
crOpn4_neg_e3.2	CCAGCAGCCTCTACAAGAAGTGG	negative control
crOpn4_neg_e4.1	GCATCACTTCCATGATCACCCTG	negative control
crOpn4_neg_e4.3	TGCCCTGGCCTGGAGTCTGCCAC	negative control
crPadi4_DM_e10.1	ACTCCCCGAGGGACAGAGGCCTG	Histone demethylase
crPadi4_DM_e11.1	GGGTCACATAGCCAAAATTTGGA	Histone demethylase
crPadi4_DM_e12.1	TGGGTCACGTGGATGAGTTCTTG	Histone demethylase
crPadi4_DM_e13.1	GGCTGCTGCTGTCCAGCCCCAGA	Histone demethylase
crPadi4_DM_e14.1	TTGTTGGACAGAATTTCATTGAT	Histone demethylase
crPbrm1_BD1_e4.1	GAGCCCTAATGAACAGCTCACAG	Bromodomain1
crPbrm1_BD1_e5.1	ATCAAGTCAATGGGCTGAGAAAC	Bromodomain1
crPbrm1_BD1_e5.2	AGTTTCTGTTGGATTTTCATCAA	Bromodomain1
crPbrm1_BD1_e5.3	CATTGTTAAAAAGCAGCTGGAAG	Bromodomain1
crPbrm1_BD1_e6.1	CAAGCAGCTTTATACTCAGGGGA	Bromodomain1
crPbrm1_BD2_e7.1	TGAAAAAGTTCACTGATGAGCCG	Bromodomain2
crPbrm1_BD2_e7.2	GAAGGCAGTTTCTGAAAAAGTTC	Bromodomain2
crPbrm1_BD2_e9.1	GCCATTGCGTGTATACTTTTGTA	Bromodomain2
crPbrm1_BD2_e9.2	CTAGAAGATCTATATCTTTGGCC	Bromodomain2
crPbrm1_BD3_e13.1	CAACCCCTTTCATCAGCTTTACG	Bromodomain3
crPbrm1_BD3_e13.2	CGACACAGTTAGGAGCTGTAGGA	Bromodomain3
crPbrm1_BD3_e13.3	AAGGCAAATGGAAGAAAGGTTCA	Bromodomain3
crPbrm1_BD3_e14.1	GCATTTTCAAACATTAAATTCAG	Bromodomain3
crPbrm1_BD3_e14.2	GAACTCGCTTATAGATGGCTGAA	Bromodomain3
crPbrm1_BD4_e17.1	TTCAATGTTGTTCTTGAAGCTCG	Bromodomain4
crPbrm1_BD4_e17.2	CGATCTATTTATGGTTAAGCCAT	Bromodomain4
crPbrm1_BD4_e17.3	TGGTTAAGCCATCCAAGAAGGAC	Bromodomain4
crPbrm1_BD4_e17.4	TCATTTCGGATGTTATGCTCAAT	Bromodomain4
crPbrm1_BD4_e17.5	ATGTCTTCCATCATTCCTTCTTC	Bromodomain4
crPbrm1_BD5_e18.1	CAGCTTCATACACTTCATTCAGT	Bromodomain5
crPbrm1_BD5_e18.2	ATGGTCAGGTAGTAGTCAGGCAG	Bromodomain5
crPbrm1_BD5_e18.3	CATGTCCATGGGCTTTTTAATGG	Bromodomain5
crPbrm1_BD5_e18.4	CCATCATGTGACTTCGAATTTTT	Bromodomain5
crPbrm1_BD5_e18.5	TAGATCAAAGACTCTGGTTCATT	Bromodomain5
crPbrm1_BD6_e18.10	AAGTATTGGAACGGGCAAGAAGG	Bromodomain6
crPbrm1_BD6_e18.6	TGTCAGTCATGAGTCATCAGGAT	Bromodomain6
crPbrm1_BD6_e18.7	TGCTAAGGAGTCGCTGTAACACC	Bromodomain6
crPbrm1_BD6_e18.8	TTGGGAGAGTTGGGATCCACAGC	Bromodomain6
crPbrm1_BD6_e18.9	AACATTTTTCCTGATAATGTCAA	Bromodomain6
crPhf2_DM_e6.1	TTCACAATGTCAGGTGGCTCCAC	Histone demethylase
crPhf2_DM_e6.2	TGGAGCCACCTGACATTGTGAAG	Histone demethylase
crPhf2_DM_e6.3	CACCCACGATAGTTTCTTCACAA	Histone demethylase
crPhf2_DM_e7.1	TAGCACCTGTCCACCTGGTCGGC	Histone demethylase
crPhf8_DM_e7.1	AGAGACCCAATGTGCAGAAGTAC	Histone demethylase
crPhf8_DM_e7.2	ACATTGACTTTGGTGGGACCTCA	Histone demethylase
crPhf8_DM_e8.1	TTGGGCGGATCAGGTAGAAGATC	Histone demethylase
crPhf8_DM_e8.2	CACTTGGTCACCAAAGAACATCT	Histone demethylase
crPhf8_DM_e8.3	TCCTTGCTTCACAGAACACTTGT	Histone demethylase
crPhip_BD1_e30.1	ACATTCTTCATCCCTGGGATTGG	Bromodomain1
crPhip_BD1_e30.2	TTCCTCCAACAATTCTTTCACAT	Bromodomain1
crPhip_BD1_e31.1	TTGCCCCTGTGGACCTTCAAGCT	Bromodomain1
crPhip_BD1_e31.2	ATTGTACTTAGATCCGTTGGATA	Bromodomain1
crPhip_BD1_e32.1	ATCACTAATGTGGGAAGTTCGAT	Bromodomain1
crPhip_BD2_e35.1	TTCCATGCCTGAATATCGTAAGA	Bromodomain2
crPhip_BD2_e35.2	AATGTGAAGACTCAGAACCTTTT	Bromodomain2
crPhip_BD2_e35.3	GACAGCCAGTGGATCTTCTTGAA	Bromodomain2
crPhip_BD2_e36.1	CCACTGTTAGAGAGACTTTAGAG	Bromodomain2
crPhip_BD2_e36.2	GAATTACTGAAAATGAGCCTGAC	Bromodomain2
crPrdm2_KMT_e3.1	CCATCTGCGGTCGACAAGACTCG	Lysine methyltransferase
crPrdm2_KMT_e4.1	GGCCATTTGTTGGTGATAAGAAG	Lysine methyltransferase
crPrdm2_KMT_e4.2	AAAGGGAAAAAGTTTGGGCCATT	Lysine methyltransferase
crPrdm2_KMT_e5.1	GGGTGGATGTGCATTGATGCCAC	Lysine methyltransferase
crPrdm2_KMT_e5.2	TTTCCACTGGAAATCAACAGAGC	Lysine methyltransferase
crPrdm8_KMT_e2.1	CCAGTGTATATACAACCTGCGAC	Lysine methyltransferase
crPrdm8_KMT_e3.1	TATAAGCTTCGAGATTCTGTTCT	Lysine methyltransferase
crPrdm8_KMT_e3.2	GCAATCCTGCGGAGAGAGCGGTA	Lysine methyltransferase
crPrdm8_KMT_e3.3	CCGTACCAAACTAGTAACTCTTC	Lysine methyltransferase
crPrdm8_KMT_e3.4	GTACGGGAAAGAACTGACTGAAT	Lysine methyltransferase
crPrdm9_KMT_e7.1	TTTGTAAAAGACAGTATGGTGGA	Lysine methyltransferase
crPrdm9_KMT_e7.2	TAAAAGACAGTATGGTGGACAGG	Lysine methyltransferase
crPrdm9_KMT_e7.3	GCCCCTATGAGGGTCAGATCACA	Lysine methyltransferase
crPrdm9_KMT_e9.1	CTGTGATATTGAAAGGCTACCAG	Lysine methyltransferase
crPrdm9_KMT_e9.2	AATATCACAGGAAAATCTTCTAT	Lysine methyltransferase
crRad54l_ATPase_e14.1	TCACTGCTACGGCTTCGAGTCAC	ATP-dependent chromatin remodeler
crRad54l_ATPase_e14.2	AAAGAGATCCAATGTCTGAGTAT	ATP-dependent chromatin remodeler
crRad54l_ATPase_e16.1	CTGCTCAGCATGAAAACAAAATC	ATP-dependent chromatin remodeler
crRad54l_ATPase_e16.2	TTTTCATGCTGAGCAGCAAAGCC	ATP-dependent chromatin remodeler
crRad54l_ATPase_e16.3	ATGCTGAGCAGCAAAGCCGGGGG	ATP-dependent chromatin remodeler
crRad54l_ATPase_e7.1	TGGCTTGCATTCTGGGCTCTGGC	ATP-dependent chromatin remodeler
crRad54l_ATPase_e7.2	GGTCTATCTCGTCCTTCGAGCCT	ATP-dependent chromatin remodeler
crRad54l_ATPase_e8.1	AGAACTCCAACATGCAGGCGGAA	ATP-dependent chromatin remodeler
crRad54l_ATPase_e9.1	GATGGGGGTCCCGGAGATTAGCA	ATP-dependent chromatin remodeler
crRad54l2_ATPase_e10.1	AGAAGGCCTTATGCCGCCCTGGT	ATP-dependent chromatin remodeler
crRad54l2_ATPase_e13.1	TTCAATCAGGTGGAAAAGCAGTA	ATP-dependent chromatin remodeler
crRad54l2_ATPase_e13.2	CACCTGATTGAAGAAAGCGTGAA	ATP-dependent chromatin remodeler
crRad54l2_ATPase_e14.2	GAACCCACTTCTGTGTTCCTTGC	ATP-dependent chromatin remodeler
crRad54l2_ATPase_e15.1	AGAGGGAGCGGCTCATTAATCAG	ATP-dependent chromatin remodeler
crRad54l2_ATPase_e7.1	GCTGGCGTATGGCGGAAAAGGAC	ATP-dependent chromatin remodeler
crRad54l2_ATPase_e7.2	CGCCATACGCCAGCCAAAACAGT	ATP-dependent chromatin remodeler
crRad54l2_ATPase_e8.1	AAGAACCGAGGCTGGACTTCTTC	ATP-dependent chromatin remodeler
crRad54l2_ATPase_e9.1	TTGGTTTTCTTCGGCCTACTTGT	ATP-dependent chromatin remodeler
crRosa26_1	AGCCTGCCCAGAAGACTCCCGCC	negative control
crRpa3_pos_e1.1	GGGAGCTGCATTATGTCCTCCAT	positive control
crRpa3_pos_e1.2	CAGCTTCCCCACGAAGCACACGG	positive control
crRpa3_pos_e2.1	CTTCTCCATCTGAAAGAATAAAC	positive control
crRpa3_pos_e2.2	TTCTTTCAGATGGAGAAGGAAAA	positive control
crRpa3_pos_e2.3	AGATGGAGAAGGAAAAAATGGAA	positive control
crSetd1a_KMT_e17.1	GGAAGAAGAAACTCCGATTTGGC	Lysine methyltransferase
crSetd1a_KMT_e17.2	GCCGGAGCCGTATCCATGAGTGG	Lysine methyltransferase
crSetd1a_KMT_e17.3	CCATGGAACCCATTGCCGCTGAT	Lysine methyltransferase
crSetd1a_KMT_e18.1	CGGGTGGATCACGACACCATCAT	Lysine methyltransferase
crSetd1a_KMT_e19.1	TGAGACTCAATGGTGATCACCTT	Lysine methyltransferase
crSetd1b_KMT_e12.1	AGGAGATGACCATCTTGTACGAC	Lysine methyltransferase
crSetd1b_KMT_e13.1	TTGGCTGAGGAGAGGCTGGTGGG	Lysine methyltransferase
crSetd1b_KMT_e15.1	GAAAGAAGAAGCTCAAATTCTGT	Lysine methyltransferase
crSetd1b_KMT_e15.2	CCATGGAGCCAATTGCTGCTGAC	Lysine methyltransferase
crSetd1b_KMT_e16.1	CACGCTTCATTAACCACAGCTGC	Lysine methyltransferase
crSetd2_KMT_e5.1	TGTAAGTATGACTTCTACATCTG	Lysine methyltransferase
crSetd2_KMT_e5.2	TTTTCTGTAAGTATGACTTCTAC	Lysine methyltransferase
crSetd2_KMT_e6.1	TGATCAAGTACCTCTCCACAGTA	Lysine methyltransferase
crSetd2_KMT_e6.2	AAGCTCGGGTGAAAGAATATGCA	Lysine methyltransferase
crSetd2_KMT_e8.1	CCACCAAACTAGTTCCTTCAGGC	Lysine methyltransferase
crSetd5_KMT_e8.1	CCACGATATTCTATTATAAGAGT	Lysine methyltransferase
crSetd5_KMT_e8.2	AAGAAATGCCCATTGACCTCAAA	Lysine methyltransferase
crSetd5_KMT_e8.3	AGGTCAATGGGCATTTCTTTAAA	Lysine methyltransferase
crSetd5_KMT_e9.1	TGCTCTTCTACTCAAAATTCAAT	Lysine methyltransferase
crSetd5_KMT_e9.2	GGTAATGATGCTCGGTTCATCAG	Lysine methyltransferase
crSetd6_KMT_e4.1	ATCATCATCTTCCTCCAGCGGTT	Lysine methyltransferase
crSetd6_KMT_e4.2	AAGAACCGCTGGAGGAAGATGAT	Lysine methyltransferase
crSetd6_KMT_e4.3	GTATGTCTGCAGCAGGCACCATC	Lysine methyltransferase
crSetd6_KMT_e5.1	ATGACCTTCAAGAATGGGCTGAG	Lysine methyltransferase
crSetd6_KMT_e5.2	CCCATATGTGTTGAAGATTTCAT	Lysine methyltransferase
crSetd7_KMT_e6.1	CAAGGTAGCAGTTGGACCTAATA	Lysine methyltransferase
crSetd7_KMT_e6.2	TAATGGAGTCCGAATTACACACC	Lysine methyltransferase
crSetd7_KMT_e8.1	TCCACCCCCGTTTCGGGCCGATC	Lysine methyltransferase
crSetd7_KMT_e8.2	GGGCCGATCAAGTGCATCCGCAC	Lysine methyltransferase
crSetd8_KMT_e7.1	AATGAGGTCCCCATGGTATTCTA	Lysine methyltransferase
crSetd8_KMT_e7.2	TGGTAGAATACCATGGGGACCTC	Lysine methyltransferase
crSetd8_KMT_e7.3	CTCAGATACTGAAAATAGTACAT	Lysine methyltransferase
crSetd8_KMT_e8.1	GTCTGGCAGTTCCCACACTTACT	Lysine methyltransferase
crSetdb1_KMT_e20.1	GCATCAATGATGTAGCAAGACTC	Lysine methyltransferase
crSetdb1_KMT_e21.1	TCCAGAATGTGTTTGTGGATACC	Lysine methyltransferase
crSetdb1_KMT_e21.2	TGGATACCCATGATCTTCGCTTC	Lysine methyltransferase
crSetdb2_KMT_e13.1	AAGCATCCAATAGAAACAGACTC	Lysine methyltransferase
crSetdb2_KMT_e13.2	TATTGGATGCTTCAAAAGAAGGA	Lysine methyltransferase
crSetdb2_KMT_e14.1	TACAAAAACATTCTGCACCCAGA	Lysine methyltransferase
crSetdb2_KMT_e14.2	TAGAAACACATGACAGGAATTTC	Lysine methyltransferase
crSetdb2_KMT_e14.3	CCATTGGTGGCCTTCTTCACCAA	Lysine methyltransferase
crSetmar_KMT_e2.1	TCTGTCTGGAACACCTGGAGAAG	Lysine methyltransferase
crSetmar_KMT_e2.2	GAATTTATACCCAAGGGAAGATT	Lysine methyltransferase
crSetmar_KMT_e2.3	CAGTGGACAGATCATGGAAACAT	Lysine methyltransferase
crSetmar_KMT_e2.4	GCTGCGAAAAGTGCCAGCTTGGG	Lysine methyltransferase
crSetmar_KMT_e2.5	CCAGGAGAAGAACTCTCTTACGA	Lysine methyltransferase
crSirt1_DA_e4.1	TAAAATACTCAATATCAAACATG	NAD-dependent deacetylase
crSirt1_DA_e4.2	ATATTGAGTATTTTAGAAAAGAC	NAD-dependent deacetylase
crSirt1_DA_e5.1	CTTCCTTATCTGACAAAGCTATG	NAD-dependent deacetylase
crSirt1_DA_e6.1	TAAATACAAAGTTGATTGTGAAG	NAD-dependent deacetylase
crSirt1_DA_e6.2	AGAGAAGATCCAATAACAATGAG	NAD-dependent deacetylase
crSirt2_DA_e10.1	CCACACTCTGACACTGCTCACAC	NAD-dependent deacetylase
crSirt2_DA_e11.1	GGTGAGAACCTTCCATCGCGCTT	NAD-dependent deacetylase
crSirt2_DA_e9.1	TGCAGGAGGTGTTGACACAGTGT	NAD-dependent deacetylase
crSirt2_DA_e9.2	ATCCAGCCCATCGTGTATTCTTT	NAD-dependent deacetylase
crSirt3_DA_e4.1	TAACAGCTACATGCACGGTCTGT	NAD-dependent deacetylase
crSirt3_DA_e5.1	ACAACGCCAGTACAGACAGGGCA	NAD-dependent deacetylase
crSirt3_DA_e5.2	GGGAGCAGCTGCCTGCAAGGTTC	NAD-dependent deacetylase
crSirt3_DA_e5.3	GCAGATCTGCTACTCATTCTTGG	NAD-dependent deacetylase
crSirt3_DA_e6.1	TGTACTGCTTCAGACAAGCTGGC	NAD-dependent deacetylase
crSirt4_DA_e3.1	AGAGGGCCGCCGCATCGATCACA	NAD-dependent deacetylase
crSirt4_DA_e3.2	GGGACACGGTGAACCCAGACAAG	NAD-dependent deacetylase
crSirt4_DA_e3.3	TGCACCGGCGTGTGAAAGAGGCG	NAD-dependent deacetylase
crSirt4_DA_e3.4	AGGTCCCGTGCTGTGATCGATGC	NAD-dependent deacetylase
crSirt4_DA_e4.1	CTCGCGGGCGGTGAGGATGAACC	NAD-dependent deacetylase
crSirt5_DA_e4.2	AAACTCGGTGTACCTCGTGTGGC	NAD-dependent deacetylase
crSirt5_DA_e5.1	TCGACTGGGATTCTGGCGTCTTG	NAD-dependent deacetylase
crSirt5_DA_e6.1	TCCAAACCACACCACGTGAGGTC	NAD-dependent deacetylase
crSirt5_DA_e6.2	GAGAAAACCTGGATCCTGCCATT	NAD-dependent deacetylase
crSirt6_DA_e2.1	CACACGGGCGCCGGCATCAGCAC	NAD-dependent deacetylase
crSirt6_DA_e3.1	ACACCACCTTCGAGAATGCTCGG	NAD-dependent deacetylase
crSirt6_DA_e4.1	CGTGCAGCTCTGCCAGCTTGTCC	NAD-dependent deacetylase
crSirt6_DA_e4.2	TAGAGGAATGTCCCAAGTGTAAG	NAD-dependent deacetylase
crSirt7_DA_e7.1	ATGTGACTGAGCGTACTGCCCTT	NAD-dependent deacetylase
crSirt7_DA_e7.2	GGGAGAGGGGGACATTAGGGCAG	NAD-dependent deacetylase
crSirt7_DA_e7.3	CTAGCAGCCTCGGTCGCTGCCTC	NAD-dependent deacetylase
crSmarca2_BD_e28.1	CACATCTTCCTTCACGGGGTCTT	Bromodomain
crSmarca2_BD_e28.2	GTGACAACTTCTCAGCCGGAGGG	Bromodomain
crSmarca2_BD_e28.3	GGGGATTTGGTGACAACTTCTCA	Bromodomain
crSmarca2_BD_e29.1	CTGGAAGGTAACTGAATGAAGAC	Bromodomain
crSmarca2_BD_e30.1	TCCAGGTCTCCCAGGCTCCGATA	Bromodomain
crSmarca4_ATPase_e16.1	GAGTGGCTGGTGTCCCTGTACAA	ATP-dependent chromatin remodeler
crSmarca4_ATPase_e18.1	TCCCACAGCTTCGCAGTGGGAAG	ATP-dependent chromatin remodeler
crSmarca4_ATPase_e19.1	ATGCGGTGGCCTTCATCCACAAT	ATP-dependent chromatin remodeler
crSmarca4_ATPase_e24.1	CCTGAGGCACGGTAAAGGTCCAA	ATP-dependent chromatin remodeler
crSmarca4_ATPase_e25.1	ATGAACCTGGCTCTGAGTATTTC	ATP-dependent chromatin remodeler
crSmarca4_BD_e30.1	GGATGAGCTCATAGTACTCAGGA	Bromodomain
crSmarca4_BD_e32.1	CTCGCCTTCACTGTCGTCCTCCT	Bromodomain
crSp100_BD_e19.1	TGGAGGACATGCGCCTCATCTTT	Bromodomain
crSp100_BD_e19.2	TAAAATATGCTGTGGTTGTGAAA	Bromodomain
crSp100_BD_e19.3	ACAACCACAGCATATTTTATAAA	Bromodomain
crSp100_BD_e20.1	CTACTATGATTCCAAGATTTTTG	Bromodomain
crSp100_BD_e20.2	AAATTCTTCTCAAATTTCTTTCC	Bromodomain
crSuv39h1_KMT_e3.1	CAGCGTGCGGACACCCCAGCCTC	Lysine methyltransferase
crSuv39h1_KMT_e3.2	GGATCTTTTCCAGCGTGCGGACA	Lysine methyltransferase
crSuv39h1_KMT_e4.1	ACCTGGACTACGTGGAAGACGTA	Lysine methyltransferase
crSuv39h1_KMT_e5.1	CCACAAGAACCATCTGGGCGGGC	Lysine methyltransferase
crSuv39h2_KMT_e4.1	ACCTGGACTACGAGTCTGATGAG	Lysine methyltransferase
crSuv39h2_KMT_e4.2	CATATCGAGCTGCATCCACTGTG	Lysine methyltransferase
crSuv39h2_KMT_e4.3	TTGTCATAGAACTGTCCCCGTCT	Lysine methyltransferase
crSuv39h2_KMT_e5.1	ATCGATAACCTTGATACTCGGCT	Lysine methyltransferase
crSuv39h2_KMT_e5.2	TGGTTCTTGTAGAGAACAATGCT	Lysine methyltransferase
crSuv420h1_KMT_e11.1	TGTCAACTGGTCGAGATACAGCA	Lysine methyltransferase
crSuv420h1_KMT_e11.2	TTCTCCAGGTTCAATATCTCTCA	Lysine methyltransferase
crSuv420h1_KMT_e9.1	TGAAAGTTCGGCAATACAACCCA	Lysine methyltransferase
crSuv420h1_KMT_e9.2	CTTGTGGAATACATGACACTGAA	Lysine methyltransferase
crSuv420h1_KMT_e9.3	TAAATGCAGCAGGACCGAGCCAG	Lysine methyltransferase
crT6_neg_1	CTTTTTTAAGAACTCCAACATGC	negative control
crT6_neg_2	GTAATGCTGGGAATGTTTTTTCT	negative control
crT6_neg_3	GCATTTTTTGCTAGAAGATCTAT	negative control
crTaf1_BD1_e30.1	GAAGATCTCTCATGTCATTGATA	Bromodomain1
crTaf1_BD1_e31.1	CATTAACTGGAGTATGGAAAGGG	Bromodomain1
crTaf1_BD1_e31.2	ACAATTAGCTCCAAATGTTCTCT	Bromodomain1
crTaf1_BD1_e31.3	CAACCTTTGCATTAACTGGAGTA	Bromodomain1
crTaf1_BD1_e31.4	CGCACGTTTTCACGGAGTGTCTG	Bromodomain1
crTaf1_BD2_e31.1	ACGGAGTGTCTGTAGATCCATTG	Bromodomain2
crTaf1_BD2_e34.1	TTCCAGATTATTACAAAGTGATT	Bromodomain2
crTaf1_BD2_e34.2	TTATTAACTGGGTGATGAAATGG	Bromodomain2
crTaf1_BD2_e35.1	TAGACGACGTAAACCTGATTCTG	Bromodomain2
crTaf1_BD2_e35.2	CGTCGTCTAGAAAGCTCTCTCGA	Bromodomain2
crTaf1_HAT_e14.1	GGGCACTATCTCAGCCAGGTCCA	Histone acetyltransferase
crTaf1_HAT_e15.1	TGCGCACACCTCAGGATCTCACA	Histone acetyltransferase
crTaf1_HAT_e16.1	GAAGAGTAAAGATAGGCCACGGA	Histone acetyltransferase
crTaf1_HAT_e16.2	TTGCCATACATCGCCTTTCCTGG	Histone acetyltransferase
crTaf1_HAT_e17.1	TCTTCATAAGATGCCAGAATCTG	Histone acetyltransferase
crTet1_DM_e11.1	CAAGTCGACAGTCTCCAGCAACT	Histone demethylase
crTet1_DM_e11.2	TGCCCATTCTCACAAGGACATTC	Histone demethylase
crTet1_DM_e12.1	TGTCACGGCCATCTGCTCGAATC	Histone demethylase
crTet1_DM_e13.1	GTGGCGTGGCGATAGCACCCATT	Histone demethylase
crTet1_DM_e13.2	CGCTCCCCCAAACGAGGGGTCCC	Histone demethylase
crTet2_DM_e10.1	GGAGTACGGAAGGCCAGGAGAAG	Histone demethylase
crTet2_DM_e10.2	ATATGGCTTGCATTTTCCATCAG	Histone demethylase
crTet2_DM_e11.1	CTTTGGTTGTGGCATGAACCTCA	Histone demethylase
crTet2_DM_e7.1	GCTCAGCTCCATGTAGCCTAAAT	Histone demethylase
crTet2_DM_e9.1	GCATGTTCTGCTGGTCTCTGTGG	Histone demethylase
crTet3_DM_e10.1	CTCGCTGCCAAACTCATCCGTGC	Histone demethylase
crTet3_DM_e10.2	GCAGCGAGGAAAACCAGAACGCC	Histone demethylase
crTet3_DM_e11.1	CTGGGACAATCCACCCTTCAGAG	Histone demethylase
crTet3_DM_e11.2	CACCACCGCATTGCCACTGTACT	Histone demethylase
crTet3_DM_e8.1	AGGATCTGGCCACTGAAGTTGCT	Histone demethylase
crTrim24_BD_e17.1	TTTACTGCCATGAAATGAGCCTG	Bromodomain
crTrim24_BD_e17.2	CTGCCATGAAATGAGCCTGGCTT	Bromodomain
crTrim24_BD_e18.1	ATTATTTTATAATAATCAGGCAC	Bromodomain
crTrim24_BD_e18.2	TTGATGGTTGACAAGTCCATTGG	Bromodomain
crTrim24_BD_e19.1	TACCAGCATTGGCTACTTCAGAA	Bromodomain
crTrim28_BD_e16.1	AACATGCGGCCCACATCTTGAGC	Bromodomain
crTrim28_BD_e16.2	CTCAAGATGTGGGCCGCATGTTC	Bromodomain
crTrim28_BD_e17.1	AGACACGCATGAATGATGCCTTT	Bromodomain
crTrim28_BD_e17.2	GTGACACCAAGTTTTCTGCTGTG	Bromodomain
crTrim33_BD_e17.1	CCTCTATTGTCACGAATTAAGTA	Bromodomain
crTrim33_BD_e18.1	TTTATAATTTTATAGTAGTTTGG	Bromodomain
crTrim33_BD_e18.2	TGAAGCTTCTTCTTCACCGTTGA	Bromodomain
crTrim33_BD_e18.4	ATCTTCAAGAACTGTGAAAGGTT	Bromodomain
crTrim66_BD_e18.1	CTCCGGATGATTGACAGGTCCAT	Bromodomain
crTrim66_BD_e18.2	CAGTTTCCTCCGGATGATTGACA	Bromodomain
crTrim66_BD_e19.1	GCCAGCCTTCAAAGAACACTTCC	Bromodomain
crTrim66_BD_e19.2	TCTGGGTAGATCTCCTTTAGCCA	Bromodomain
crUty_DM_e21.1	TACGTGTTGTATCAGCAGGGAAT	Histone demethylase
crUty_DM_e21.2	ATACATAGTTGAACTGAATTCAT	Histone demethylase
crUty_DM_e22.1	TGTTAACAGAACAGAAATTGTTA	Histone demethylase
crUty_DM_e22.2	ACAGAAGTCATTCAGAACACCCC	Histone demethylase
crUty_DM_e23.1	AATTTCCTGATGAGTTCTTGGTG	Histone demethylase
crWhsc1_KMT_e18.1	GCAACCAGGCCCCACCCTTTGCC	Lysine methyltransferase
crWhsc1_KMT_e18.2	TGATGTCCCTTTTGGCAACCAGG	Lysine methyltransferase
crWhsc1_KMT_e19.1	TTAATGAGTATGTTGGTGAGCTG	Lysine methyltransferase
crWhsc1_KMT_e19.2	ATTCTTGCCATACACTCCTCTTC	Lysine methyltransferase
crWhsc1_KMT_e20.1	GGGCCAGCATCAATTATGCGGTC	Lysine methyltransferase
crWhsc1l1_KMT_e19.1	GTTCTGAGGCCCCATCCTCGCCG	Lysine methyltransferase
crWhsc1l1_KMT_e19.2	ATGCTTCTTTTGGTTCTGAGGCC	Lysine methyltransferase
crWhsc1l1_KMT_e20.1	TAAACGAGTATGTCGGTGAATTA	Lysine methyltransferase
crWhsc1l1_KMT_e21.1	CAGTCCACTTCTGTGTCTCACAG	Lysine methyltransferase
crWhsc1l1_KMT_e22.1	ACTATAACTTGGACTGTCTGGGC	Lysine methyltransferase
crZmynd8_BD_e6.1	TGAATGGCAAACTTGAGCAGGTA	Bromodomain
crZmynd8_BD_e6.2	CCATTCAGAAAATGAAGCAGCCA	Bromodomain
crZmynd8_BD_e7.1	CAATGTACAAAGGTCCATGGGGT	Bromodomain
crZmynd8_BD_e7.2	CACCCCATGGACCTTTGTACATT	Bromodomain
