# Supplementary material for: High-performance CRISPR-Cas12a genome editing for combinatorial genetic screening
Source: Nat Commun. 2020 Jul 13;11:3455. doi: 10.1038/s41467-020-17209-1 (PMC7359328; doi:10.1038/s41467-020-17209-1)
Supplement: Supplementary file 5 — Supplementary Data 4 [file 41467_2020_17209_MOESM5_ESM.xlsx]

## Sheet: Sheet1
crRNA name	crRNA matched genomic DNA sequence	annotated function/note	type
crAno9_neg_e2.1	CACCAATGGCAACTGGTCCCCTT	negative control	negative control
crAno9_neg_e3.1	AGGGTCTGGAGGTCAGCCACCAG	negative control	negative control
crBace2_neg_e3.1	ATGTCACTGTGAAGTACACACAG	negative control	negative control
crBace2_neg_e3.2	GGATGGTGACAAGGTCCTCACCA	negative control	negative control
crBrd1_BD_e5.1	CAGGGTCCTTCTCCTGTAGCTGC	Bromodomain	experimental
crBrd1_BD_e5.2	CCCAGCCCGTGAGTCTCAAGGAG	Bromodomain	experimental
crBrd1_BD_e6.1	CTCATTGTAGCAAAGTCCATGGG	Bromodomain	experimental
crBrd2_BD1_e3.1	CATGGCCATTCCGGCAGCCTGTG	Bromodomain1	experimental
crBrd2_BD1_e4.1	AAGTCTCCTCTTGATAGTACCCA	Bromodomain1	experimental
crBrd2_BD1_e4.2	ATACTATGTTTACCAACTGTTAC	Bromodomain1	experimental
crBrd4_BD1_e3.1	CATAGTGTCTTGAGCACCACTCT	Bromodomain1	positive control
crBrd4_BD2_e8.1	GTGCTGATGTCCGATTGATGTTC	Bromodomain2	positive control
crBrd4_BD2_e8.2	GAGCCATGGCTACCACTTCATGG	Bromodomain2	positive control
crBrd8_BD_e17.1	CTGCAGCCCTCCATACAAGCATG	Bromodomain	experimental
crBrd8_BD_e19.1	TTTATAGTTGACAAATCCATAGG	Bromodomain	experimental
crBrd8_BD_e19.2	AATGTTTTTCTTTATAGTTGACA	Bromodomain	experimental
crBrd9_BD_e5.1	CTTTTCCTGTTACGGATGCAATT	Bromodomain	experimental
crBrd9_BD_e5.2	CTGTTACGGATGCAATTGCTCCT	Bromodomain	experimental
crBrd9_BD_e6.1	TAGTACACGGTGTCTGGTCTATT	Bromodomain	experimental
crBrpf1_BD_e6.1	CTCATCCTCCTCCGAAAAACCTT	Bromodomain	experimental
crBrpf1_BD_e7.1	ATGTGGTCTAGGTAGTCGGGTAC	Bromodomain	experimental
crBrpf1_BD_e7.2	ACCATGAAGCAGAACTTGGAGGC	Bromodomain	experimental
crDcc_neg_e1.1	GGTACCCAAGCTGGCTTTTGTAC	negative control	negative control
crDcc_neg_e2.1	CAAATTAAACCTTTCACGTCACT	negative control	negative control
crEhmt1_KMT_e24.1	TCGGACACAGGACATGGGCTGGG	Lysine methyltransferase	experimental
crEhmt1_KMT_e25.1	GGACTCTGAAGCTGATGTTCGGG	Lysine methyltransferase	experimental
crEhmt1_KMT_e26.1	TGAACCGGCTGACATTCCCATAG	Lysine methyltransferase	experimental
crEhmt2_KMT_e26.1	CTGCATTGATGCCCGTTACTATG	Lysine methyltransferase	experimental
crEhmt2_KMT_e26.2	ATGCTGCACCAAGATCTACGGTT	Lysine methyltransferase	experimental
crEhmt2_KMT_e27.1	ACTACGGTGACCGATTCTGGGAC	Lysine methyltransferase	experimental
crEsrrb_neg_e2.1	GCATTGCCCTGAGCACCCACGCC	negative control	negative control
crEsrrb_neg_e3.1	GTGATCTCACATTCATTGGTGGC	negative control	negative control
crFev_neg_e2.1	AGGAAGGGAAGAGCCCGAGCTGG	negative control	negative control
crFev_neg_e3.1	TCCTGGAGCTGCTGGCAGATCGC	negative control	negative control
crHtr2c_neg_e2.1	GAAAGAAGGTGTTCATTGGCCTA	negative control	negative control
crHtr2c_neg_e3.1	TTCTTAGCGACCCCTCTTTCAAT	negative control	negative control
crIrx1_neg_e2.1	AATACGGGGATCCCGGACGGCCC	negative control	negative control
crIrx1_neg_e2.2	AGCGTGCTGGTGCTCTCCCGCGT	negative control	negative control
crJarid2_DM_e12.1	GTCTCGAGACCAGCATGAGGTAG	Histone demethylase	experimental
crJarid2_DM_e12.2	TACCTCATGCTGGTCTCGAGACC	Histone demethylase	experimental
crJarid2_DM_e13.1	GACACAAAGGATCCCGGGAAGCA	Histone demethylase	experimental
crJmjd6_DM_e3.1	TGATGGGGCCACCGCGTTCTGGA	Histone demethylase	experimental
crJmjd6_DM_e3.2	TTGGGAAGAGGCACCACCGCTTG	Histone demethylase	experimental
crJmjd6_DM_e3.3	ATGTCATCTATCCCCGGACACAG	Histone demethylase	experimental
crKdm2a_DM_e8.1	CACCTTGGTGGATGTGATACCAA	Histone demethylase	experimental
crKdm2a_DM_e8.2	GAGGTACTTCTGTTTGGTATCAC	Histone demethylase	experimental
crKdm2a_DM_e8.3	GTATCACATCCACCAAGGTGGAA	Histone demethylase	experimental
crKdm4a_DM_e5.1	CTTCGGCATGTGGAAGACGTCCT	Histone demethylase	experimental
crKdm4a_DM_e6.1	CCATGCTCAGGTGGAACAGAGTA	Histone demethylase	experimental
crKdm4a_DM_e7.1	CCAGGAAGTGCTCAAAGCTGTGA	Histone demethylase	experimental
crLama1_neg_e2.1	CAGAACATCTCAGGCCCCTTCTC	negative control	negative control
crLama1_neg_e4.3	CAGGCCGAGGGGCATTGGCAGCT	negative control	negative control
crKat6a_HAT_e11.1	CCGAAAGAATAATATTTCTGTCT	Histone acetyltransferase	experimental
crKat6a_HAT_e12.1	ACAATAAATGGTACTCACGTTCC	Histone acetyltransferase	experimental
crKat6a_HAT_e14.1	TCAGGAGAGCCTGCTTGGCCTTC	Histone acetyltransferase	experimental
crNcoa2_HAT_e19.1	CCTCTGCCTCTGGGCCAGCATCT	Histone acetyltransferase	experimental
crNcoa2_HAT_e19.2	ATGATGAGAGGACAGGGCTTGAA	Histone acetyltransferase	experimental
crNcoa2_HAT_e20.1	CTGGGGCTACAACTCCCCAGAGT	Histone acetyltransferase	experimental
crNcoa3_HAT_e18.1	GAGTCCAAACAGGATGTTTTCCA	Histone acetyltransferase	experimental
crNcoa3_HAT_e18.2	CAAGGCCAAGAAGCAGCAGTAAT	Histone acetyltransferase	experimental
crNcoa3_HAT_e18.3	ACCTTCAGGGACAGTCACCATCG	Histone acetyltransferase	experimental
crNmu_neg_e1.1	CAAGCGTCTGCACAGCAGGCGAG	negative control	negative control
crNmu_neg_e3.1	TGTCCATTGATTCCAGGCCTCAG	negative control	negative control
crOpn4_neg_e3.1	CTGGTGTCCGCAGGCCTCTGTTC	negative control	negative control
crOpn4_neg_e3.2	CCAGCAGCCTCTACAAGAAGTGG	negative control	negative control
crRosa26_1	AGCCTGCCCAGAAGACTCCCGCC	negative control	negative control
crRosa26-2	CACCTGTTCAATTCCCCTGCAGG	negative control	negative control
crRpa3_pos_e2.1	CTTCTCCATCTGAAAGAATAAAC	positive control	positive control
crRpa3_pos_e3.1	CAACTACTTCTACAATCCCAGAG	positive control	positive control
crRpa3_pos_e4.2	CAATGAAGCTGTGAAAATTATCA	positive control	positive control
crSetd2_KMT_e5.1	TGTAAGTATGACTTCTACATCTG	Lysine methyltransferase	experimental
crSetd2_KMT_e6.1	TGATCAAGTACCTCTCCACAGTA	Lysine methyltransferase	experimental
crSetd2_KMT_e8.1	CCACCAAACTAGTTCCTTCAGGC	Lysine methyltransferase	experimental
crSetd5_KMT_e8.1	CCACGATATTCTATTATAAGAGT	Lysine methyltransferase	experimental
crSetd5_KMT_e8.2	AAGAAATGCCCATTGACCTCAAA	Lysine methyltransferase	experimental
crSetd5_KMT_e9.1	TGCTCTTCTACTCAAAATTCAAT	Lysine methyltransferase	experimental
crSirt1_DA_e4.1	TAAAATACTCAATATCAAACATG	NAD-dependent deacetylase	experimental
crSirt1_DA_e5.1	CTTCCTTATCTGACAAAGCTATG	NAD-dependent deacetylase	experimental
crSirt1_DA_e6.1	TAAATACAAAGTTGATTGTGAAG	NAD-dependent deacetylase	experimental
crSuv39h1_KMT_e3.1	CAGCGTGCGGACACCCCAGCCTC	Lysine methyltransferase	experimental
crSuv39h1_KMT_e4.1	ACCTGGACTACGTGGAAGACGTA	Lysine methyltransferase	experimental
crSuv39h1_KMT_e5.1	CCACAAGAACCATCTGGGCGGGC	Lysine methyltransferase	experimental
crSuv420h1_KMT_e9.1	TGAAAGTTCGGCAATACAACCCA	Lysine methyltransferase	experimental
crSuv420h1_KMT_e9.2	CTTGTGGAATACATGACACTGAA	Lysine methyltransferase	experimental
crSuv420h1_KMT_e9.3	TAAATGCAGCAGGACCGAGCCAG	Lysine methyltransferase	experimental
crTrim28_BD_e16.1	AACATGCGGCCCACATCTTGAGC	Bromodomain	experimental
crTrim28_BD_e16.2	CTCAAGATGTGGGCCGCATGTTC	Bromodomain	experimental
crTrim28_BD_e17.1	AGACACGCATGAATGATGCCTTT	Bromodomain	experimental
crWhsc1_KMT_e18.1	GCAACCAGGCCCCACCCTTTGCC	Lysine methyltransferase	experimental
crWhsc1_KMT_e19.1	TTAATGAGTATGTTGGTGAGCTG	Lysine methyltransferase	experimental
crWhsc1_KMT_e20.1	GGGCCAGCATCAATTATGCGGTC	Lysine methyltransferase	experimental
