# Supplementary material for: High-performance CRISPR-Cas12a genome editing for combinatorial genetic screening
Source: Nat Commun. 2020 Jul 13;11:3455. doi: 10.1038/s41467-020-17209-1 (PMC7359328; doi:10.1038/s41467-020-17209-1)
Supplement: Supplementary file 6 — Supplementary Data 5 [file 41467_2020_17209_MOESM6_ESM.xlsx]

## Sheet: Sheet1
Barcode Name	7nt barcode	8nt barcode	9nt barcode	10nt barcode
mix_barcode.1	GTCAGCT	TCTCACCT	GGTATTCGT	AATTGATGCT
mix_barcode.2	CACTCGT	CTAGACGT	ACGACAGCT	TGGCATACGT
mix_barcode.3	TCAAGCT	ATTGACGT	CAGATTCCT	TGTCGATAGT
mix_barcode.4	CGTTCGT	GCATAGGT	AAGGATGCT	GTCGTAAGCT
mix_barcode.5	AGGACCT	TAACAGCT	TGAGTTGGT	CAGTGAACCT
mix_barcode.6	GAGTGCT	GTTATCCT	ACAGCAGCT	TGAACATGCT
mix_barcode.7	AGGAGGT	AGTCTGGT	TCTGTACCT	CGACATACGT
mix_barcode.8	CTATGGT	GACTTCCT	GGCACTGCT	GACTGTTCCT
1st round PCR primers (to amplify CRISPR RNA cassette and to introduce barcodes)
NGS_AsCas12a_F1	ACACTCTTTCCCTACACGACGCTCTTCCGATCT + barcodes + ATCTTGTGGAAAGGACGAAACACCG
NGS_AsCas12a_R1	GGCATTCCTGCTGAACCGCTCTTCCGATCT + barcodes + GTCTCAAGATCTAGTTACGCCAAGCTT
NGS_SpCas9_F1	ACACTCTTTCCCTACACGACGCTCTTCCGATCT + barcodes + ATCTTGTGGAAAGGACGAAACACCG
NGS_SpCas9_R1	GGCATTCCTGCTGAACCGCTCTTCCGATCT + barcodes + TGTGGATGAATACTGCCATTTGTCTCAAG
2nd round PCR primers (to introduce illumina sequencing primers)
NGS_F2	AATGATACGGCGACCACCGAGATCTACACTCTTTCCCTACACGA
NGS_R2	CAAGCAGAAGACGGCATACGAGATCGGTCTCGGCATTCCTGCTGAAC
