# Supplementary material for: High-performance CRISPR-Cas12a genome editing for combinatorial genetic screening
Source: Nat Commun. 2020 Jul 13;11:3455. doi: 10.1038/s41467-020-17209-1 (PMC7359328; doi:10.1038/s41467-020-17209-1)
Supplement: Supplementary file 7 — Supplementary Data 6 [file 41467_2020_17209_MOESM7_ESM.xlsx]

## Sheet: Sheet1
Gene signatures used for analysis data in this study
LSC signature_Somervaille(Somervaille et al., Cell Stem Cell (2009) vol. 4 (2) pp. 129-40)	Macrophage development_IPA(Brown et al., J Leukoc Biol. 2006 Aug;80(2):433-47)
Ppat	Lilra6
Atad3a	Mmp8
Slc16a1	Lcn2
Krtcap2	Cybb
Dkc1	Itgax
Exosc8	Fgr
Phkb	Trpm2
Strbp	Ceacam1
Etfb	Cd33
Exosc7	Hck
Slc25a37	Anpep
Ptprs	Slc6a6
Pebp1	Itgam
Farsb	Slc31a2
Imp3	Il1rn
Cdc16	Trem2
Smyd2	Gns
Rsbn1	Plgrkt
Trim45	Itgb2
Coq9	Slc15a3
Xpot	Ccdc125
Pa2g4	Hexb
Wdr36	Cd52
Serbp1	Sirpa
Mrps16	Cnn2
Pcbd2	Zyx
Rfc4	Ctss
Timm17b	Pik3cb
Dtd1	Fpr2
Suclg1	Lasp1
Nudt19	Hlx
Ddx19a	Cd44
Mrpl35	Npc1
Ilkap	Msrb1
Htra2	Upp1
Trim37	Atp6v1b2
Mrpl50	Nfam1
Clns1a	Glipr2
Cct8	Alcam
Rrp15	Tyrobp
Sfxn1	Vsir
Lyar	S100a6
Cct7	Abhd5
Chchd4	C5ar1
Hdac2	Antxr2
Ttc4	Mpeg1
Rad1	Actn1
Wdr61	Mcemp1
Dut	Degs1
Cbx5	Plaur
St13	Anxa4
Acp6	Cap1
Mrpl45	Il1r2
Cacybp	Dab2
Pttg1	Cpne3
Gtf2f2	Iqgap1
Nudt5	Id2
Utp18	Anxa5
Ndufb2	Cndp2
Tmem69	Cd80
Tasp1	Grn
Usp14	Cebpd
Metap2	Clec5a
Ftsj1	S100a11
Ebna1bp2	Atp6v1e1
Xrcc6	Mxd1
Idh3a	Mcl1
Ndufa9	Sgms2
Bcas2	Gsn
Agpat5	Tnfrsf1a
Nars2	Soat1
Sephs1	Pygl
Aasdhppt	Ccr1
Vkorc1	Stom
Ocrl	Slc30a6
Ubqln4	Xdh
Rrs1	Capg
Ndufc1	Tlr2
Drg1	Mapk3
Snrpa1	Tecpr1
Gspt1	Egr1
Cad	Grina
Cenpp	Esyt2
Psme3	Dstn
Mrpl39	Dgat2
Dlat	Sp140
Atp5b	Glrx
Nudt3	Cpd
Dgcr6	Pstpip2
Mtf2	Rnase4
Eef1e1	Pgd
Mrpl51	Qsox1
Ilf2	Klhdc4
Tmed5	Scarb2
Suclg2	C3
Pdcd2	Arhgef3
Mrpl44	Rpe
Rps27l	Sat1
Mrpl18	Pzp
Pxmp2	Csf2ra
Kdelr2	Abcd2
Ipp	Myo1b
Cetn2	Tgfbi
Txnrd1	Il1b
Ccdc6	Serpinc1
Cks2	Hebp1
Eny2	Plk3
Hmgb3	Capn3
E2f6	Aoah
Enoph1	Camp
Ppp1r3e	Emcn
Slc35a1	Fhad1
Dtymk	Olr1
Hsdl2	F10
Pde6d	Rps17
Etfa	Junb
Rbm14	Rack1
Dcun1d5	Nos1
Cdc73	Rpl13
Mtx2	Tnf
Myb	Gstm1
Calu	Tifab
Dynlrb1	Ccr2
Fignl1
Mrpl41
Tmem186
Mtf1
Gemin6
Polr2h
Polr3k
Ssbp3
