# Supplementary material for: High-performance CRISPR-Cas12a genome editing for combinatorial genetic screening
Source: Nat Commun. 2020 Jul 13;11:3455. doi: 10.1038/s41467-020-17209-1 (PMC7359328; doi:10.1038/s41467-020-17209-1)
Supplement: Supplementary file 11 — Source Data [file 41467_2020_17209_MOESM11_ESM.xlsx]

## Sheet: Fig 1
Panel c														Panel c
crPCNA_e5.1														crPCNA_e5.2
days	1xNLS			2xNLS			4xNLS			6xNLS				days	1xNLS			2xNLS			4xNLS			6xNLS
3	1	1	1	1	1	1	1	1	1	1	1	1		3	1	1	1	1	1	1	1	1	1	1	1	1
5	1.18685	1.18573	1.12529	1.09601	1.09423	1.07583	0.970731	1.02802	0.942505	0.959382	0.972499	0.92154		5	1.14232	1.20404	1.1377	1.15418	1.09307	1.11088	1.01946	1.08232	0.999506	1.07	1.00673	1.0086
7	1.12121	1.14539	1.01122	1.03964	0.945851	1.02125	0.787179	0.767192	0.699163	0.568917	0.566327	0.513773		7	1.09576	1.24879	1.09778	1.14067	1.07132	1.10376	0.985452	0.998544	0.948581	0.901728	0.851591	0.855277
9	1.05495	1.11104	0.984903	0.752496	0.743436	0.777439	0.354942	0.401377	0.345817	0.209216	0.250373	0.233348		9	1.18536	1.25968	1.14701	1.03063	0.997406	1.0268	0.789325	0.888556	0.810942	0.736667	0.703072	0.691123
11	0.962907	0.999113	0.854057	0.596888	0.676395	0.66651	0.215397	0.280257	0.232521	0.10574	0.135764	0.152743		11	1.1377	1.25121	1.14471	0.88018	0.933666	0.932258	0.586288	0.753127	0.639655	0.569753	0.536749	0.616691
13	0.923425	0.8832	0.786957	0.566941	0.606774	0.606644	0.172833	0.195736	0.167027	0.045279	0.0452962	0.0457214		13	1.15861	1.2557	1.12302	0.792407	0.816259	0.850591	0.455265	0.532722	0.488194	0.348025	0.29975	0.340093
15	0.843581	0.779034	0.75844	0.519524	0.574191	0.585163	0.154694	0.175361	0.134939	0.0343588	0.0337233	0.0343193		15	1.12515	1.18348	1.10373	0.763707	0.777057	0.791645	0.360975	0.461624	0.402797	0.236543	0.229834	0.244956
17	0.739721	0.797872	0.715559	0.519084	0.575598	0.576124	0.141812	0.15857	0.123459	0.0318285	0.0308611	0.0298036		17	1.11216	1.19592	1.0523	0.742986	0.747332	0.777929	0.325968	0.407487	0.341012	0.209136	0.216263	0.203122
Panel d								Panel d
crPCNA_e5.1								crPCNA_e5.2
days	DR-gRNA			DR-gRNA-DR				days	DR-gRNA			DR-gRNA-DR
3	1	1	1	1	1	1		3	1	1	1	1	1	1
5	0.972564	0.948108	0.930063	0.959382	0.972499	0.92154		5	1.10019	1.07851	1.05162	1.07	1.00673	1.0086
7	0.624274	0.602202	0.646085	0.568917	0.566327	0.513773		7	1.04063	1.0755	1.03372	0.901728	0.851591	0.855277
9	0.316664	0.339071	0.382014	0.209216	0.250373	0.233348		9	0.965879	0.946075	0.977693	0.736667	0.703072	0.691123
11	0.186106	0.197317	0.238615	0.10574	0.135764	0.152743		11	0.832891	0.79082	0.834342	0.569753	0.536749	0.616691
13	0.131639	0.131502	0.138642	0.045279	0.0452962	0.0457214		13	0.682662	0.673188	0.69687	0.348025	0.29975	0.340093
15	0.0964995	0.104164	0.115036	0.0343588	0.0337233	0.0343193		15	0.60586	0.567595	0.617067	0.236543	0.229834	0.244956
17	0.071361	0.0825212	0.100326	0.0318285	0.0308611	0.0298036		17	0.501929	0.491598	0.550752	0.209136	0.216263	0.203122
Panel e								Panel e
crPCNA_e5.1								crPCNA_e5.2
days	WT AsCas12a			AsCas12a* (E174R,S542R)				days	WT AsCas12a			AsCas12a* (E174R,S542R)
3	1	1	1	1	1	1		3	1	1	1	1	1	1
5	0.959382	0.972499	0.92154	0.761065	1.00935	0.985344		5	1.07	1.00673	1.0086	0.884036	0.966339	1.02499
7	0.568917	0.566327	0.513773	0.216806	0.427281	0.434893		7	0.901728	0.851591	0.855277	0.402108	0.577939	0.549654
9	0.209216	0.250373	0.233348	0.0541268	0.110609	0.111894		9	0.736667	0.703072	0.691123	0.185743	0.243138	0.259317
11	0.10574	0.135764	0.152743	0.0251196	0.0406321	0.0377678		11	0.569753	0.536749	0.616691	0.0790663	0.0748317	0.0696273
13	0.045279	0.0452962	0.0457214	0.0149522	0.0235408	0.0163472		13	0.348025	0.29975	0.340093	0.0509538	0.0429829	0.0473109
15	0.0343588	0.0337233	0.0343193	0.0107656	0.0187036	0.0146561		15	0.236543	0.229834	0.244956	0.0431727	0.0401347	0.0281187
17	0.0318285	0.0308611	0.0298036	0.0113636	0.0164463	0.0183202		17	0.209136	0.216263	0.203122	0.0401606	0.0292594	0.0361526

## Sheet: Fig 2
Panel b							Panel c					Panel c					Panel d				Panel e
day12 LFC							BRD4_day12 LFC					HBO1_day12 LFC					day12_CS				day12_CS
domain (n=540)		non-domain (n=308)		intron (n=1450)			sgRNA names	aa position	rep1	rep2		sgRNA names	aa position	rep1	rep2		gene_domain name	rep1	rep2		gene_domain name	opAsCas12a	SpCas9
rep1	rep2	rep1	rep2	rep1	rep2		Brd4_nd_1	11	-1.28465	-0.0121886		Hbo1_nd_1	85	0.300717	0.403818		Acat1_HAT	0.159931	0.034749		Acat1_HAT	0.09734	0.451192
-5.70385	-4.20877	0.318326	1.52147	2.03355	1.23236		Brd4_nd_2	40	-2.62329	-1.95039		Hbo1_nd_2	209	0.23284	0.0875778		Ano9_neg	0.29381	0.0942229		Ano9_neg	0.194016	0.46327
-5.50872	-4.2685	-0.166186	-1.58209	1.21901	0.975286		Brd4_nd_3	49	-1.18088	-1.16096		Hbo1_nd_3	218	-1.36342	-0.191161		Ash1l_BD	-0.236476	0.0219873		Ash1L_BD	-0.107244	-0.125401
-5.00402	-4.54471	0.66301	-1.0948	0.687637	0.861829		Brd4_nd_4	89	-3.31804	-0.124306		Hbo1_nd_4	242	-0.34833	-0.0373081		Ash1l_KMT	0.402224	0.0555882		Ash1l_KMT	0.228906	0.175584
-2.36401	-4.58451	0.617368	0.793401	1.63454	1.22857		Brd4_BD1_1	201	-6.64386	-6.64386		Hbo1_nd_5	283	-2.42227	-0.492356		Atad2_BD	-0.0616724	0.906407		Atad2_BD	0.422367	0.0731515
-6.05673	-4.94213	0.59847	0.627407	0.656207	0.90403		Brd4_BD1_3	272	-2.7618	-6.64386		Hbo1_nd_6	368	-2.38794	-1.79052		Atad2b_BD	-0.139206	0.309406		Atad2b_BD	0.0850999	0.470598
-5.45435	-4.67654	0.856493	1.04868	0.561571	1.32794		Brd4_BD1_4	305	-1.21742	-2.89436		Hbo1_nd_7	505	-0.623346	0.927069		Atat1_HAT	-1.47654	0.331983		Atat1_HAT	-0.572279	0.325226
-0.977389	-2.60783	-0.169332	0.925242	1.50116	1.00512		Brd4_BD1_5	319	-1.40218	-1.33845		Hbo1_zf_2	549	-1.75932	-1.20926		Atf2_HAT	0.828347	0.164289		Atf2_HAT	0.496318	0.34247
-2.14695	-2.58865	-0.907898	-0.293509	0.0871139	1.16236		Brd4_BD1_6	377	-2.64835	-3.7674		Hbo1_zf_3	566	-0.98958	-0.686201		Bace2_neg	-0.266587	0.657572		Bace2_neg	0.195492	0.194653
0.840623	0.988219	-1.4167	0.137649	1.62486	0.545847		Brd4_BD1_7	423	-3.17088	-6.64386		Hbo1_zf_1	635	-2.53356	-2.41208		Baz1b_BD	-0.611157	-0.301497		Baz1b_BD	-0.456327	0.42919
-0.202998	-0.200905	-1.0346	-0.258368	0.178868	2.92799		Brd4_BD1_8	451	-6.64386	-5.99185		Hbo1_nd_11	673	0.490662	0.66853		Baz2a_BD	0.188167	0.105774		Baz2a_BD	0.14697	-0.0569239
-6.64386	-6.64386	-0.109237	0.164878	1.3912	0.817285		Brd4_nd_5	503	-3.2245	-6.64386		Hbo1_nd_12	760	0.406473	0.650988		Baz2b_BD	0.0121486	0.229669		Baz2b_BD	0.120909	0.0697295
-4.86877	-4.69465	-0.764677	0.109105	0.957905	1.44663		Brd4_nd_36	525	-3.2693	-3.38497		Hbo1_nd_16	783	0.113084	0.304358		Bptf_BD	1.42496	1.42452		Bptf_BD	1.42474	0.719728
-3.35809	-4.22427	-5.08839	-1.39155	1.28008	0.368699		Brd4_nd_7	569	-2.58792	-6.64386		Hbo1_nd_13	819	-0.480403	-0.21217		Brd1_BD	-2.68247	-1.47205		Brd1_BD	-2.07726	-1.78987
-6.44294	-6.2854	-1.00973	-0.853541	1.14869	1.3824		Brd4_nd_8	705	-2.18392	-1.61856		Hbo1_nd_14	871	-0.478701	-0.797107		Brd2_BD1	-4.16549	-3.93297		Brd2_BD1	-4.04923	-2.42405
-1.44775	-1.31886	-0.12915	-0.0899864	0.854645	0.556656		Brd4_nd_9	974	-5.02249	-4.48478		Hbo1_nd_15	953	-2.77758	-4.16646		Brd2_BD2	-3.08163	-3.44371		Brd2_BD2	-3.26267	-2.22403
-3.89063	-6.64386	-1.46589	-0.723446	1.1865	0.38455		Brd4_BD2_1	1083	-6.64386	-6.14885		Hbo1_nd_17	987	-1.62682	-0.859569		Brd3_BD1	-1.0386	-0.985471		Brd3_BD1	-1.01204	0.0798062
-5.44105	-3.25143	-1.48642	-0.354448	1.12181	0.951942		Brd4_BD2_2	1125	-5.26818	-6.64386		Hbo1_HAT_2	1050	-4.63027	-4.84113		Brd3_BD2	0.31929	0.15924		Brd3_BD2	0.239265	0.0669715
-4.26074	-3.36535	-1.2585	-0.85056	0.835035	1.03993		Brd4_BD2_3	1157	-5.64939	-5.41842		Hbo1_HAT_3	1091	-6.02774	-5.97683		Brd4_BD1	-4.91091	-5.85677		Brd4_BD1	-5.38384	-4.60024
-5.84905	-3.05467	-0.340617	0.263785	0.928355	0.96245		Brd4_BD2_4	1164	-3.89695	-5.59149		Hbo1_HAT_4	1176	0.325282	1.31654		Brd4_BD2	-6.64386	-6.46645		Brd4_BD2	-6.55515	-4.16248
-5.41355	-3.52861	-3.35635	-3.83841	0.963242	0.941487		Brd4_BD2_5	1284	-5.21213	-4.74097		Hbo1_HAT_5	1219	-4.15751	-5.96622		Brd7_BD	0.326846	0.249215		Brd7_BD	0.288031	0.451727
-3.00171	-6.34272	-1.4712	0.331133	1.17817	1.33726		Brd4_BD2_6	1313	-6.64386	-6.59991		Hbo1_HAT_6	1245	-3.84915	-5.11956		Brd8_BD	-2.5073	-3.30919		Brd8_BD	-2.90825	-1.91279
-3.50182	-4.51504	-1.69159	-1.55852	-0.504028	1.08636		Brd4_nd_10	1412	-0.939218	-1.45571		Hbo1_HAT_18	1250	-0.147313	-0.487639		Brd9_BD	-3.58213	-3.61679		Brd9_BD	-3.59946	-2.13148
-3.88016	-3.96212	-0.616991	-0.440537	1.46039	0.919296		Brd4_nd_11	1580	-2.20706	-2.82077		Hbo1_HAT_7	1308	-3.85071	-4.64476		Brdt_BD1	0.468662	0.0589271		Brdt_BD1	0.263794	0.176474
-1.85738	-3.7504	-1.45925	-0.142425	0.620404	0.0634522		Brd4_nd_12	1589	-2.58035	-2.94111		Hbo1_HAT_8	1346	-2.78604	-3.73743		Brdt_BD2	0.477901	0.391778		Brdt_BD2	0.43484	0.55158
-5.9542	-3.61107	-1.52369	-1.3142	0.826122	1.18517		Brd4_ET_14	1851	-4.65913	-4.21902		Hbo1_HAT_9	1425	-4.21255	-3.89381		Brpf1_BD	-1.08401	-0.955038		Brpf1_BD	-1.01952	-0.828258
-1.97248	-6.64386	-0.763341	0.0251682	0.914193	0.587062		Brd4_ET_15	1914	-6.50576	-6.48978		Hbo1_HAT_10	1482	-2.14205	-3.6196		Brpf3_BD	0.496513	0.126726		Brpf3_BD	0.311619	0.450986
-2.70342	-3.92811	-1.28465	-0.0121886	1.24968	0.831206		Brd4_ET_16	1998	-6.64386	-4.75632		Hbo1_HAT_11	1511	-3.45762	-2.79179		Brwd1_BD1	-0.255345	-0.234622		Brwd1_BD1	-0.244984	0.113424
-2.68844	-3.65759	-0.939218	-1.45571	1.07305	0.719529		Brd4_ET_17	2013	-4.91619	-6.29734		Hbo1_HAT_12	1515	-3.52272	-3.35226		Brwd1_BD2	-0.305263	-0.0693186		Brwd1_BD2	-0.187291	-0.161721
-6.64386	-5.43349	-2.20706	-2.82077	0.590122	0.960229		Brd4_ET_5	2019	0.728256	0.585858		Hbo1_HAT_13	1599	-1.85992	-2.54189		Brwd3_BD1	-0.243939	-0.126961		Brwd3_BD1	-0.18545	0.061818
-5.27866	-2.53805	-2.58035	-2.94111	1.96584	0.409901		Brd4_nd_18	2134	-1.23036	-2.38136		Hbo1_HAT_14	1680	-1.66787	-1.57283		Brwd3_BD2	-0.329764	-0.309903		Brwd3_BD2	-0.319834	-0.152576
-3.27694	-2.73558	-1.23036	-2.38136	1.07283	1.18932		Brd4_nd_19	2187	-2.11401	-2.74187		Hbo1_HAT_15	1700	-5.80945	-5.61726		Carm1_neg	-0.704147	-0.53915		Carm1_neg	-0.621649	-0.168925
-4.84249	-2.78461	-2.11401	-2.74187	2.3826	-0.542598		Brd4_nd_20	2484	-2.14908	-1.9486		Hbo1_HAT_16	1734	-1.13827	-1.31623		Cecr2_BD	0.289096	0.571455		Cecr2_BD	0.430276	0.491832
-3.81879	-2.40705	-2.62329	-1.95039	0.970125	1.66077		Brd4_nd_21	2618	-0.145209	-0.450156		Hbo1_HAT_17	1743	-1.90655	-1.09185		Clock_HAT	0.43672	-0.345164		Clock_HAT	0.0457781	0.495087
-4.71333	-2.57921	-2.14908	-1.9486	0.478481	0.311521		Brd4_nd_22	2630	-0.32796	-0.905473		Hbo1_HAT_18	1761	-1.75432	-1.77333		Crebbp_BD	1.40435	0.8087		Crebbp_BD	1.10653	0.785349
-4.15496	-2.0907	-0.145209	-0.450156	0.207693	0.333023		Brd4_nd_23	2906	-0.991624	-0.784394		Hbo1_HAT_19	1784	-2.08187	-3.39995		Crebbp_HAT	0.84813	1.22865		Crebbp_HAT	1.03839	0.796615
-2.89781	-0.839247	-0.32796	-0.905473	0.744293	0.907066		Brd4_nd_25	3247	-1.78386	-1.61826							Dcc_neg	0.210296	0.323953		Dcc_neg	0.267124	0.42417
-3.43509	-1.42941	-0.991624	-0.784394	0.817409	0.608768		Brd4_nd_26	3272	-1.04475	-1.90086							Dot1l_KMT	-5.7381	-4.59057		Dot1l_KMT	-5.16434	-3.50517
-3.35145	-1.30298	-1.78386	-1.61826	0.844326	0.492892		Brd4_nd_27	3416	-0.393468	-1.2113							Ehmt1_KMT	-3.46332	-3.74472		Ehmt1_KMT	-3.60402	-2.41561
-1.43558	-0.38738	-1.04475	-1.90086	1.39441	0.86061		Brd4_nd_28	3509	-2.01635	-1.58574							Ehmt2_KMT	-4.95225	-4.0382		Ehmt2_KMT	-4.49522	-2.67468
-5.64359	-3.31419	-0.393468	-1.2113	0.767089	0.45109		Brd4_nd_29	3621	-0.321746	-0.722514							Elp3_HAT	-6.15514	-5.88882		Elp3_HAT	-6.02198	-2.75667
-4.23109	-1.84786	-2.01635	-1.58574	1.30329	1.05217		Brd4_nd_30	3638	-2.30178	-2.08151							Ep300_BD	-1.89281	-1.0839		Ep300_BD	-1.48836	-3.25864
-1.53087	-0.194093	-0.321746	-0.722514	1.16502	1.20197		Brd4_nd_31	3807	-0.668517	0.43714							Ep300_HAT	-4.81037	-4.83603		Ep300_HAT	-4.8232	-4.21468
-2.41432	-2.16373	-1.18088	-1.16096	0.191886	0.500165		Brd4_nd_33	3815	-4.57966	-2.9149							Esrrb_neg	0.32104	-0.431379		Esrrb_neg	-0.0551695	0.516535
-6.23136	-3.60993	-2.30178	-2.08151	0.654396	0.841389		Brd4_CDT_34	4080	-2.98675	-4.80353							Ezh1_KMT	0.240147	0.382063		Ezh1_KMT	0.311105	0.472545
-6.64386	-2.90501	-0.668517	0.43714	0.722722	0.550073		Brd4_CDT_35	4168	-5.30545	-5.8452							Ezh2_KMT	-5.46529	-5.71962		Ezh2_KMT	-5.59246	-2.58154
-1.88751	-1.17273	-4.57966	-2.9149	0.711737	0.479145												Fev_neg	0.31598	-0.220516		Fev_neg	0.0477322	0.504181
-6.64386	-6.64386	-3.2693	-3.38497	0.980417	0.941099												Gcn5_HAT	0.748023	0.421597		Gcn5_HAT	0.58481	0.370632
-2.7618	-6.64386	-3.31804	-0.124306	0.367259	1.13033												Gtf3c4_HAT	-4.59571	-4.10273		GTF3C4_HAT	-4.34922	-3.6117
-1.21742	-2.89436	-3.2245	-6.64386	0.481957	0.128372												Hat1_HAT	-0.431942	0.316577		Hat1_HAT	-0.0576824	-0.0458428
-1.40218	-1.33845	-2.58792	-6.64386	0.633777	0.924317												Hbo1_HAT	-5.61763	-4.90365		Hbo1_HAT	-5.26064	-4.07367
-2.64835	-3.7674	-2.18392	-1.61856	0.821755	1.16383												Hdac10_HDAC	0.869214	0.229765		Hdac1_HDAC	-4.56572	-1.85725
-3.17088	-6.64386	-5.02249	-4.48478	1.13613	0.867543												Hdac11_HDAC	0.880648	0.478241		Hdac10_HDAC	0.54949	0.349861
-6.64386	-5.99185	-0.739101	-0.534812	0.939534	0.762591												Hdac1_HDAC	-3.68239	-5.44904		Hdac11_HDAC	0.679445	0.344957
-6.64386	-6.14885	-0.591964	-0.910202	1.86814	1.1809												Hdac2_HDAC	-0.195084	0.0161146		Hdac2_HDAC	-0.0894848	0.0385288
-5.26818	-6.64386	0.99743	1.07854	0.940887	1.01938												Hdac3_HDAC	-6.08084	-5.83139		Hdac3_HDAC	-5.95612	-4.94229
-5.64939	-5.41842	-1.43509	0.0778844	0.954982	1.25936												Hdac4_HDAC	0.857812	-0.0971732		Hdac4_HDAC	0.380319	1.19693
-3.89695	-5.59149	-0.655254	-0.0344931	0.833574	0.86717												Hdac5_HDAC	0.601796	0.264492		Hdac5_HDAC	0.433144	0.857884
-5.21213	-4.74097	-2.78885	-1.46307	0.515134	1.00212												Hdac6_HDAC1	0.667108	0.362714		Hdac6_HDAC1	0.514911	0.475534
-6.64386	-6.59991	-0.620801	0.0249096	0.516562	0.407383												Hdac6_HDAC2	0.392754	0.717444		Hdac6_HDAC2	0.555099	0.336629
-2.98675	-4.80353	-0.56616	-0.802239	0.687382	0.757341												Hdac7_HDAC	0.791244	0.00240598		Hdac7_HDAC	0.396825	1.23002
-5.30545	-5.8452	-1.19397	-0.850413	0.252011	0.373636												Hdac8_HDAC	-0.223868	0.0269478		Hdac8_HDAC	-0.0984602	-0.240921
-4.65913	-4.21902	0.113103	-0.585511	0.868671	0.931344												Hdac9_HDAC	0.474709	0.286346		Hdac9_HDAC	0.380528	0.368062
-6.50576	-6.48978	-1.22095	-0.104377	0.856151	-1.61529												Hif1an_DM	-0.0442987	0.350228		Hif1an_DM	0.152965	0.326838
-6.64386	-4.75632	-0.486083	-1.08706	1.1428	0.889374												Hspbap1_DM	0.899166	0.463771		Hspbap1_DM	0.681469	0.696311
-4.91619	-6.29734	0.241105	0.501335	1.8117	0.409583												Htr2c_neg	-0.290524	-0.403901		Htr2c_neg	-0.347212	0.511366
0.728256	0.585858	0.295044	-0.613725	1.03433	0.539748												Irx1_neg	0.05576	0.131319		Irx1_neg	0.0935397	0.327904
-4.06997	-2.58735	-3.17557	0.292401	0.603536	0.819152												Jarid2_DM	0.860836	0.0838532		Jarid2_DM	0.472344	-0.564542
-4.23512	-3.4896	1.11243	0.870023	0.397764	-0.918021												Jmjd1c_DM	0.930502	1.63453		Jmjd1c_DM	1.28252	0.721305
-3.354	-3.7514	-0.056633	0.0282839	0.657269	0.748122												Jmjd4_DM	0.204038	0.00930423		Jmjd4_DM	0.106671	0.329032
-4.67366	-1.16128	0.938974	-0.321858	0.531307	0.739656												Jmjd6_DM	0.260018	1.01432		Jmjd6_DM	0.637169	-0.682863
0.678793	-2.99255	-0.667182	-0.70616	0.244608	0.0314557												Jmjd7_DM	0.124119	0.2976		Jmjd7_DM	0.21086	0.628449
-2.85404	-2.28921	-4.36407	-4.67636	0.771355	0.317415												Jmjd8_DM	0.0816382	0.361048		Jmjd8_DM	0.221343	0.234516
-3.56757	-2.84689	-6.64386	-4.50459	0.827848	1.14851												Kat2b_BD	-0.476496	0.458356		Kat2b_BD	-0.00907007	0.621694
-2.19808	-2.38835	0.804684	1.05742	0.665828	0.899296												Kat2b_HAT	0.100581	-0.225408		Kat2b_HAT	-0.0624135	0.529875
-3.67688	-3.61466	-4.10237	-2.39745	1.02722	0.97624												Kat5_HAT	-5.65419	-6.64386		Kat5_HAT	-6.14902	-5.0877
-2.9482	-0.845711	-2.66288	-2.24462	0.661836	1.3262												Kdm1a_DM	-6.10098	-4.79728		Kdm1a_DM	-5.44913	-2.6176
-0.903879	-1.54584	-5.1617	-6.64386	0.973672	0.84009												Kdm1b_DM	0.607358	0.130953		Kdm1b_DM	0.369156	0.659297
-3.07868	-3.92637	-0.554144	0.189468	-0.225122	1.30718												Kdm2a_DM	-1.00963	-0.284275		Kdm2a_DM	-0.646952	-1.42567
-4.50417	-3.31436	-4.49776	-4.82155	0.264992	0.485094												Kdm2b_DM	0.587843	0.483745		Kdm2b_DM	0.535794	0.146667
-1.45924	-0.649623	0.664841	0.561395	1.07206	0.823032												Kdm3a_DM	0.180766	0.16383		Kdm3a_DM	0.172298	0.516964
-0.581676	-0.612952	-0.745198	-0.572611	0.727448	0.793667												Kdm3b_DM	0.309487	0.342838		Kdm3b_DM	0.326163	-0.324787
-4.31939	-3.26403	0.24825	-0.153138	1.05246	0.0982423												Kdm4a_DM	-0.231744	-0.528121		Kdm4a_DM	-0.379932	-0.738825
-0.756041	-0.010431	-4.25628	-2.81959	0.728326	0.393616												Kdm4b_DM	0.251503	0.40957		Kdm4b_DM	0.330537	0.494053
-1.60847	-3.08318	-3.48171	-5.65548	0.453852	0.439632												Kdm4c_DM	-0.256783	-0.203322		Kdm4c_DM	-0.230052	0.161652
-3.90104	-4.886	-4.82936	-1.93196	0.852511	1.4759												Kdm4d_DM	-0.511013	-0.990623		Kdm4d_DM	-0.750818	0.0890477
-2.31761	-1.27714	-2.21554	-1.97445	1.09646	0.964075												Kdm5a_DM	0.555908	0.60944		Kdm5a_DM	0.582674	0.151215
-5.81297	-6.64386	-2.27876	-2.56411	0.958162	2.30396												Kdm5b_DM	0.307126	0.145966		Kdm5b_DM	0.226546	0.602857
-1.0449	-1.58463	-6.64386	-4.494	0.7354	1.43417												Kdm5c_DM	-0.786105	-1.10161		Kdm5c_DM	-0.943858	-0.303149
-5.87486	-6.64386	-6.64386	-4.94386	-0.160379	0.864109												Kdm6a_DM	0.141738	-6.08e-06		Kdm6a_DM	0.0708661	-0.50048
-0.437761	0.0549391	-6.64386	-6.58496	1.30162	-0.910562												Kdm6b_DM	-0.379728	0.488355		Kdm6b_DM	0.0543137	0.0801606
-1.60372	-0.23269	-6.39232	-3.43755	0.651178	0.771691												Kdm7a_DM	0.011761	1.07679		Kdm7a_DM	0.544274	0.217776
-6.64386	-6.64386	-3.86235	-3.08752	0.609923	0.332434												Kdm8_DM	0.417217	-0.704494		Kdm8_DM	-0.143639	-0.269224
-6.64386	-6.64386	-2.81023	-3.49021	0.260087	0.312963												Kmt2a_BD	0.0585918	-0.413926		Kmt2a_BD	-0.177667	0.18192
-2.00749	-4.40556	-2.91345	-2.73101	-0.370123	0.268961												Lama1_neg	0.351541	-0.147465		lama1_neg	0.102038	0.226935
-2.36104	-6.64386	-3.0842	-2.09199	0.730484	0.681523												Mina_DM	0.265445	0.220991		Mina_DM	0.243218	0.13357
-6.60923	-6.64386	-2.19368	-1.39644	0.305033	0.116896												Mll1_KMT	-0.163174	-0.64366		Mll1_KMT	-0.403417	0.295042
-6.64386	-6.64386	0.123243	-0.0756743	0.361615	0.533855												Mll2_KMT	-2.59615	-3.111		Mll2_KMT	-2.85357	-1.77174
-1.33232	-2.67889	-3.56714	-2.73973	0.458275	0.975524												Mll3_KMT	0.498756	0.933331		Mll3_KMT	0.716044	-0.194433
-5.88149	-1.40134	-3.9232	-3.74247	0.50672	0.378276												Mll4_KMT	-2.26249	-5.08263		Mll4_KMT	-3.67256	-2.94825
-4.00073	-2.1793	-0.91528	-1.13783	0.958316	1.27955												Mll5_KMT	-1.26536	-1.1976		Mll5_KMT	-1.23148	-0.581452
-4.30045	-5.2596	-0.328865	0.200833	-0.0392724	-0.646449												Mof_HAT	-4.18514	-3.57963		Mof_HAT	-3.88238	-5.04537
-5.04281	-6.64386	-0.06785	-1.84925	0.289961	0.309239												Morf_HAT	0.704215	0.325597		Morf_HAT	0.514906	0.32137
-5.39671	-3.87637	-2.54548	-0.798852	0.908816	0.546392												Moz_HAT	-1.40843	-1.75731		Moz_HAT	-1.58287	-0.863619
-6.64386	-6.22808	-1.28347	-0.378938	0.293399	0.743271												Nat10_HAT	-4.37648	-3.63968		Nat10_HAT	-4.00808	-3.40136
-2.23791	-1.36809	-1.21258	-0.874987	0.574288	0.76642												Ncoa1_HAT	0.216251	-0.791097		Ncoa1_HAT	-0.287423	0.248452
-6.64386	-6.64386	-0.92732	-0.656507	0.437631	1.03239												Ncoa2_HAT	-0.111355	-0.649417		Ncoa2_HAT	-0.380386	-0.470842
-5.41706	-3.25849	-0.675509	-0.243047	1.19423	0.640895												Ncoa3_HAT	-0.503594	-0.579715		Ncoa3_HAT	-0.541655	-0.196058
-6.64386	-6.64386	-1.10279	-1.40782	0.652515	0.179707												Nmu_neg	0.204707	0.314601		Nmu_neg	0.259654	0.330635
0.893607	0.195129	0.0256872	-0.513597	0.643746	0.793337												Nsd1_KMT	-1.67402	-1.36954		Nsd1_KMT	-1.52178	0.316418
-5.60564	-3.12759	-2.12009	-2.46307	0.74677	0.821109												Opn4_neg	0.62053	0.480724		Opn4_neg	0.550627	0.502949
-1.686	-0.820898	-1.17583	-1.03783	-0.533162	1.47218												Padi4_DM	0.516904	0.328974		Padi4_DM	0.422939	0.44673
-4.76971	-6.64386	-0.964605	-0.54178	0.507703	0.329558												Pbrm1_BD1	0.574224	0.704048		Pbrm1_BD1	0.639136	0.855293
-5.33969	-4.68632	-2.441	-1.51986	-0.909187	0.312629												Pbrm1_BD2	0.488419	1.34657		Pbrm1_BD2	0.917496	0.811093
-6.64386	-6.64386	-0.449544	-0.274437	0.454454	-0.393132												Pbrm1_BD3	0.715898	1.13572		Pbrm1_BD3	0.925811	0.939528
-2.27103	-4.44894	0.482937	0.415267	0.869952	0.222879												Pbrm1_BD4	0.49295	1.14809		Pbrm1_BD4	0.82052	1.0366
-6.64386	-4.64304	-0.480935	-0.452628	0.500569	0.508391												Pbrm1_BD5	0.30901	0.933215		Pbrm1_BD5	0.621112	0.660882
-4.8935	-5.14865	0.969757	0.446564	0.888588	0.889489												Pbrm1_BD6	0.871234	0.67712		Pbrm1_BD6	0.774177	0.730927
-6.31018	-3.86657	-0.927546	-1.44756	0.566276	0.835335												Phf2_DM	0.71699	0.529138		Phf2_DM	0.623064	0.577521
-5.3339	-5.23763	-1.76161	-1.2488	1.27387	0.986563												Phf8_DM	-0.158255	0.412248		Phf8_DM	0.126997	-0.277324
-0.506406	-0.650979	1.49272	0.249293	-0.117849	-0.725846												Phip_BD1	0.106344	-0.0117683		Phip_BD1	0.0472877	-0.122097
-3.79455	-6.64386	-0.269917	-0.544319	0.514338	0.202594												Phip_BD2	-0.120205	0.266268		Phip_BD2	0.0730314	0.379292
-5.12962	-6.02237	-0.190487	0.110996	0.910402	0.52894												Prdm2_KMT	0.703874	0.215613		Prdm2_KMT	0.459743	0.579233
-3.16254	-3.40865	0.508058	0.29393	0.732031	0.822827												Prdm8_KMT	0.472737	0.212703		Prdm8_KMT	0.34272	0.138429
-3.42772	-4.94765	-1.65579	-1.05209	0.299476	0.728127												Prdm9_KMT	0.0876544	0.460937		Prdm9_KMT	0.274296	0.290369
-3.32834	-3.40015	0.639919	0.491659	0.582395	0.771331												Rad54l2_ATPase	-3.54851	-3.062		Rad54l_ATPase	0.0280686	-1.00418
-6.64386	-6.64386	-1.82574	-0.850444	-0.0685333	0.431747												Rad54l_ATPase	0.097443	-0.0413057		Rad54l2_ATPase	-3.30525	-3.02685
-1.60343	0.22217	-5.77825	-5.66867	-0.189465	0.355869												Rpa3_pos	-5.31633	-5.06947		Rpa3_pos	-5.1929	-3.20533
-6.64386	-5.70732	-2.35928	-3.35041	0.446657	0.366122												Setd1a_KMT	0.468309	-0.290571		Setd1a_KMT	0.0888689	-0.100026
-4.26189	-5.73985	-1.12286	-1.22363	0.252627	0.990632												Setd1b_KMT	-4.60277	-4.68456		Setd1b_KMT	-4.64367	-4.46396
-3.09675	-6.64386	-0.779705	-0.914758	0.338818	0.721602												Setd2_KMT	-3.2797	-3.75794		Setd2_KMT	-3.51882	-2.05146
-3.7543	-6.39896	0.193878	-0.627943	0.5506	0.158714												Setd5_KMT	-3.16569	-3.53676		Setd5_KMT	-3.35123	-1.39783
-4.37693	-6.17692	-1.00449	-0.181424	1.07666	1.0881												Setd6_KMT	0.26083	-0.0200035		Setd6_KMT	0.120413	0.11918
-6.64386	-6.64386	-0.553682	-0.188637	0.0399134	-0.857926												Setd7_KMT	0.369989	0.289398		Setd7_KMT	0.329694	0.263876
-2.96512	-4.16094	1.32427	0.773373	0.00423474	0.440659												Setd8_KMT	-6.64386	-6.54832		Setd8_KMT	-6.59609	-5.2208
-3.05816	-3.21181	-1.28565	-1.81245	0.613465	0.15342												Setdb1_KMT	-6.64386	-6.64386		Setdb1_KMT	-6.64386	-5.23507
-2.64037	-2.21209	-0.739711	-0.610063	0.426549	0.0927429												Setdb2_KMT	0.244821	0.941948		Setdb2_KMT	0.593385	0.4899
-6.64386	-3.83229	-2.77785	-2.60412	0.586064	-0.0321764												Setmar_KMT	-0.0216087	-0.827873		Setmar_KMT	-0.424741	0.348641
-5.31828	-6.64386	0.300717	0.403818	-1.40963	0.415748												Sirt1_DA	0.0670618	0.903504		Sirt1_DA	0.485283	-0.114108
-6.64386	-4.31636	0.490662	0.66853	0.125525	-0.190702												Sirt2_DA	0.463208	0.218131		Sirt2_DA	0.340669	0.197731
-4.54125	-5.83413	0.406473	0.650988	-0.640426	-0.685448												Sirt3_DA	-0.0346862	0.501346		Sirt3_DA	0.23333	0.174376
-6.12928	-4.65048	-0.480403	-0.21217	0.234197	-0.335312												Sirt4_DA	0.705788	0.547777		Sirt4_DA	0.626783	0.242553
-1.33213	-2.99493	-0.478701	-0.797107	-0.520088	0.275733												Sirt5_DA	0.28038	0.243223		Sirt5_DA	0.261802	0.348284
-3.53549	-6.64386	-2.77758	-4.16646	0.0694634	-0.484874												Sirt6_DA	-0.141953	-0.0293057		Sirt6_DA	-0.0856295	0.476745
-2.65173	-3.02627	0.113084	0.304358	-0.14936	0.727759												Sirt7_DA	0.404978	0.35376		Sirt7_DA	0.379369	0.368407
-4.42857	-4.6221	-1.62682	-0.859569	-1.79681	-1.6555												Smarca2_BD	0.54929	-0.0227463		Smarca2_BD	0.263272	0.692803
-5.25816	-4.20105	0.23284	0.0875778	0.0597938	0.0963661												Smarca4_ATPase	-4.3973	-4.27534		Smarca4_ATPase	-4.33632	-5.24158
-5.5993	-4.59712	-1.36342	-0.191161	0.626012	0.396175												Smarca4_BD	-2.90798	-2.29803		Smarca4_BD	-2.603	-3.90401
-3.03841	-3.25018	-0.34833	-0.0373081	-0.0490634	-0.282504												Sp100_BD	0.0793203	0.375137		Sp100_BD	0.227229	0.45195
-5.72226	-5.5021	-2.42227	-0.492356	1.21976	0.514577												Suv39h1_KMT	-1.29863	-1.65002		Suv39h1_KMT	-1.47433	-0.951573
-6.64386	-4.22261	-2.38794	-1.79052	0.400953	0.336849												Suv39h2_KMT	0.101598	0.136107		Suv39h2_KMT	0.118853	0.386571
-3.64357	-4.53778	-0.623346	0.927069	-0.373602	-0.226065												Suv420h1_KMT	-2.8571	-2.96022		Suv420h1_KMT	-2.90866	-1.52861
-0.369453	0.188871	-2.93115	-2.83708	0.72927	0.842696												Taf1_BD1	-3.30127	-3.31824		Taf1_BD1	-3.30976	-3.22446
-2.81873	-2.62936	-6.64386	-5.88994	0.805104	0.71288												Taf1_BD2	-5.04674	-3.50954		Taf1_BD2	-4.27814	-4.59831
-5.1216	-6.64386	-4.39817	-6.64386	0.484808	0.570266												Taf1_HAT	-3.56877	-4.75165		Taf1_HAT	-4.16021	-4.82047
-6.13318	-6.03973	0.80028	0.404219	0.748196	0.201336												Tet1_DM	0.341183	0.381221		Tet1_DM	0.361202	0.331137
-3.71742	-3.54422	-6.64386	-4.54471	1.07483	1.10384												Tet2_DM	0.0562196	0.537684		Tet2_DM	0.296952	0.448697
-3.33621	-6.64386	-5.47172	-6.26679	0.97202	0.915708												Tet3_DM	-0.127365	0.324941		Tet3_DM	0.0987877	0.326901
-5.48629	-4.19771	-6.64386	-3.35463	1.12825	0.565484												Trim24_BD	0.533255	1.04326		Trim24_BD	0.788256	0.46411
-6.64386	-6.64386	0.71675	0.860548	0.728248	0.580526												Trim28_BD	-1.48981	-1.66695		Trim28_BD	-1.57838	-1.49846
-5.43686	-6.64386	0.557829	1.40376	0.493168	0.713038												Trim33_BD	0.425855	0.564363		Trim33_BD	0.495109	-0.0874214
-6.64386	-6.64386	0.169678	0.0140898	1.03125	0.663499												Trim66_BD	-0.0812636	-0.206873		Trim66_BD	-0.144068	0.419977
-5.94509	-1.97442	-0.122918	-0.263578	0.69545	0.758687												Uty_DM	0.229388	-0.00110056		Uty_DM	0.114144	0.751876
-6.12623	-6.64386	1.0995	-0.0238978	0.942946	0.811328												Whsc1_KMT	0.0740309	-0.172562		Whsc1_KMT	-0.0492654	-1.06504
-0.716099	0.153582	-0.516358	0.342466	0.448362	0.82058												Whsc1l1_KMT	0.211626	0.236282		Whsc1l1_KMT	0.223954	0.3427
-4.53919	-5.65916	-2.32598	-2.49259	0.945967	0.762682												Zmynd8_BD	-5.20146	-5.26227		Zmynd8_BD	-5.23187	-3.02952
-4.11647	-3.26344	-0.924437	-0.574529	1.22354	1.13101
-0.95595	-0.815889	-1.46066	-1.18649	1.21081	0.786702
-3.38996	-2.9668	0.0241303	-0.20384	0.0659322	0.617686
-6.64386	-5.45906	-1.22562	-3.05242	0.920098	1.01645
-6.04292	-3.82018	-4.00688	-3.99402	1.25875	1.0292
-5.67033	-5.90871	-2.84257	-3.91157	0.614461	1.05045
-4.4719	-6.18823	-5.30268	-5.09413	1.03322	0.351636
-3.64032	-2.2518	0.0306617	-0.365968	1.16447	0.404048
-0.769426	-0.285835	-2.64579	-2.11975	0.968181	0.770247
-3.73407	-3.41247	-6.64386	-3.82233	0.31556	0.429553
1.00025	0.776112	1.25028	1.01492	0.673253	0.772994
0.950803	0.75742	-4.51279	-4.09412	1.0104	0.349333
1.60619	1.41732	1.20934	1.32275	1.48544	-1.19347
1.05861	0.777644	-5.67512	-2.253	1.1597	0.530906
-4.15313	-2.72874	-2.3653	-1.49245	0.760887	0.178461
-3.96481	-3.10482	-0.0381674	-0.193829	0.887098	0.776954
-3.16892	-3.53342	-1.65233	-0.635805	-0.259413	0.624685
-3.74295	-4.67622	-6.64386	-6.64386	0.593829	0.893981
-3.08375	-2.83469	-6.30378	-1.99836	0.456419	0.565162
-4.76447	-3.6637	-4.22345	-2.57434	0.711298	0.591989
-5.45902	-2.89572	0.226801	-0.327776	1.01425	0.694402
-3.5441	-2.80393	-0.21686	-0.253239	0.861705	1.0645
-4.83661	-5.32392	-5.84481	-6.64386	0.341674	0.689607
-1.55134	-2.70386	-1.63416	-1.16206	0.600857	0.590736
-3.618	-3.30786	-4.28853	-3.91781	1.31292	1.23494
-2.75771	-6.64386	-6.64386	-6.64386	1.04757	0.397404
-3.91765	-5.73087	-6.64386	-4.99677	0.825599	1.03582
1.34395	0.85472	-6.64386	-4.43756	0.8299	1.16271
-0.0205224	0.283756	-4.21284	-3.19819	0.550344	0.4075
-2.75764	-1.24413	-2.12733	-2.46487	0.605248	0.33695
-2.29445	-2.49051	-4.76416	-3.25558	-0.0768682	0.525719
-1.88531	-0.810879	-3.84149	-2.10598	0.694941	0.784764
-1.30636	-0.731582	-1.14561	-0.410419	0.491685	0.968568
-2.14205	-3.6196	-4.73573	-6.64386	0.872691	1.00895
-3.45762	-2.79179	-0.41145	-0.101151	0.559043	0.800183
-3.52272	-3.35226	-1.26788	-0.71475	0.9213	1.08597
-1.85992	-2.54189	-0.722741	-1.1383	0.343015	-0.193103
-1.66787	-1.57283	-0.24292	-0.629984	1.39558	0.134634
-5.80945	-5.61726	-3.94117	-6.64386	1.02541	-0.247845
-1.13827	-1.31623	-6.64386	-3.04075	-0.31589	0.294777
-1.90655	-1.09185	-6.28732	-5.26897	0.63543	1.015
-0.147313	-0.487639	-6.64386	-4.57473	0.758343	0.561716
-1.75432	-1.77333	-6.08746	-6.39232	1.16261	1.68825
-2.08187	-3.39995	-5.52555	-6.64386	0.660825	0.674398
-4.63027	-4.84113	-6.64386	-6.64386	0.695622	0.395269
-6.02774	-5.97683	-1.62059	-1.93514	-2.69453	-2.33506
0.325282	1.31654	-3.79448	-1.10103	1.3486	0.947841
-4.15751	-5.96622	-1.90191	-1.81045	0.444312	0.880868
-3.84915	-5.11956	-2.86733	-2.69906	0.714281	0.675476
-3.85071	-4.64476	-0.757225	-0.886441	0.200511	0.86322
-2.78604	-3.73743	-2.29643	-2.10039	0.833712	0.721361
-4.21255	-3.89381	-0.144332	0.204693	0.729206	0.833907
-2.53356	-2.41208	-0.539837	-0.233388	1.08643	-0.516623
-1.75932	-1.20926	-0.618163	-0.529373	0.857873	1.05479
-0.98958	-0.686201	-1.68405	-1.58953	1.00638	0.765681
-6.64386	-2.76606	-0.180478	-0.695587	0.73927	0.380892
-5.04464	-3.16713	-0.748682	-0.0731853	1.26014	0.743961
-3.30462	-4.08586	0.0870257	-0.524234	0.832756	0.470758
-5.92467	-5.01046	-1.59931	-0.968165	1.28299	0.83949
-2.79503	-1.73598	-3.09595	-3.40874	1.27523	-0.196109
-6.64386	-4.89982	-3.40075	-2.93851	0.85837	0.517824
-5.86326	-6.64386	0.100685	0.160249	0.804207	0.96814
0.196818	0.816042	-6.64386	-5.68567	1.06811	0.983677
-4.22816	-6.64386	-0.420108	-0.492565	0.670944	0.784881
-3.94068	-6.64386	-0.408708	-0.390647	1.01986	0.660529
-6.64386	-6.12677	0.561887	0.27701	0.985414	0.46154
-3.4276	-6.64386	-0.728694	-0.47488	0.630941	0.782865
-5.51533	-6.64386	0.137933	0.0823421	0.917274	0.668494
-4.21935	-4.61419	-2.42307	-1.45666	0.778138	0.33487
-4.83805	-3.0675	-2.79081	-2.98365	0.692458	0.29887
-5.29077	-5.25543	-1.80828	-2.136	0.946602	0.820966
-6.64386	-6.11794	-1.96362	0.345922	0.618778	0.911469
-2.75771	-2.28716	-3.38895	-2.3839	0.979808	0.827585
-5.06601	-6.64386	-0.982226	-1.05903	0.626718	0.258478
-0.671811	-0.827254	-1.63815	-1.49781	1.0712	0.64279
-3.58099	-3.93659	0.096315	-1.01605	0.444917	0.332042
-5.91302	-3.23479	-0.195115	-0.360014	1.15684	0.0183091
-4.79793	-3.32192	0.193889	-2.67155	1.0102	1.07934
-2.08473	-1.53592	-1.28428	-0.580839	0.488397	1.22254
-4.24445	-4.25791	-0.488227	-0.0590761	0.380883	-0.00703438
-6.64386	-5.66226	-0.425621	0.939351	0.347671	0.56723
-2.1328	-4.68475	0.124557	-0.405933	0.447202	-0.226989
-4.84542	-6.64386	0.246976	0.135667	0.686152	0.512788
-4.47028	-3.14526	-1.83223	-1.1164	0.879303	0.884246
-6.64386	-2.476	0.4436	0.775568	0.859605	0.708115
-3.02776	-1.5471	-3.90065	-0.0683327	0.511	0.887474
-2.7868	-2.45234	-0.267519	-0.114652	0.141851	1.47666
-6.64386	-6.64386	0.102954	0.422006	0.961157	-0.0365134
-5.85517	-4.50844	-0.486963	-0.618138	0.619256	0.751221
-6.2854	-1.29061	-2.98588	-2.45199	0.551706	1.00609
-4.01363	-3.58786	-3.77679	-1.62351	0.344377	0.299508
-6.48954	-4.91422	-0.030898	-0.389157	0.621569	1.09858
-4.43207	-2.88497	-0.737259	-0.102238	0.571161	0.749783
-3.27669	-1.36482	-0.879446	-0.58251	0.509589	0.971745
-6.64386	-6.64386	-1.2909	-0.361541	1.0218	0.77908
-0.383338	-1.99831	-2.26231	-0.50677	0.850465	0.959426
-3.3865	-5.22414	-2.15747	-1.09737	0.784028	1.48706
-3.3255	-1.89236	-1.22023	-1.18617	0.539873	-0.127846
-1.72543	-1.87983	-3.44643	-0.644904	0.914995	0.368699
-6.64386	-6.64386	-1.80587	-1.31542	0.907622	1.60668
-5.97728	-5.9542	-0.891651	-0.540657	0.708672	1.08129
-6.64386	-6.64386	-6.14319	-6.34703	0.454932	0.820651
-3.58084	-3.71794	-2.58584	-2.91585	1.03993	0.77638
-4.21345	-3.78471	-1.97991	-0.95308	-0.858734	0.167979
-4.64386	-5.15558	-0.811862	-1.60484	0.44053	0.741712
-2.61389	-3.74033	-1.43121	-0.346475	0.509524	0.211323
-2.35642	-2.40045	-1.29415	-1.02767	-1.28346	-1.11508
-3.12302	-2.43402	-1.33992	-1.1617	-0.287049	0.518586
-1.63967	0.0430137	-0.449816	-1.43883	0.177249	0.942761
-4.7915	-6.64386	-3.32888	-4.11455	0.311403	0.969139
-2.16623	-4.7724	-1.54545	-2.26386	0.767742	1.00837
-3.02888	-3.97597	-3.52152	-3.07137	0.725179	0.638357
-2.74915	-3.1735	-3.89157	-2.41104	0.293931	0.647999
-4.24991	-6.50479	-2.16865	-3.4061	0.631823	0.845939
-2.84486	-2.97391	-0.471014	-1.12897	0.305803	0.0147019
-4.60221	-6.64386	-6.02237	-0.821889	0.649471	0.443782
-6.64386	-3.28771	-3.59621	-2.79112	0.730277	0.910231
0.322144	0.378277	-1.74978	-0.473152	0.892291	0.355766
-2.9747	-3.23275	-0.327704	-1.12878	0.845155	1.50634
-6.37079	-4.83858	-1.84688	-1.50613	-0.551921	0.546783
-0.508395	-0.791223	-5.52696	-4.27038	-0.375121	-0.537944
-6.64386	-6.64386	-1.13413	-1.49485	0.198864	0.443486
-4.66902	-5.80874	-3.6525	-2.22289	1.08222	1.32871
-1.95403	-2.58161	-6.64386	-4.0896	1.14953	0.664036
-6.64386	-4.86203	-5.83409	-5.76811	1.0789	0.710837
-5.13785	-6.64386	-1.71155	-1.09304	1.14591	1.12094
-5.49106	-6.64386	-3.6793	-2.30592	0.76801	0.949699
-4.26059	-5.69579	-2.86492	-2.35525	1.05116	1.13859
-6.64386	-6.64386	-4.30894	-3.39322	0.89318	0.697648
-5.5191	-4.66655	-0.226448	-0.820096	0.910794	0.786124
-6.44294	-6.35755	-1.22438	-1.10362	0.704922	0.800884
-6.64386	-6.64386	-1.09327	-3.49984	0.853932	0.94533
-3.24876	-1.60878	0.178526	0.462667	0.845198	0.616943
-5.19852	-2.24192	-0.50954	0.0702645	0.524264	0.903641
-6.64386	-5.19297	-0.635625	-0.680477	0.791741	0.522508
-6.64386	-4.66765	-0.93366	-0.154416	0.678354	0.544204
-3.74817	-5.46396	-0.0983563	0.0238748	0.775353	0.735845
-3.19799	-1.52708	-0.131905	-1.10359	0.710663	0.142523
-6.64386	-5.89692	-1.21597	-0.697789	0.395672	0.609919
-5.58053	-4.84792	-0.198612	-0.240732	1.39312	0.160649
-3.4898	-3.6698	-0.55103	-0.259325	0.972687	0.88117
-6.64386	-4.67284	-0.802558	-0.340295	1.02444	0.836301
-3.11795	-4.40954	-1.14882	-0.521589	1.04955	1.15125
-5.11567	-3.05029			0.986002	0.141216
-6.49462	-4.42502			0.926119	0.479591
-4.11683	-1.54159			1.05058	1.15878
-6.64386	-6.64386			0.993416	0.629885
-2.41195	-2.28931			1.20557	-0.258071
-4.36825	-2.22625			0.662257	0.520615
-5.46878	-3.04283			0.846824	0.576958
-6.64386	-1.84402			-0.199502	-0.158905
-6.64386	-6.29002			0.568287	0.264436
-1.32876	-0.866505			1.07979	0.463158
-1.78336	-1.33479			0.754319	0.0721678
-4.42887	-3.29775			0.719371	0.915109
1.0036	0.483593			0.901956	0.878526
-1.19498	0.585993			0.169997	1.53763
-1.59005	-0.541486			-0.566706	0.347794
-2.10015	-3.44474			0.841989	0.880207
-2.29719	-1.16438			0.809909	0.839071
-0.066489	-0.956993			0.62735	0.979634
-2.86594	-1.80409			0.201076	0.825644
-3.42586	-1.6558			1.01195	0.809057
-3.17581	-2.89966			0.320997	0.270245
-3.0056	-2.66069			-0.0632005	0.694149
-1.85616	-2.03793			0.997651	1.18261
1.00968	1.55736			0.77159	0.586727
-1.77301	-1.43945			0.573044	0.771555
-6.64386	-2.40924			0.399095	0.426039
-5.65182	-6.64386			0.721485	0.743526
-3.46049	-4.40656			1.83259	-0.493569
-3.98497	-1.44556			0.674198	-0.247073
-1.40457	-1.6299			0.610384	0.510106
-5.05637	-3.27742			0.246706	-0.502372
-2.42631	-3.32274			0.374795	0.33135
-1.8932	-2.00348			-0.0399033	0.255094
-3.24914	-3.61359			0.0649515	0.0758282
-3.86344	-4.34094			-0.00123401	0.779354
-1.85575	-1.51954			0.518894	-0.356649
-3.34614	-5.27935			0.620897	0.366241
-6.04439	-6.20945			-1.97721	0.374782
-5.50932	-2.70467			0.682562	0.529412
-4.57228	-0.921063			0.272595	-0.317054
-6.08839	-1.9191			0.348015	0.284796
-6.64386	-4.53925			0.777874	-0.0427857
0.454984	0.257815			0.422696	0.343338
-5.52258	-4.01128			0.320371	0.342898
-2.31269	-2.46346			-0.0655148	0.545989
-3.5967	-4.86066			1.21466	0.52073
-5.39617	-4.1776			-1.12509	-1.46566
-6.64386	-5.24029			0.502084	0.544262
-1.88187	-1.07982			0.415493	0.792325
-3.03655	-6.64386			0.955816	0.839698
-2.9565	-3.61403			0.559886	0.728596
-3.25438	-3.08393			0.300815	0.707731
-4.39389	-1.68088			0.379961	0.678429
-4.98585	-6.26346			0.935608	-0.651602
-6.25702	-6.00801			0.817341	0.941914
-2.59432	-2.23211			0.924739	0.891067
-3.06683	-3.35796			1.40317	1.24673
-4.08203	-5.82766			0.878159	0.46861
-0.811294	-0.0815444			0.506869	1.17395
-2.61819	-2.08415			0.969533	0.852596
-4.65597	-2.36954			0.60419	0.664258
-3.84882	-2.35925			1.15439	1.0754
-4.62152	-2.54228			1.10257	0.748245
-4.38712	-2.21611			0.997435	0.54909
-3.75528	-3.25268			0.93126	0.95184
-5.40869	-5.04498			0.845152	0.930663
-5.26071	-6.64386			0.810588	0.331892
-1.72512	-1.91151			1.08886	0.522977
-5.61096	-6.64386			1.10221	0.659058
-6.64386	-6.64386			1.10319	-0.42154
0.645384	0.16366			0.804035	0.930918
-4.44909	-3.70828			0.745806	0.631415
-6.64386	-6.64386			0.769094	0.788239
-5.11871	-5.86942			1.1302	0.785442
-6.64386	-6.64386			0.6077	1.36468
-4.98314	-5.08307			1.2202	0.968874
-6.08915	-5.07499			0.714541	0.494788
-2.38976	-6.2854			-0.268608	-0.418134
-6.45078	-6.64386			1.06181	0.89941
-2.4125	-2.29538			0.808066	0.687559
-5.78715	-5.69332			0.660651	0.648252
-6.33948	-2.96501			0.251763	1.19236
-4.29572	-4.91788			0.76467	0.666249
-5.34989	-5.2485			0.633925	0.883309
-3.76859	-4.06126			0.214315	-0.0760941
-4.80956	-3.30882			1.61538	0.809538
0.119058	0.324312			0.761298	0.914498
-6.64386	-6.64386			0.15856	0.663565
-0.789019	-0.685274			0.0358032	0.639773
-6.64386	-6.24793			0.776435	0.809711
-2.80552	-1.8213			0.614869	0.680145
-2.51636	-4.82949			0.71691	0.522725
-4.23271	-5.48307			1.2349	1.05015
-6.64386	-4.88908			0.759322	0.622783
-4.62086	-4.61951			0.656622	0.947691
-6.64386	-3.96542			0.914595	0.95644
-5.85798	-6.12928			0.392014	1.36028
-5.9542	-3.6204			0.391832	0.499913
-6.64386	-1.99505			0.325012	1.03533
-2.50181	-3.39495			0.430104	-0.387055
-6.64386	-6.64386			0.894353	0.641078
-6.64386	-6.64386			0.515744	0.779747
-6.64386	-6.64386			0.680572	1.46716
-6.64386	-3.00306			1.59767	1.52409
-6.64386	-6.64386			0.884098	-0.0749215
-6.64386	-6.64386			0.0845808	0.651833
-6.64386	-4.05546			0.905713	0.840151
-3.68965	-3.20219			0.784547	0.514754
-0.52629	-0.732867			-0.456726	0.336819
-5.48561	-6.64386			0.599887	0.767259
-6.64386	-6.64386			1.00784	0.676959
-4.53491	-6.52988			0.94617	0.905122
-6.64386	-2.65995			1.06749	1.1056
-6.64386	-5.4417			1.26799	0.537045
-3.63367	-6.64386			0.967513	1.15733
-6.64386	-3.50406			0.731965	1.16424
-6.64386	-6.64386			0.611677	1.03702
-6.54417	-6.64386			0.984186	0.630247
-6.64386	-3.80209			1.14967	1.11173
-6.64386	-5.77817			0.696229	0.388523
-3.66155	-3.90705			0.928406	0.322119
-6.64386	-5.55679			1.13622	0.863741
-6.64386	-5.45987			0.884914	0.857696
-5.63314	-3.35937			1.27421	0.798088
-5.46176	-6.64386			0.907188	0.413295
-1.6738	-2.22669			1.09152	0.67928
-5.58793	-6.64386			0.632975	0.408464
-4.24871	-2.64806			0.864961	1.21581
-5.85798	-6.37504			1.56749	0.631461
-6.64386	-6.64386			1.34592	0.667187
-6.64386	-6.64386			1.02468	1.11454
-2.14076	-0.633185			0.95589	0.599488
-4.53892	-3.63955			0.739199	0.301889
-4.11575	-2.78428			1.32592	1.33494
-3.27714	-4.62202			0.604546	0.968549
-3.68399	-3.88156			0.962476	0.827287
-5.72594	-6.64386			0.902332	0.920485
-2.55622	-5.60749			1.25429	1.23548
-3.9866	-6.64386			0.597755	0.267788
-0.650126	-0.990873			0.716237	0.687537
-2.61303	-2.24648			0.927045	0.960301
-6.64386	-6.1278			0.819061	0.868599
-3.41404	-4.3584			0.787158	0.549777
-5.72735	-6.19524			0.532997	1.03341
-6.64386	-5.46396			0.785358	0.956953
-6.64386	-6.64386			0.61931	0.101106
-2.15873	-3.22162			1.18972	1.04969
-3.05419	-3.4617			1.26053	0.613161
-1.73501	-2.59916			1.29212	1.50354
-3.75742	-3.67011			1.05876	0.830829
-2.43345	-3.24726			1.05989	1.113
-3.20504	-2.30362			0.807553	0.908606
-1.54686	-2.18651			1.62303	0.662129
-2.32791	0.358053			1.09246	0.341617
-6.2222	-4.12693			0.859753	0.368991
-4.59047	-2.52443			0.825612	0.737086
-6.64386	-5.35029			1.30719	0.689838
-2.92284	-2.43713			0.287832	0.374621
-4.32715	-3.85655			0.626074	1.24228
-2.90128	-2.61317			0.748457	0.578463
-6.64386	-4.54062			0.873716	0.917204
-4.33776	-5.34954			1.06999	0.904491
-6.64386	-6.64386			0.771516	1.06217
-1.70866	-2.6687			0.963733	0.414839
-2.39315	-2.33713			1.45024	1.09827
-3.83232	-3.74929			0.350636	0.861498
-2.30087	-2.32745			1.37819	1.03134
-6.07134	-4.87102			0.753936	0.972336
-6.64386	0.0986472			0.909768	0.79263
-5.01657	-6.64386			0.739013	0.793096
-6.64386	-6.64386			0.952472	0.661321
-4.78484	-3.97533			1.20962	0.24567
-2.79436	-3.47304			-0.80867	-0.35821
-0.804939	-2.41244			0.917763	0.519149
-2.44108	-5.68243			0.609309	0.605319
-3.80582	-4.67685			0.568748	-0.196088
-6.64386	-2.88535			0.706161	0.207146
-2.0779	-1.48772			1.07244	0.637163
-1.63918	-1.41375			0.661413	0.835849
-4.19561	-6.08746			-0.00159299	0.407464
-5.54418	-3.11061			0.00857417	0.753901
-6.63143	-6.55578			0.890591	0.758709
-5.84454	-5.0976			0.821815	1.02713
-1.14359	-0.743394			0.673688	0.961156
-0.919274	-0.746365			0.736698	0.768441
-6.31488	-2.35419			0.825941	0.81267
-1.03172	-5.90689			0.552725	0.0864918
-4.58615	-3.28486			0.481369	0.866527
-4.3384	-6.64386			1.00516	1.10533
-0.639579	-1.20098			0.510749	0.67673
-4.79448	-2.9806			0.719065	0.860279
-1.20058	-1.48543			0.959628	0.424295
-2.81465	-2.45712			0.442357	0.644854
-3.40466	-2.23084			0.850849	0.684568
-0.222074	-0.644131			0.937547	0.710798
-2.97882	-2.5698			1.37258	1.13679
-0.863211	-2.04872			0.179847	0.52077
-2.22347	-0.756784			0.366243	0.244731
-1.21743	-0.752908			-1.42068	0.144949
-1.94511	-1.11754			0.414549	-0.392006
-2.09559	-1.04863			0.87055	0.696918
-1.72745	-1.69512			0.811511	0.668433
-0.766085	-0.817917			0.359356	0.549858
-1.5174	-2.20645			0.48016	0.140441
-0.936878	-1.32168			0.82771	0.742791
-1.76008	-1.45787			0.529779	0.0145988
-4.65687	-4.1709			-0.260167	0.577046
-0.236479	-1.69412			0.516757	0.638011
-0.389764	0.498937			1.45275	0.411321
0.235259	0.397221			0.146586	0.561998
0.0438335	0.803972			0.569092	0.571603
-1.0441	-0.981502			-0.106049	-0.427121
-1.18275	-0.437447			0.94115	0.187894
-0.388349	-1.39369			1.15445	0.659583
-5.44294	-6.64386			-1.10271	-0.453123
-6.64386	-6.64386			0.647839	1.09045
-5.03475	-6.64386			0.0580516	-0.231746
-2.39536	-1.6149			1.17995	0.443194
-2.16661	-1.87926			0.720557	0.528811
-0.849029	-1.35184			0.246626	0.133929
-4.7023	-3.79853			-0.152726	0.150244
-4.87563	-3.6046			0.204486	-0.731811
-1.44464	-2.2086			0.216975	0.239894
-2.75179	-3.3609			0.691299	-0.182698
-2.33875	-0.401132			0.43028	1.1776
-6.64386	-6.64386			0.395734	0.211422
-6.64386	-6.64386			0.0570963	0.0702708
-5.87277	-3.31253			0.598331	0.534323
-2.86074	-2.72662			0.349465	0.159098
-6.64386	-6.64386			0.315931	0.406404
-4.73645	-3.04798			0.762519	0.534411
-2.19578	-0.960203			0.836784	1.01691
				0.563882	0.607205
				1.29831	0.947344
				0.859634	0.317837
				0.695995	1.27169
				0.712412	0.353134
				1.82355	0.814571
				1.055	0.818814
				1.08005	1.20119
				0.669404	1.79006
				1.09388	0.158622
				1.03535	0.565112
				1.03993	1.19398
				0.948832	0.975966
				0.971959	1.06096
				0.91221	0.778347
				0.761477	0.91283
				1.33694	1.18428
				0.647555	0.849839
				0.022822	0.235341
				0.487664	0.743486
				1.37633	0.721568
				0.766987	0.468374
				0.0685118	0.342995
				0.840384	-0.0110595
				0.87379	0.56534
				0.71298	0.344661
				0.834494	1.14333
				1.1382	0.90796
				-0.167228	0.28299
				1.49676	0.192507
				0.574831	0.204569
				0.868365	0.814804
				-0.0635929	0.297974
				1.173	0.74219
				1.15497	1.08125
				0.815431	0.888253
				0.914387	1.08929
				0.492258	0.795687
				0.881807	1.24644
				0.380534	0.450469
				0.982584	0.651043
				0.641164	0.737354
				0.952844	0.845569
				0.399257	0.454984
				0.604838	0.387434
				0.237763	0.628838
				0.987073	0.525712
				0.572948	0.976741
				1.75375	-0.0170206
				0.992877	0.324542
				1.08657	0.715629
				1.06426	0.885969
				0.677502	0.974691
				1.08561	1.33164
				0.511933	0.7792
				0.804796	0.77249
				0.364986	0.952906
				-0.286833	0.517059
				0.542195	0.71222
				0.601261	0.490246
				0.294636	0.269699
				0.926187	1.23129
				0.502588	0.981486
				-4.22966	-4.5371
				0.469731	0.276096
				0.849156	0.180573
				0.797396	0.627265
				0.286898	0.198298
				0.856451	0.800767
				1.00268	0.491733
				0.314828	1.25846
				-1.23837	0.432939
				0.607888	0.713723
				-0.758394	0.429172
				1.15094	0.843581
				1.03316	0.879651
				1.52585	0.299884
				1.06972	1.24804
				0.944205	1.16236
				0.986352	1.14793
				0.565111	0.130472
				0.858874	0.901605
				0.858547	1.43724
				1.23534	1.11011
				1.29714	1.14261
				0.598714	1.19056
				0.947376	0.706151
				-0.189038	1.38854
				0.716933	1.32923
				0.814779	0.523847
				-0.274282	0.6757
				0.620638	0.22469
				1.09089	1.01705
				0.943177	0.774808
				1.41462	1.08287
				0.672302	0.765749
				0.97432	0.528162
				0.817899	0.91629
				0.960558	1.02139
				1.0273	0.979975
				0.819871	1.24427
				0.790671	0.513186
				0.796808	0.382449
				1.2009	0.883748
				1.14409	0.507534
				0.321258	0.689252
				0.627121	0.942033
				0.825782	0.873149
				0.487491	0.887161
				0.26393	0.581177
				0.624889	0.251275
				1.13493	0.510753
				0.910625	0.901771
				1.00475	1.43491
				0.956374	0.89278
				0.644311	0.316758
				0.0943278	1.32433
				1.01357	1.17874
				0.982351	1.25287
				0.717454	1.11431
				1.09868	0.969165
				0.948588	0.617704
				0.741411	1.02788
				0.65588	2.0463
				0.72233	0.67199
				0.592953	0.385345
				1.20922	1.04942
				1.03733	1.10647
				0.983455	1.32123
				0.263581	0.943851
				0.980612	0.968159
				0.762712	1.21651
				0.504595	1.45094
				0.180364	0.425019
				1.55117	1.46297
				0.711683	0.79073
				0.514536	0.748354
				0.561243	0.345368
				0.452078	0.230107
				1.35773	0.373863
				0.651153	0.68476
				1.0574	0.874427
				0.491828	0.740285
				0.518755	0.329359
				0.47734	0.466978
				0.269021	-0.192703
				0.14513	0.114299
				0.783204	0.657261
				0.168786	0.188421
				0.507372	0.0433346
				0.918113	0.302227
				0.685071	0.702215
				0.955587	0.475647
				0.740174	0.118607
				0.760942	1.03697
				0.924663	0.880695
				0.106374	1.22753
				0.714533	0.415207
				0.30893	0.492092
				0.716693	0.395906
				0.983826	1.08379
				1.0962	1.05838
				1.67144	1.27312
				0.408711	0.500829
				0.704366	0.216512
				0.328042	0.288349
				1.04592	0.235867
				0.526787	-0.107959
				0.525186	-0.732878
				0.0107311	-2.83378
				1.09556	0.851561
				0.572997	0.842197
				1.09196	0.873343
				0.99309	0.616259
				0.547957	1.16166
				0.477429	0.306065
				0.315232	1.46658
				0.581596	0.551253
				1.30225	0.507723
				1.44708	1.05524
				1.01034	0.653546
				0.477364	1.11684
				0.138724	0.352559
				0.968594	1.22623
				1.19644	0.98367
				1.14462	0.928524
				0.713041	0.718262
				0.39507	1.13179
				0.829966	0.41953
				0.861102	0.838778
				1.09816	1.15001
				0.793394	1.06978
				0.751487	0.915872
				1.24801	1.08515
				0.864022	0.61712
				0.799163	1.10442
				0.683621	0.783513
				0.56483	0.250807
				1.67901	0.216426
				0.762479	0.717297
				0.406215	0.0723982
				0.758308	1.58117
				0.769448	0.592892
				0.873609	0.238833
				0.316861	0.646072
				0.682841	0.545035
				0.501538	0.648427
				1.22504	0.72508
				0.634025	0.37008
				0.596202	1.02786
				0.441665	0.940859
				0.915711	0.890828
				0.539326	0.128847
				0.820156	0.352176
				0.919217	1.03401
				-0.0708578	0.503113
				0.519225	0.881388
				0.391368	0.606893
				0.737976	0.688793
				0.642274	0.281755
				0.207986	0.0275337
				-2.52507	-2.70386
				-0.702578	-1.08301
				0.338059	0.535411
				0.466278	0.423039
				1.98693	1.30653
				-0.0102336	-0.890735
				0.434049	-0.375862
				0.779858	1.79393
				0.598253	1.02218
				0.923625	0.594985
				0.650978	0.677293
				0.987273	0.858409
				0.941619	0.501576
				0.390589	0.521288
				0.207127	0.0655045
				0.00650588	-0.383499
				0.402281	-1.06098
				-0.893695	0.0383334
				0.411788	0.565131
				0.211816	0.3421
				-0.109632	0.322414
				0.281488	0.151428
				0.280795	0.122818
				-0.00619992	-0.0612097
				-0.520576	0.427885
				0.0433247	-0.635337
				0.32332	0.578449
				-0.460248	-0.0550106
				0.428284	-0.640971
				-0.433435	-0.462456
				-0.852238	-0.216759
				-0.810639	0.0710855
				0.284625	0.482567
				-0.308383	-0.490922
				-0.0773315	0.489364
				0.299012	0.312681
				0.618777	-0.313503
				0.105102	0.0939043
				-0.303579	-0.526804
				0.618344	1.00131
				-0.506888	-1.09648
				-0.0832912	0.0350112
				0.73077	0.897383
				1.36788	-0.108611
				0.542695	0.407271
				0.557087	0.51958
				0.605958	0.268535
				0.494016	1.09524
				-0.205067	0.370077
				-0.572542	-0.968344
				-0.545595	-1.23945
				-0.0338715	-0.75625
				-2.52415	-2.27947
				-1.08898	0.461135
				-0.2928	0.394159
				0.413915	0.130809
				0.0630035	-0.0775057
				-0.596219	0.691906
				-0.676063	-0.168482
				-0.326329	0.852329
				0.242562	0.888367
				0.442142	-0.0892146
				0.0193767	-0.332375
				0.653897	0.035331
				0.146325	-0.103433
				0.474607	0.575829
				0.572921	-0.222181
				0.199995	0.41202
				0.576135	0.251541
				0.645918	0.437341
				0.496744	0.320277
				-0.142375	-0.338217
				0.308021	0.542243
				0.275334	0.157675
				0.272809	0.132719
				-1.29375	-2.115
				0.260983	-0.00473372
				0.149603	-1.54949
				0.526239	-0.599412
				0.463988	0.101745
				-0.41881	-0.517971
				-1.31924	-1.27279
				0.452298	0.488227
				0.9929	0.559197
				-0.804065	0.311469
				-0.22013	0.5696
				0.0432669	-0.373944
				0.3678	-0.485633
				-0.416557	-0.585185
				-0.966677	-0.579633
				-0.348683	-0.461518
				-0.952923	-0.856093
				-0.144345	-1.91246
				0.290938	0.127012
				0.187953	0.118515
				-0.48989	-0.656094
				-0.412496	-0.945366
				-0.24389	-0.541519
				-0.208339	-0.553728
				-0.720145	-1.95717
				-1.57679	-0.00754426
				-0.151134	-0.492487
				-0.353036	-1.20429
				-0.0841389	-0.0634887
				1.10715	-0.347321
				-0.55636	-0.0299669
				0.623796	-0.166
				-0.639606	-0.796632
				0.680263	1.06399
				-0.608677	-0.659024
				0.0554957	-0.520551
				-0.284882	-0.389181
				0.242758	0.31193
				-0.0437912	0.129702
				-0.318056	0.0669499
				0.417383	-0.481396
				0.485349	-0.0866673
				-0.0520558	-0.324952
				0.231195	0.0622853
				-0.740091	-0.49357
				0.159452	0.184951
				0.468766	-0.242852
				-0.659474	0.326506
				-0.569201	-0.934336
				-0.271111	0.222275
				-0.294485	-0.310531
				0.371468	-0.151736
				0.048873	-0.221426
				-0.515909	0.722208
				0.286741	0.000857527
				0.234098	0.6433
				-0.401755	-1.54188
				-0.688325	-0.5196
				0.670923	-0.28289
				-1.06292	-0.417057
				-1.18048	-0.547597
				-0.320563	-0.17688
				0.0434144	-0.0221427
				0.380959	0.088962
				0.874515	1.03146
				-0.0719792	0.141376
				-0.21809	-0.179894
				-0.429573	-0.515559
				0.0164725	0.472626
				0.260384	0.197235
				-0.284395	0.379613
				-0.0171009	-0.964843
				-0.148309	-0.0858418
				-0.155592	0.0913337
				0.628199	0.584266
				-1.06586	-1.24097
				0.828742	0.381486
				0.251929	0.368808
				-0.82621	-0.687289
				-0.378224	-1.20947
				0.286466	-0.369169
				0.588883	0.300065
				-0.0771621	-0.466394
				-0.601083	-0.138097
				0.156182	-0.0917948
				0.41673	0.315818
				0.371353	0.283437
				0.405228	0.20068
				0.216937	0.454563
				0.688719	1.25905
				-0.17597	0.109561
				0.644296	0.286396
				0.553826	0.156728
				0.0184919	0.513517
				1.10398	1.14115
				0.576813	0.0455729
				0.685717	0.857144
				0.899075	-0.433814
				0.518681	0.429414
				1.54144	0.99495
				0.382866	0.445312
				1.15967	0.908724
				0.518451	0.460811
				0.196274	1.19727
				0.807682	-0.234031
				0.624515	0.257259
				0.512057	0.0119964
				-0.287743	0.466314
				-0.830066	0.601691
				1.04231	0.802956
				-0.517515	-0.816124
				0.255754	0.155293
				0.15863	-0.163906
				-0.496058	-0.51029
				0.233948	0.112767
				0.203507	-0.421697
				0.303285	0.398354
				-0.382078	-1.15845
				0.0187066	0.094963
				0.626576	0.761672
				0.0590867	1.04831
				0.647478	0.355761
				0.430478	0.150887
				0.369112	0.210462
				0.286818	0.368722
				0.0878253	0.0546658
				0.905718	0.0635423
				-0.817802	-0.495374
				0.463288	0.0347353
				-0.125412	0.497999
				-0.375133	0.172542
				0.136925	-0.263069
				0.0852617	0.374083
				-0.112965	-0.226655
				0.361575	0.545283
				0.0172821	1.03529
				0.590425	0.0018861
				0.0109918	0.238502
				0.0557054	0.128664
				0.302605	0.0303028
				-0.456463	0.955351
				0.315487	0.974648
				0.24977	0.622402
				-0.666794	-0.920838
				0.928467	0.287459
				-0.149838	-0.0849934
				0.642202	0.00815828
				-0.095854	0.313178
				0.519676	0.106266
				0.809355	0.484022
				-0.0353224	0.183951
				-1.27402	-0.132226
				-0.140928	0.246444
				0.459865	-0.237381
				0.396414	-0.00462319
				-0.0704205	0.0989025
				0.0399465	0.048094
				-0.725657	-0.128058
				0.151634	-0.191931
				0.47902	-0.334241
				0.205118	-0.25213
				0.415371	0.221005
				0.0355658	-0.120381
				-0.176839	0.10718
				-0.428177	-0.257723
				0.425135	1.18423
				0.0619402	0.129048
				-0.264572	0.233636
				-0.330303	0.128174
				0.152204	0.679805
				0.191095	0.19746
				0.530668	0.462109
				0.213981	0.39686
				-1.22323	-0.182964
				-0.0530562	0.898399
				0.630121	0.399358
				0.725661	0.325672
				0.300443	0.268992
				1.23167	0.0517428
				0.833606	0.442149
				0.986492	0.205714
				0.947388	0.377156
				0.430641	0.118277
				-0.0725792	-0.211165
				0.971502	0.337127
				-0.157959	0.341222
				0.753453	0.50885
				-0.694992	-0.147076
				-0.142277	0.276934
				-0.23137	-0.588063
				0.628779	1.02143
				0.0192343	-0.992131
				0.160936	0.871645
				0.146032	0.417239
				0.0512263	1.33013
				0.232434	0.368451
				-0.105828	0.154145
				0.769842	0.886018
				-0.34702	0.199217
				-0.709909	-0.363499
				0.711806	-0.91822
				0.212215	0.0453761
				0.168815	0.137136
				0.731689	-0.278418
				0.761417	-0.294086
				0.845481	0.0398915
				-0.350742	-0.402818
				0.763683	0.609024
				0.810837	0.500662
				0.020785	0.316035
				0.593049	0.481474
				0.289962	0.501163
				0.439637	-0.00909734
				0.686203	0.368135
				-0.504782	0.512202
				0.083915	-0.918747
				0.404861	0.208371
				-0.0689336	-0.232845
				0.689923	0.0033954
				-0.0178444	-0.148387
				-0.074442	-0.146557
				-0.649413	-0.461924
				-0.348869	-0.0616493
				0.0781131	-0.0387176
				-1.6033	-1.48816
				-0.299475	-0.00836814
				-0.0113863	-0.00559465
				-0.196097	-0.689912
				0.328854	0.662205
				0.238104	0.471834
				-0.682898	-0.295928
				0.293592	0.223992
				-1.09933	-0.457418
				-0.469617	-0.5278
				0.608345	0.191568
				-0.274334	-0.464336
				-0.270545	-0.366562
				0.206404	-0.318222
				0.0398723	-2.02003
				0.24356	0.160869
				0.760452	1.06351
				0.233628	0.25367
				0.113343	0.350644
				0.224473	1.0822
				0.0969173	-0.489858
				0.466276	-0.0255047
				0.0141796	0.102308
				1.10792	-0.760309
				-1.37374	-0.0109694
				-0.718262	-0.14042
				-0.390036	-0.254481
				0.709546	0.278625
				-0.49913	-0.125784
				-0.0605685	-0.604826
				0.0542662	0.378269
				0.157935	-0.270765
				-0.0709938	0.250871
				0.458888	-0.655481
				0.26839	-0.259571
				0.0252373	-0.761843
				0.852729	0.513219
				0.0811117	-0.318283
				-0.336519	-0.53192
				-0.427901	-0.380643
				-0.469901	-0.913604
				-0.20954	0.0889309
				-0.17036	0.0475468
				-0.231451	-0.502891
				-0.573894	-0.700847
				0.46419	-0.024971
				-1.08426	-0.24173
				0.0999196	-0.0425921
				-0.30688	-1.32385
				0.3235	0.346551
				-0.463102	-0.900436
				-0.318598	-0.659902
				-0.564556	-0.252508
				-0.358911	0.241495
				-1.50752	-0.448962
				-0.0330933	0.552745
				-0.323264	-0.123265
				-0.882993	-0.858545
				0.134139	0.00533068
				-2.10173	0.341196
				-0.259496	0.0487418
				0.119311	0.210889
				0.762376	-0.105061
				0.441121	0.185358
				0.0450052	0.802219
				-0.0798408	1.0111
				0.0576623	-0.123299
				1.22114	0.760569
				-0.189317	-0.469716
				-0.426268	-0.471996
				0.752512	0.846748
				0.47757	0.369267
				0.384849	0.125291
				-1.15943	-0.276577
				0.688206	0.904143
				-0.029165	0.74444
				-0.309293	-0.0116546
				0.406267	0.229703
				0.475874	0.524385
				0.30031	-0.251137
				0.507834	0.282673
				-0.999545	-0.179681
				0.0626411	-0.0558119
				0.492615	0.199585
				0.913318	0.443987
				0.474386	0.0834385
				0.71082	0.312124
				0.595974	0.57064
				0.184566	-0.356184
				0.257383	0.450424
				0.498233	0.219026
				0.806896	1.00867
				0.0975569	-0.317623
				0.375962	0.130028
				-0.0902189	0.236987
				0.0951237	0.474438
				0.385544	-0.516322
				-1.25502	-0.837603
				-0.0301658	0.0554999
				-0.100676	-0.0623711
				0.0778116	0.267751
				0.602695	0.0124877
				0.113867	0.346482
				0.413538	1.41227
				-0.505124	0.788819
				-1.03413	-0.58864
				0.306083	-0.124965
				1.10609	-0.133694
				0.413448	0.289444
				-0.725109	-0.0347104
				0.523827	-0.273506
				0.253031	0.417472
				0.770853	0.144983
				0.827051	0.889167
				0.587363	1.50352
				-0.125523	0.995373
				0.0978924	0.701782
				0.399971	0.594743
				0.213928	0.599792
				0.227969	-0.511911
				0.0915432	-1.25555
				-0.180744	0.396342
				0.866043	0.673148
				0.315117	0.350257
				1.02796	0.675618
				-0.0296961	-0.142763
				-0.21161	0.417457
				-0.0115704	0.09087
				0.786232	0.486637
				-0.303446	0.181446
				0.899302	0.453606
				0.982414	0.320271
				-0.376214	-0.510019
				-0.718475	-0.187906
				0.0496991	-0.178219
				-0.124911	-0.260632
				-0.00621054	-0.00400074
				0.282472	0.197909
				0.0398754	1.17175
				0.905368	-0.151659
				0.590561	0.645197
				1.20094	0.403154
				-0.124703	0.642305
				0.320573	0.468458
				0.670012	0.182458
				-0.253768	0.7567
				0.426632	0.646331
				0.208122	0.666613
				-0.381839	0.0937097
				0.348675	0.491368
				0.0399106	0.768101
				0.938537	0.772317
				0.541903	-0.0869122
				0.846013	1.04282
				0.613455	0.554478
				0.616246	0.323402
				-0.286109	-0.314972
				0.226961	0.596994
				0.68295	0.479316
				0.0913135	-0.203388
				0.11586	0.128207
				0.89116	0.908394
				0.0118366	0.377925
				0.268262	0.0433031
				-0.807811	-0.217584
				0.290337	-1.08009
				0.66898	0.714529
				-4.75056	-0.435662
				0.303664	0.442295
				0.210571	0.473763
				0.519364	0.561486
				0.162392	-0.270587
				0.0485877	-0.143351
				0.148079	0.469037
				0.426436	0.981979
				-0.119156	0.128794
				0.350926	0.65358
				0.285129	-0.298768
				-0.0949172	-0.282786
				0.515637	0.540803
				1.05677	-0.295345
				0.632021	0.210362
				0.430365	0.00138182
				0.280171	0.123766
				0.35309	0.166081
				-0.0455513	-0.275006
				-2.38083	-2.29898
				0.0524913	0.281831
				0.188273	0.645713
				-0.902771	0.683542
				0.149833	0.531752
				-0.129497	0.566415
				-0.442834	-0.503472
				-0.155358	0.419678
				0.1023	-0.0274463
				-1.35155	-1.17249
				-1.64404	0.470277
				0.715826	2.51184
				0.850306	0.923063
				-0.265172	-0.473594
				-0.0541614	-1.09413
				1.30994	1.10164
				0.218633	0.390765
				0.00343698	0.622682
				-0.459331	1.04343
				0.432738	0.808987
				1.24626	0.859749
				0.735023	0.6001
				1.07901	0.492481
				0.20886	0.889507
				0.860174	0.727789
				0.426403	0.205775
				1.17746	1.16992
				0.360135	0.807057
				0.948708	0.998646
				0.517294	0.599736
				0.635176	0.286052
				0.845178	1.03492
				1.10229	1.64397
				0.677875	0.755441
				0.64066	1.00505
				0.52305	0.452054
				0.0318177	1.58907
				0.799874	0.645791
				0.870883	1.30398
				0.933286	1.32964
				0.260523	0.420515
				0.526	0.531037
				0.80863	0.85767
				1.03632	1.08822
				0.163904	0.98196
				1.086	1.08671
				0.651544	0.794418
				1.21799	0.866333
				-0.00563881	0.245291
				0.506227	0.596397
				0.650352	1.15041
				0.760606	0.39963
				0.742354	0.79643
				0.656091	0.820473
				0.948175	0.863301
				0.776913	0.395271
				1.7573	0.732581
				0.913628	0.684499
				0.214061	-0.295265
				0.58073	-0.799949
				0.406349	0.240548
				-0.202047	-0.146946
				0.384354	0.441551
				0.6832	0.720911
				0.180057	-0.436816
				-0.0574609	-0.231174
				0.522248	0.684253
				1.01241	1.62092
				-0.429609	1.13247
				0.79136	0.440013
				0.60109	0.736905
				1.02636	0.646228
				1.40616	1.23726
				0.730746	0.406767
				0.837831	0.609864
				0.830405	0.736611
				1.14649	1.39837
				2.10039	2.23845
				0.679953	0.507217
				0.260437	0.997574
				0.0601922	1.01904
				1.25211	0.340339
				1.43044	1.04158
				0.954337	0.808507
				-0.124952	0.688736
				0.114323	-0.439363
				0.336004	-0.157217
				-1.11505	-0.455688
				0.265894	-0.0346158
				-0.0844825	-0.901353
				0.68729	1.13915
				0.40097	0.799776
				1.2274	0.787564
				0.385453	1.11449
				0.740385	0.838694
				0.555534	1.03709
				1.18727	-0.0117162
				0.210444	0.225946
				0.576797	0.636844
				0.832402	1.18459
				0.0554334	0.503829
				0.321581	0.927228
				0.241232	1.32047
				0.681955	0.398987
				0.59074	0.534595
				0.826022	0.289811
				0.34354	0.675128
				0.938334	1.10435
				0.159652	0.720219
				1.0526	0.575005
				0.739911	0.598764
				0.748759	0.745565
				0.188461	-0.0128609
				0.499984	0.38443
				0.840481	1.10747
				0.947251	0.7586
				0.650728	0.505983
				0.391304	-0.0536026
				0.0803472	1.02027
				0.0693484	1.15835
				0.750066	0.59836
				0.670791	0.844103
				-0.4103	0.761278
				1.35146	1.02643
				0.89035	0.656331
				0.831069	0.642948
				0.618603	0.0991455
				0.990619	0.344749
				0.993586	1.11103
				0.0768953	0.567756
				0.498726	1.11043
				0.707175	2.1089
				1.47977	0.967373
				0.331963	1.26441
				0.650825	1.56863
				0.822713	1.13843
				0.889458	0.669888
				0.54752	0.741857
				0.827179	0.918875
				0.628968	0.82481
				0.719128	0.684343
				1.5404	1.95257
				0.504462	0.803402
				0.979197	0.945458
				0.968951	0.50545
				0.960502	1.22624
				0.769953	0.685931
				0.604523	0.195854
				0.510609	0.896612
				0.966076	0.765413
				0.665667	1.15238
				0.396218	0.506194
				1.16842	0.386388
				0.749812	0.635238
				0.552269	0.318122
				0.575922	0.967472
				0.464083	0.247512
				0.715399	0.715983
				0.832736	0.651916
				0.9193	0.648555
				0.813644	0.631854
				0.820398	1.09878
				0.0885648	0.337004
				0.668083	0.367004
				0.527642	0.373864
				0.397156	0.189879
				1.10732	0.958446
				0.949753	0.80626
				0.522895	0.594617
				0.728235	0.300246
				0.775968	0.652318
				0.832462	1.03102
				0.663999	0.552427
				1.35885	0.65973
				1.03843	0.841061
				1.4526	1.28074
				1.00514	0.841639
				0.763356	1.04599
				1.14677	0.737082
				0.876471	1.02802
				1.06999	0.747969
				0.82865	1.62035
				1.42111	0.690088
				-0.283136	0.73449
				0.759815	0.705225
				1.0067	0.892586
				0.980343	0.660119
				0.802111	1.16475
				0.919428	0.680921
				0.931606	0.523206
				0.95651	1.06174
				0.826975	0.146347
				0.275566	0.476175
				0.525354	0.481075
				0.925563	1.17395
				0.762643	0.301255
				0.813347	0.534596
				1.21968	0.84999
				0.762863	1.31065
				0.655211	-0.353179
				0.630836	1.36073
				0.772809	0.686221
				0.433543	0.621934
				0.561537	0.435095

## Sheet: Fig 3
Panel b											Panel c
guide1.gene	guide2.gene	guide1.type	guide2.type	expected.mean	observed.mean	pvalue	qvalue	combination	diff_value			Brd9 & Jmjd6 pair																						Kat6a & Jmjd6 pair
Brd1	Brd1	experimental	experimental	-2.13364	-1.91142	0.36578	0.431621	Brd1_Brd1	-0.22222		days	crBrd9_e5.2 & crJmjd6_e3.3			crBrd9_e5.2 & crRosa26_1			crJmjd6_e3.3 & crRosa26_1			crBrd9_e6.1 & crJmjd6_e3.1					crBrd9_e6.1 & crRosa26_1			crJmjd6_e3.1 & cr Rosa26_1					crKat6a_e14.1 & crJmjd6_e3.2				crKat6a_e14.1 & crRosa26_1				crJmjd6_e3.2 & crRosa26_1					crKat6a_e12.1 & crJmjd6_e3.1
Brd1	Brd2	experimental	experimental	-3.71963	-4.11789	0.57464	0.617836	Brd1_Brd2	0.39826		2	1	1	1	1	1	1	1	1	1	1	1	1	1	1	1	1	1	1	1	1	1	1	1	1	1	1	1	1	1	1	1	1	1	1	1	1	1	1
Brd1	Brd8	experimental	experimental	-2.20721	-1.80548	0.340552	0.409009	Brd1_Brd8	-0.401732		4	0.974031	0.92035	1.01744	0.903636	0.953838	1.05956	1.18117	1.20343	1.10366	0.861839	0.940366	0.642841	0.921831	0.80049	0.957792	0.943618	0.38634	1.24918	1.27689	1.17487	1.54673	1.38289	1.14216	1.00345	1.51805	1.01984	1.18762	0.992459	1.50649	1.21666	1.25046	1.29344	1.34943	1.43401	1.42462	0.97412	1.09462	1.40947
Brd1	Brd9	experimental	experimental	-2.5642	-3.26437	0.249501	0.323528	Brd1_Brd9	0.700171		6	0.666416	0.689625	0.696326	0.761954	0.824825	0.834257	1.23707	1.28553	1.20949	0.538964	0.574353	0.440699	0.309921	0.235342	0.620414	0.725094	0.301877	1.28535	1.40651	1.17324	1.47537	1.26679	1.26869	1.12411	0.904293	0.780291	1.34348	1.03188	1.08151	1.15829	1.31285	1.42189	1.54038	1.40525	1.45073	0.950056	1.10494	1.09243
Brd1	Brpf1	experimental	experimental	-0.679028	-2.09133	0.0618427	0.10242	Brd1_Brpf1	1.4123		8	0.426716	0.50196	0.338755	0.764803	0.866349	0.678293	1.28796	1.38514	1.086	0.39691	0.372987	0.20212	0.160505	0.112921	0.606682	0.552499	0.307091	1.53614	1.56969	1.34514	1.44158	1.06864	0.967611	0.978621	0.68268	0.48668	1.30152	0.950742	1.19366	1.02539	1.38312	1.44326	1.61463	1.35701	1.40653	0.828755	0.999288	0.924277
Brd1	Dcc	experimental	negative	-0.159183	-1.06153	0.32835	0.399163	Brd1_Dcc	0.902352		10	0.145919	0.175459	0.200491	0.405429	0.438294	0.6971	1.22737	1.33529	1.14394	0.141105	0.170256	0.142814	0.067878	0.0543514	0.34955	0.243452	0.206465	1.48029	1.42832	1.43898	1.26583	0.959641	0.400585	0.469607	0.355439	0.258296	1.00742	0.983006	0.964272	0.882972	1.28948	1.38108	1.66651	1.31101	1.19582	0.840901	0.767751	0.634019
Brd1	Ehmt1	experimental	experimental	-3.34855	-3.33981	0.786156	0.803172	Brd1_Ehmt1	-0.00874141		12	0.12235	0.0946712	0.159372	0.38094	0.273379	0.475832	1.35563	1.25995	1.11463	0.126905	0.114102	0.0747497	0.0397265	0.0486872	0.191339	0.261712	0.162148	1.35396	1.39177	1.20117	1.10422	0.961383	0.314075	0.245104	0.220316	0.188161	0.859029	0.93672	0.846804	0.872381	1.42758	1.22843	1.32231	1.26613	1.14125	0.487939	0.464579	0.449664
Brd1	Ehmt2	experimental	experimental	-4.11154	-4.3741	0.249131	0.323528	Brd1_Ehmt2	0.262558
Brd1	Esrrb	experimental	negative	-0.0864117	-1.08292	0.0648229	0.10587	Brd1_Esrrb	0.99651
Brd1	Fev	experimental	negative	-0.230225	-1.16113	0.390948	0.451362	Brd1_Fev	0.930901		Panel d
Brd1	Htr2c	experimental	negative	0.0117209	-0.781854	0.142133	0.203293	Brd1_Htr2c	0.793574		Relative viability (%)
Brd1	Irx1	experimental	negative	-0.393075	-1.06861	0.122582	0.180638	Brd1_Irx1	0.675531		log[dBRD9], M	crRosa26_1					crJmjd6 e3.1
Brd1	Jarid2	experimental	experimental	0.986878	0.294556	0.113282	0.170001	Brd1_Jarid2	0.692322		-9.22185	1.10413	1.03576	0.895065	1.04826	0.969171	0.919858	0.9793	0.996871	0.974202	0.937901
Brd1	Jmjd6	experimental	experimental	0.762004	-0.738448	0.0049491	0.0146917	Brd1_Jmjd6	1.50045		-8.52288	1.11725	1.26977	1.03724	0.940267	1.0334	0.626653	0.801288	0.765315	0.716424	0.879286
Brd1	Kdm2a	experimental	experimental	-0.690813	-1.73727	0.0313173	0.0608304	Brd1_Kdm2a	1.04646		-7.82391	1.06615	0.986288	0.930818	1.04804	0.981709	0.588235	0.480147	0.627392	0.6447	0.871034
Brd1	Kdm4a	experimental	experimental	-0.630282	-1.83002	0.0126533	0.0297132	Brd1_Kdm4a	1.19973		-7.09691	0.603737	0.503987	0.264437	0.296936	0.507669	0.16978	0.225725	0.154692	0.190856	0.42998
Brd1	Lama1	experimental	negative	-0.259903	-1.65791	0.08849	0.136942	Brd1_Lama1	1.398		-6.69897	0.185592	0.125526	0.0789865	0.0728146	0.234954	0.0822024	0.0469627	0.0535564	0.0413793	0.13622
Brd1	Moz	experimental	experimental	-0.687426	-1.52517	0.30515	0.375081	Brd1_Moz	0.837743		-6.39794	0.0652957	0.0574221	0.05526	0.0389041	0.119047	0.0382577	0.0149334	0.0231075	0.0299361	0.085717
Brd1	Ncoa2	experimental	experimental	-0.946127	-1.93501	0.233179	0.307431	Brd1_Ncoa2	0.98888		-5.69897	0.0800757	0.0415417	0.0346522	0.0363598	0.126929	0.0125524	0.0137742	0.0391543	0.0210473	0.0684221
Brd1	Ncoa3	experimental	experimental	-0.317291	-1.027	0.14586	0.207367	Brd1_Ncoa3	0.709704
Brd1	Nmu	experimental	negative	-0.162842	-0.859704	0.107819	0.16259	Brd1_Nmu	0.696862		Panel d
Brd1	Opn4	experimental	negative	-0.180936	-0.86091	0.427105	0.4846	Brd1_Opn4	0.679974		Relative viability (%)
Brd1	Setd2	experimental	experimental	-3.61973	-3.73109	0.506923	0.556437	Brd1_Setd2	0.111356		log[WM1119], M	crRosa26_1							crJmjd6 e3.1
Brd1	Setd5	experimental	experimental	-2.85562	-2.9763	0.1681	0.22998	Brd1_Setd5	0.120685		-9.22185	0.958692	1.01273	1.05153					0.975829	0.990408	0.956393
Brd1	Sirt1	experimental	experimental	0.0719051	-0.613077	0.169478	0.231196	Brd1_Sirt1	0.684982		-8.52288	1.03081	1.09238	0.961733	1.04169	1.00392	0.901775	1.08062	1.17156	0.993323	1.00424	0.880062	0.736684	1.05442	0.931681
Brd1	Suv39h1	experimental	experimental	-1.88239	-2.70227	0.0204564	0.0435331	Brd1_Suv39h1	0.81988		-7.82391	0.851261	1.00882	0.786639					0.916281	0.627286	0.639379
Brd1	Suv420h1	experimental	experimental	-3.23389	-3.50469	0.834885	0.847454	Brd1_Suv420h1	0.270799		-7.09691	0.57844	0.650853	0.542891					0.441109	0.572511	0.458508
Brd1	Trim28	experimental	experimental	-1.66319	-3.1873	0.0518752	0.0900188	Brd1_Trim28	1.5241		-6.69897	0.484271	0.5261	0.424851					0.267369	0.3406	0.199076
Brd1	Whsc1	experimental	experimental	-0.487588	-0.625364	0.633991	0.67095	Brd1_Whsc1	0.137776		-6.39794	0.407977	0.564514	0.32191					0.15414	0.223889	0.154334
Brd2	Brd2	experimental	experimental	-5.30561	-1.64176	1.81e-06	3.92e-05	Brd2_Brd2	-3.66385		-6	0.368223	0.433831	0.312023					0.122227	0.223264	0.11007
Brd2	Brd8	experimental	experimental	-3.7932	-4.00904	0.660395	0.694224	Brd2_Brd8	0.215843		-5.69897	0.314622	0.410796	0.303364					0.0876535	0.198573	0.113333
Brd2	Brd9	experimental	experimental	-4.15018	-4.60385	0.567525	0.61158	Brd2_Brd9	0.453669		-5	0.249049	0.182265	0.129946					0.0696843	0.181149	0.05821
Brd2	Brpf1	experimental	experimental	-2.26501	-2.25166	0.675432	0.706882	Brd2_Brpf1	-0.0133537
Brd2	Dcc	experimental	negative	-1.74517	-2.21347	0.0407752	0.0740227	Brd2_Dcc	0.468305
Brd2	Ehmt1	experimental	experimental	-4.93454	-4.66962	0.239382	0.313631	Brd2_Ehmt1	-0.264914
Brd2	Ehmt2	experimental	experimental	-5.69753	-5.11256	0.0325946	0.0625392	Brd2_Ehmt2	-0.584971
Brd2	Esrrb	experimental	negative	-1.6724	-3.53884	0.00127885	0.00515913	Brd2_Esrrb	1.86645
Brd2	Fev	experimental	negative	-1.81621	-2.60226	0.102932	0.156218	Brd2_Fev	0.786049
Brd2	Htr2c	experimental	negative	-1.57426	-2.21718	0.184433	0.248721	Brd2_Htr2c	0.642915
Brd2	Irx1	experimental	negative	-1.97906	-2.95807	0.277013	0.350536	Brd2_Irx1	0.979007
Brd2	Jarid2	experimental	experimental	-0.599108	-1.26704	0.31697	0.38759	Brd2_Jarid2	0.667931
Brd2	Jmjd6	experimental	experimental	-0.823982	-2.37716	0.0464413	0.0824072	Brd2_Jmjd6	1.55318
Brd2	Kdm2a	experimental	experimental	-2.2768	-3.12717	0.0350863	0.0657171	Brd2_Kdm2a	0.850369
Brd2	Kdm4a	experimental	experimental	-2.21627	-3.804	0.000895576	0.004104	Brd2_Kdm4a	1.58773
Brd2	Lama1	experimental	negative	-1.84589	-2.88218	0.0663341	0.107964	Brd2_Lama1	1.03629
Brd2	Moz	experimental	experimental	-2.27341	-3.0659	0.329817	0.399163	Brd2_Moz	0.792485
Brd2	Ncoa2	experimental	experimental	-2.53211	-3.59714	0.275107	0.349061	Brd2_Ncoa2	1.06503
Brd2	Ncoa3	experimental	experimental	-1.90328	-3.31128	0.00225095	0.00804885	Brd2_Ncoa3	1.408
Brd2	Nmu	experimental	negative	-1.74883	-2.7354	0.309834	0.379848	Brd2_Nmu	0.986571
Brd2	Opn4	experimental	negative	-1.76692	-2.10049	0.454586	0.507245	Brd2_Opn4	0.333566
Brd2	Setd2	experimental	experimental	-5.20572	-5.14602	0.279883	0.353221	Brd2_Setd2	-0.0596982
Brd2	Setd5	experimental	experimental	-4.4416	-4.85537	0.544077	0.589973	Brd2_Setd5	0.413768
Brd2	Sirt1	experimental	experimental	-1.51408	-2.42122	0.339738	0.409009	Brd2_Sirt1	0.907142
Brd2	Suv39h1	experimental	experimental	-3.46837	-4.06063	0.554487	0.598896	Brd2_Suv39h1	0.592255
Brd2	Suv420h1	experimental	experimental	-4.81988	-4.91964	0.413268	0.472265	Brd2_Suv420h1	0.0997552
Brd2	Trim28	experimental	experimental	-3.24918	-4.28125	0.0417402	0.0754842	Brd2_Trim28	1.03207
Brd2	Whsc1	experimental	experimental	-2.07357	-3.60155	0.00108308	0.00459161	Brd2_Whsc1	1.52798
Brd8	Brd8	experimental	experimental	-2.28079	-1.72841	0.285574	0.357535	Brd8_Brd8	-0.552373
Brd8	Brd9	experimental	experimental	-2.63777	-1.94255	0.4455	0.498284	Brd8_Brd9	-0.695221
Brd8	Brpf1	experimental	experimental	-0.752602	-0.644628	0.600859	0.638751	Brd8_Brpf1	-0.107974
Brd8	Dcc	experimental	negative	-0.232756	-1.19873	0.2894	0.360414	Brd8_Dcc	0.965974
Brd8	Ehmt1	experimental	experimental	-3.42213	-3.08736	0.849862	0.857751	Brd8_Ehmt1	-0.334762
Brd8	Ehmt2	experimental	experimental	-4.18511	-4.11391	0.387869	0.449814	Brd8_Ehmt2	-0.0712039
Brd8	Esrrb	experimental	negative	-0.159985	-1.68948	0.0633997	0.103905	Brd8_Esrrb	1.5295
Brd8	Fev	experimental	negative	-0.303799	-0.777779	0.649972	0.684792	Brd8_Fev	0.47398
Brd8	Htr2c	experimental	negative	-0.0618526	-1.23611	0.201505	0.269435	Brd8_Htr2c	1.17426
Brd8	Irx1	experimental	negative	-0.466648	-1.72461	0.122849	0.180638	Brd8_Irx1	1.25796
Brd8	Jarid2	experimental	experimental	0.913305	-0.275781	0.00650167	0.0182666	Brd8_Jarid2	1.18909
Brd8	Jmjd6	experimental	experimental	0.68843	0.576808	0.519665	0.566953	Brd8_Jmjd6	0.111622
Brd8	Kdm2a	experimental	experimental	-0.764387	-1.78402	0.22745	0.300718	Brd8_Kdm2a	1.01963
Brd8	Kdm4a	experimental	experimental	-0.703855	-1.30782	0.344077	0.41115	Brd8_Kdm4a	0.603962
Brd8	Lama1	experimental	negative	-0.333477	-0.679932	0.263648	0.337241	Brd8_Lama1	0.346455
Brd8	Moz	experimental	experimental	-0.761	-0.650651	0.180186	0.245095	Brd8_Moz	-0.110349
Brd8	Ncoa2	experimental	experimental	-1.0197	-1.33166	0.26048	0.334094	Brd8_Ncoa2	0.31196
Brd8	Ncoa3	experimental	experimental	-0.390865	-0.845354	0.336172	0.405814	Brd8_Ncoa3	0.454489
Brd8	Nmu	experimental	negative	-0.236415	-0.836301	0.397596	0.456606	Brd8_Nmu	0.599886
Brd8	Opn4	experimental	negative	-0.25451	-0.980203	0.150681	0.212303	Brd8_Opn4	0.725693
Brd8	Setd2	experimental	experimental	-3.69331	-1.24778	8.3e-06	0.000150664	Brd8_Setd2	-2.44552
Brd8	Setd5	experimental	experimental	-2.92919	-2.90726	0.717411	0.739341	Brd8_Setd5	-0.021929
Brd8	Sirt1	experimental	experimental	-0.00166843	-1.5099	0.011036	0.0268504	Brd8_Sirt1	1.50823
Brd8	Suv39h1	experimental	experimental	-1.95596	-2.09556	0.999482	0.999482	Brd8_Suv39h1	0.139601
Brd8	Suv420h1	experimental	experimental	-3.30747	-3.70999	0.666256	0.698828	Brd8_Suv420h1	0.402521
Brd8	Trim28	experimental	experimental	-1.73677	-2.70924	0.0945938	0.145909	Brd8_Trim28	0.972469
Brd8	Whsc1	experimental	experimental	-0.561162	-0.666365	0.83672	0.847493	Brd8_Whsc1	0.105204
Brd9	Brd9	experimental	experimental	-2.99475	-2.21354	0.521769	0.567454	Brd9_Brd9	-0.781211
Brd9	Brpf1	experimental	experimental	-1.10958	-2.6174	0.0120952	0.0285447	Brd9_Brpf1	1.50782
Brd9	Dcc	experimental	negative	-0.589738	-1.4068	0.321398	0.391989	Brd9_Dcc	0.817059
Brd9	Ehmt1	experimental	experimental	-3.77911	-2.91856	0.0824591	0.129736	Brd9_Ehmt1	-0.860544
Brd9	Ehmt2	experimental	experimental	-4.5421	-3.4955	0.0345022	0.0648806	Brd9_Ehmt2	-1.0466
Brd9	Esrrb	experimental	negative	-0.516966	-1.69043	0.371316	0.435991	Brd9_Esrrb	1.17346
Brd9	Fev	experimental	negative	-0.66078	-1.1274	0.576278	0.618189	Brd9_Fev	0.466621
Brd9	Htr2c	experimental	negative	-0.418834	-1.0367	0.850482	0.857751	Brd9_Htr2c	0.617867
Brd9	Irx1	experimental	negative	-0.823629	-2.62971	0.0371381	0.0687419	Brd9_Irx1	1.80608
Brd9	Jarid2	experimental	experimental	0.556323	-0.92035	0.0381286	0.0702995	Brd9_Jarid2	1.47667
Brd9	Jmjd6	experimental	experimental	0.331449	-2.18746	0.00423921	0.0130778	Brd9_Jmjd6	2.51891
Brd9	Kdm2a	experimental	experimental	-1.12137	-1.92425	0.251485	0.325208	Brd9_Kdm2a	0.802882
Brd9	Kdm4a	experimental	experimental	-1.06084	-2.05767	0.0311767	0.0608075	Brd9_Kdm4a	0.996831
Brd9	Lama1	experimental	negative	-0.690458	-1.70678	0.329138	0.399163	Brd9_Lama1	1.01632
Brd9	Moz	experimental	experimental	-1.11798	-2.62055	0.0219579	0.0456799	Brd9_Moz	1.50256
Brd9	Ncoa2	experimental	experimental	-1.37668	-1.93973	0.342844	0.410716	Brd9_Ncoa2	0.563046
Brd9	Ncoa3	experimental	experimental	-0.747846	-2.02623	0.0530013	0.0906399	Brd9_Ncoa3	1.27838
Brd9	Nmu	experimental	negative	-0.593396	-1.44145	0.35722	0.423638	Brd9_Nmu	0.848051
Brd9	Opn4	experimental	negative	-0.611491	-0.939735	0.825981	0.842037	Brd9_Opn4	0.328244
Brd9	Setd2	experimental	experimental	-4.05029	-4.77855	0.252564	0.325711	Brd9_Setd2	0.728262
Brd9	Setd5	experimental	experimental	-3.28617	-3.42583	0.744066	0.765139	Brd9_Setd5	0.139658
Brd9	Sirt1	experimental	experimental	-0.35865	-1.58644	0.121085	0.179892	Brd9_Sirt1	1.22779
Brd9	Suv39h1	experimental	experimental	-2.31294	-3.38744	0.15955	0.221193	Brd9_Suv39h1	1.0745
Brd9	Suv420h1	experimental	experimental	-3.66445	-3.30592	0.471205	0.524549	Brd9_Suv420h1	-0.35853
Brd9	Trim28	experimental	experimental	-2.09375	-3.6682	0.139031	0.200682	Brd9_Trim28	1.57446
Brd9	Whsc1	experimental	experimental	-0.918143	-0.967318	0.686794	0.714023	Brd9_Whsc1	0.0491755
Brpf1	Brpf1	experimental	experimental	0.775584	0.817844	0.761459	0.779628	Brpf1_Brpf1	-0.0422597
Brpf1	Dcc	experimental	negative	1.29543	0.433899	0.00905259	0.0233488	Brpf1_Dcc	0.86153
Brpf1	Ehmt1	experimental	experimental	-1.89394	-1.77547	0.750598	0.770178	Brpf1_Ehmt1	-0.118471
Brpf1	Ehmt2	experimental	experimental	-2.65693	-2.6127	0.397117	0.456606	Brpf1_Ehmt2	-0.0442243
Brpf1	Esrrb	experimental	negative	1.3682	-0.17692	8.22e-05	0.000808209	Brpf1_Esrrb	1.54512
Brpf1	Fev	experimental	negative	1.22439	0.369002	0.00571412	0.0164455	Brpf1_Fev	0.855385
Brpf1	Htr2c	experimental	negative	1.46633	0.940065	0.269989	0.343491	Brpf1_Htr2c	0.526269
Brpf1	Irx1	experimental	negative	1.06154	0.599771	0.43363	0.489432	Brpf1_Irx1	0.461767
Brpf1	Jarid2	experimental	experimental	2.44149	1.23317	0.00228804	0.00811995	Brpf1_Jarid2	1.20832
Brpf1	Jmjd6	experimental	experimental	2.21662	-0.442551	3.87e-12	4.57e-10	Brpf1_Jmjd6	2.65917
Brpf1	Kdm2a	experimental	experimental	0.763799	-0.159683	0.00285295	0.00970101	Brpf1_Kdm2a	0.923482
Brpf1	Kdm4a	experimental	experimental	0.82433	0.0487335	0.000325687	0.00222789	Brpf1_Kdm4a	0.775597
Brpf1	Lama1	experimental	negative	1.19471	0.368719	0.00802577	0.0216466	Brpf1_Lama1	0.82599
Brpf1	Moz	experimental	experimental	0.767186	-0.591986	7.01e-06	0.000132378	Brpf1_Moz	1.35917
Brpf1	Ncoa2	experimental	experimental	0.508485	-0.119743	0.0230632	0.0469216	Brpf1_Ncoa2	0.628228
Brpf1	Ncoa3	experimental	experimental	1.13732	-0.144967	1e-06	2.79e-05	Brpf1_Ncoa3	1.28229
Brpf1	Nmu	experimental	negative	1.29177	0.188483	0.0171093	0.0380923	Brpf1_Nmu	1.10329
Brpf1	Opn4	experimental	negative	1.27368	0.432313	0.0341561	0.0644867	Brpf1_Opn4	0.841364
Brpf1	Setd2	experimental	experimental	-2.16512	-2.83533	0.00150186	0.00590731	Brpf1_Setd2	0.670215
Brpf1	Setd5	experimental	experimental	-1.40101	-1.65517	0.419623	0.477258	Brpf1_Setd5	0.254166
Brpf1	Sirt1	experimental	experimental	1.52652	0.700393	0.000219008	0.00164082	Brpf1_Sirt1	0.826124
Brpf1	Suv39h1	experimental	experimental	-0.427776	-0.74248	0.164536	0.227079	Brpf1_Suv39h1	0.314705
Brpf1	Suv420h1	experimental	experimental	-1.77928	-1.48502	0.349508	0.415535	Brpf1_Suv420h1	-0.294264
Brpf1	Trim28	experimental	experimental	-0.20858	-1.7993	8.21e-05	0.000808209	Brpf1_Trim28	1.59072
Brpf1	Whsc1	experimental	experimental	0.967024	-0.187301	9.4e-05	0.000870052	Brpf1_Whsc1	1.15433
Dcc	Ehmt1	negative	experimental	-1.37409	-2.52948	0.374632	0.438775	Dcc_Ehmt1	1.15539
Dcc	Ehmt2	negative	experimental	-2.13708	-3.55818	0.0474299	0.0835333	Dcc_Ehmt2	1.42109
Dcc	Fev	negative	negative	1.74423	0.883961	0.0705065	0.114361	Dcc_Fev	0.860272
Dcc	Jarid2	negative	experimental	2.96134	2.22555	0.0153972	0.0347455	Dcc_Jarid2	0.735781
Dcc	Jmjd6	negative	experimental	2.73646	1.94228	0.0112342	0.0271925	Dcc_Jmjd6	0.794184
Dcc	Kdm2a	negative	experimental	1.28364	-0.00932845	0.000371796	0.00243733	Dcc_Kdm2a	1.29297
Dcc	Kdm4a	negative	experimental	1.34418	0.656658	0.00950979	0.0240033	Dcc_Kdm4a	0.687518
Dcc	Lama1	negative	negative	1.71455	1.05787	0.288773	0.360414	Dcc_Lama1	0.656681
Dcc	Moz	negative	experimental	1.28703	0.199106	0.0255691	0.0511596	Dcc_Moz	1.08793
Dcc	Ncoa2	negative	experimental	1.02833	0.124392	0.000847895	0.00392767	Dcc_Ncoa2	0.903938
Dcc	Ncoa3	negative	experimental	1.65717	0.722361	0.00421172	0.0130778	Dcc_Ncoa3	0.934805
Dcc	Nmu	negative	negative	1.81162	1.08515	0.0225567	0.0462904	Dcc_Nmu	0.726469
Dcc	Opn4	negative	negative	1.79352	0.603569	0.0157897	0.0353209	Dcc_Opn4	1.18995
Dcc	Setd2	negative	experimental	-1.64527	-3.29416	0.000439964	0.00259579	Dcc_Setd2	1.64888
Dcc	Setd5	negative	experimental	-0.881161	-1.97589	0.00115007	0.0047617	Dcc_Setd5	1.09473
Dcc	Sirt1	negative	experimental	2.04636	1.19914	0.00178901	0.00675529	Dcc_Sirt1	0.847219
Dcc	Suv39h1	negative	experimental	0.0920697	-0.773444	0.0573524	0.0959942	Dcc_Suv39h1	0.865514
Dcc	Suv420h1	negative	experimental	-1.25944	-2.35939	0.0388527	0.071356	Dcc_Suv420h1	1.09995
Dcc	Trim28	negative	experimental	0.311265	-0.799111	0.0101027	0.0249659	Dcc_Trim28	1.11038
Dcc	Whsc1	negative	experimental	1.48687	0.838295	0.0181701	0.0397051	Dcc_Whsc1	0.648575
Ehmt1	Ehmt2	experimental	experimental	-5.32645	-0.217966	1.11e-14	4.48e-12	Ehmt1_Ehmt2	-5.10849
Ehmt1	Esrrb	experimental	negative	-1.30132	-2.788	0.102682	0.156218	Ehmt1_Esrrb	1.48668
Ehmt1	Fev	experimental	negative	-1.44514	-2.47599	0.0710506	0.114849	Ehmt1_Fev	1.03086
Ehmt1	Htr2c	experimental	negative	-1.20319	-2.12847	0.436739	0.490811	Ehmt1_Htr2c	0.925277
Ehmt1	Jarid2	experimental	experimental	-0.228033	-1.56222	0.025808	0.0513982	Ehmt1_Jarid2	1.33418
Ehmt1	Jmjd6	experimental	experimental	-0.452907	-0.955898	0.255422	0.328499	Ehmt1_Jmjd6	0.502991
Ehmt1	Kdm2a	experimental	experimental	-1.90572	-3.07457	0.125497	0.182765	Ehmt1_Kdm2a	1.16884
Ehmt1	Kdm4a	experimental	experimental	-1.84519	-2.99056	0.0843214	0.132225	Ehmt1_Kdm4a	1.14536
Ehmt1	Lama1	experimental	negative	-1.47481	-2.24669	0.391116	0.451362	Ehmt1_Lama1	0.771879
Ehmt1	Moz	experimental	experimental	-1.90234	-2.94579	0.244869	0.319277	Ehmt1_Moz	1.04345
Ehmt1	Ncoa2	experimental	experimental	-2.16104	-2.96184	0.71236	0.735742	Ehmt1_Ncoa2	0.800802
Ehmt1	Ncoa3	experimental	experimental	-1.5322	-2.39571	0.113454	0.170001	Ehmt1_Ncoa3	0.863511
Ehmt1	Nmu	experimental	negative	-1.37775	-2.28865	0.206411	0.275214	Ehmt1_Nmu	0.910893
Ehmt1	Opn4	experimental	negative	-1.39585	-1.58792	0.890419	0.894208	Ehmt1_Opn4	0.192077
Ehmt1	Setd2	experimental	experimental	-4.83464	-4.84991	0.409141	0.468725	Ehmt1_Setd2	0.0152687
Ehmt1	Setd5	experimental	experimental	-4.07053	-4.62456	0.381876	0.445051	Ehmt1_Setd5	0.554031
Ehmt1	Sirt1	experimental	experimental	-1.14301	-2.17705	0.165936	0.227679	Ehmt1_Sirt1	1.03405
Ehmt1	Suv39h1	experimental	experimental	-3.0973	-3.47362	0.607528	0.644389	Ehmt1_Suv39h1	0.376325
Ehmt1	Suv420h1	experimental	experimental	-4.44881	-5.09316	0.158483	0.220685	Ehmt1_Suv420h1	0.644355
Ehmt1	Trim28	experimental	experimental	-2.8781	-4.87569	0.000962996	0.0043289	Ehmt1_Trim28	1.99758
Ehmt1	Whsc1	experimental	experimental	-1.7025	-3.03217	0.0334503	0.0634078	Ehmt1_Whsc1	1.32967
Ehmt2	Ehmt2	experimental	experimental	-6.08944	-3.56682	0.00674814	0.0188469	Ehmt2_Ehmt2	-2.52262
Ehmt2	Esrrb	experimental	negative	-2.06431	-3.49601	0.118842	0.177511	Ehmt2_Esrrb	1.4317
Ehmt2	Fev	experimental	negative	-2.20812	-2.82391	0.544975	0.589973	Ehmt2_Fev	0.615788
Ehmt2	Htr2c	experimental	negative	-1.96618	-2.67891	0.150473	0.212303	Ehmt2_Htr2c	0.712733
Ehmt2	Jarid2	experimental	experimental	-0.991022	-2.48513	0.000912554	0.00414159	Ehmt2_Jarid2	1.49411
Ehmt2	Jmjd6	experimental	experimental	-1.2159	-1.51092	0.494822	0.545692	Ehmt2_Jmjd6	0.295023
Ehmt2	Kdm2a	experimental	experimental	-2.66871	-3.42163	0.285023	0.357535	Ehmt2_Kdm2a	0.75292
Ehmt2	Kdm4a	experimental	experimental	-2.60818	-3.34731	0.51948	0.566953	Ehmt2_Kdm4a	0.73913
Ehmt2	Lama1	experimental	negative	-2.2378	-2.91482	0.34648	0.412976	Ehmt2_Lama1	0.677018
Ehmt2	Moz	experimental	experimental	-2.66533	-3.08842	0.072589	0.116142	Ehmt2_Moz	0.423096
Ehmt2	Ncoa2	experimental	experimental	-2.92403	-4.92191	0.000757442	0.00372409	Ehmt2_Ncoa2	1.99788
Ehmt2	Ncoa3	experimental	experimental	-2.29519	-3.43503	0.00484603	0.014569	Ehmt2_Ncoa3	1.13984
Ehmt2	Nmu	experimental	negative	-2.14074	-3.12679	0.0796448	0.126574	Ehmt2_Nmu	0.986053
Ehmt2	Opn4	experimental	negative	-2.15884	-2.66057	0.280856	0.353504	Ehmt2_Opn4	0.501737
Ehmt2	Setd2	experimental	experimental	-5.59763	-5.00991	0.0725264	0.116142	Ehmt2_Setd2	-0.587721
Ehmt2	Setd5	experimental	experimental	-4.83352	-4.82274	0.500184	0.550319	Ehmt2_Setd5	-0.0107749
Ehmt2	Sirt1	experimental	experimental	-1.90599	-2.91599	0.0139639	0.0326286	Ehmt2_Sirt1	1.00999
Ehmt2	Suv39h1	experimental	experimental	-3.86029	-5.0037	0.00126405	0.00514338	Ehmt2_Suv39h1	1.14342
Ehmt2	Suv420h1	experimental	experimental	-5.21179	-5.26569	0.239874	0.313631	Ehmt2_Suv420h1	0.0538991
Ehmt2	Trim28	experimental	experimental	-3.64109	-5.03396	0.00372736	0.0121272	Ehmt2_Trim28	1.39287
Ehmt2	Whsc1	experimental	experimental	-2.46549	-3.39937	0.0540993	0.0918521	Ehmt2_Whsc1	0.933881
Esrrb	Fev	negative	negative	1.817	0.853942	0.0118557	0.0282621	Esrrb_Fev	0.963062
Esrrb	Htr2c	negative	negative	2.05895	0.686414	0.00838615	0.0223631	Esrrb_Htr2c	1.37254
Esrrb	Jarid2	negative	experimental	3.03411	2.15821	0.00569426	0.0164455	Esrrb_Jarid2	0.875894
Esrrb	Jmjd6	negative	experimental	2.80923	1.7056	0.000465702	0.00268063	Esrrb_Jmjd6	1.10363
Esrrb	Kdm2a	negative	experimental	1.35642	0.381419	0.0558275	0.0941091	Esrrb_Kdm2a	0.974997
Esrrb	Kdm4a	negative	experimental	1.41695	0.300837	0.000832455	0.00392767	Esrrb_Kdm4a	1.11611
Esrrb	Lama1	negative	negative	1.78733	0.958882	0.0143242	0.0330091	Esrrb_Lama1	0.828444
Esrrb	Moz	negative	experimental	1.3598	0.566333	0.00463597	0.014209	Esrrb_Moz	0.793469
Esrrb	Ncoa2	negative	experimental	1.1011	0.00378832	0.00310176	0.0104573	Esrrb_Ncoa2	1.09731
Esrrb	Ncoa3	negative	experimental	1.72994	0.601468	0.00340316	0.0111548	Esrrb_Ncoa3	1.12847
Esrrb	Nmu	negative	negative	1.88439	1.3453	0.225746	0.299304	Esrrb_Nmu	0.539087
Esrrb	Opn4	negative	negative	1.86629	1.05751	0.0202462	0.0434372	Esrrb_Opn4	0.808787
Esrrb	Setd2	negative	experimental	-1.5725	-2.29128	0.129685	0.187764	Esrrb_Setd2	0.718776
Esrrb	Setd5	negative	experimental	-0.80839	-2.30137	0.000504103	0.00286671	Esrrb_Setd5	1.49298
Esrrb	Sirt1	negative	experimental	2.11913	1.05429	0.00142887	0.0057155	Esrrb_Sirt1	1.06484
Esrrb	Suv39h1	negative	experimental	0.164841	-1.10383	0.00123916	0.00508595	Esrrb_Suv39h1	1.26867
Esrrb	Suv420h1	negative	experimental	-1.18667	-2.41145	0.00414986	0.0129717	Esrrb_Suv420h1	1.22478
Esrrb	Trim28	negative	experimental	0.384036	-0.42812	0.124238	0.18155	Esrrb_Trim28	0.812156
Esrrb	Whsc1	negative	experimental	1.55964	0.839692	0.00191676	0.00710772	Esrrb_Whsc1	0.719948
Fev	Htr2c	negative	negative	1.91514	1.02794	0.0515731	0.0898247	Fev_Htr2c	0.887196
Fev	Jarid2	negative	experimental	2.89029	1.88942	0.00177633	0.00675529	Fev_Jarid2	1.00087
Fev	Jmjd6	negative	experimental	2.66542	1.64788	0.00192752	0.00710772	Fev_Jmjd6	1.01754
Fev	Kdm2a	negative	experimental	1.2126	0.177649	0.000654997	0.00345826	Fev_Kdm2a	1.03495
Fev	Kdm4a	negative	experimental	1.27313	0.45591	0.14342	0.204515	Fev_Kdm4a	0.817223
Fev	Lama1	negative	negative	1.64351	0.314145	0.00472089	0.0142837	Fev_Lama1	1.32937
Fev	Moz	negative	experimental	1.21599	0.591297	0.0143366	0.0330091	Fev_Moz	0.624692
Fev	Ncoa2	negative	experimental	0.957288	-0.290736	0.00390997	0.0124696	Fev_Ncoa2	1.24802
Fev	Ncoa3	negative	experimental	1.58612	0.324392	0.000643324	0.00345056	Fev_Ncoa3	1.26173
Fev	Nmu	negative	negative	1.74057	0.850393	0.0188221	0.0405664	Fev_Nmu	0.890181
Fev	Opn4	negative	negative	1.72248	1.08919	0.305103	0.375081	Fev_Opn4	0.633289
Fev	Setd2	negative	experimental	-1.71632	-2.60148	0.0278421	0.0549852	Fev_Setd2	0.885165
Fev	Setd5	negative	experimental	-0.952204	-1.41019	0.107631	0.16259	Fev_Setd5	0.457982
Fev	Sirt1	negative	experimental	1.97532	1.28974	0.015348	0.0347455	Fev_Sirt1	0.685581
Fev	Suv39h1	negative	experimental	0.0210274	-0.262751	0.371331	0.435991	Fev_Suv39h1	0.283778
Fev	Suv420h1	negative	experimental	-1.33048	-1.69055	0.434475	0.489432	Fev_Suv420h1	0.360067
Fev	Trim28	negative	experimental	0.240223	-0.304192	0.362579	0.428915	Fev_Trim28	0.544415
Fev	Whsc1	negative	experimental	1.41583	0.502348	0.00401066	0.0126202	Fev_Whsc1	0.91348
Htr2c	Jarid2	negative	experimental	3.13224	2.335	0.0218763	0.0456799	Htr2c_Jarid2	0.79724
Htr2c	Jmjd6	negative	experimental	2.90737	2.40471	0.0632929	0.103905	Htr2c_Jmjd6	0.50266
Htr2c	Kdm2a	negative	experimental	1.45455	0.99715	0.0225399	0.0462904	Htr2c_Kdm2a	0.457398
Htr2c	Kdm4a	negative	experimental	1.51508	1.13788	0.302922	0.374291	Htr2c_Kdm4a	0.377195
Htr2c	Lama1	negative	negative	1.88546	1.26398	0.042837	0.077172	Htr2c_Lama1	0.621481
Htr2c	Moz	negative	experimental	1.45794	0.396807	0.00471987	0.0142837	Htr2c_Moz	1.06113
Htr2c	Ncoa3	negative	experimental	1.82807	1.13919	0.0102043	0.0250856	Htr2c_Ncoa3	0.688876
Htr2c	Nmu	negative	negative	1.98252	0.9569	0.00827907	0.0222029	Htr2c_Nmu	1.02562
Htr2c	Opn4	negative	negative	1.96443	1.45747	0.141813	0.203293	Htr2c_Opn4	0.506951
Htr2c	Setd2	negative	experimental	-1.47437	-2.24991	0.0180413	0.0396471	Htr2c_Setd2	0.775538
Htr2c	Setd5	negative	experimental	-0.710258	-1.67722	0.0547009	0.0925406	Htr2c_Setd5	0.966965
Htr2c	Sirt1	negative	experimental	2.21727	1.30645	0.00611415	0.0172807	Htr2c_Sirt1	0.910818
Htr2c	Suv39h1	negative	experimental	0.262973	-0.347129	0.38462	0.447145	Htr2c_Suv39h1	0.610103
Htr2c	Suv420h1	negative	experimental	-1.08853	-2.54195	0.00184009	0.00689303	Htr2c_Suv420h1	1.45341
Htr2c	Trim28	negative	experimental	0.482169	-0.27961	0.0328782	0.062828	Htr2c_Trim28	0.761778
Htr2c	Whsc1	negative	experimental	1.65777	0.648599	0.00146685	0.00581809	Htr2c_Whsc1	1.00917
Irx1	Jarid2	negative	experimental	2.72744	2.23778	0.185487	0.249429	Irx1_Jarid2	0.489667
Irx1	Jmjd6	negative	experimental	2.50257	1.33546	0.0522955	0.0900856	Irx1_Jmjd6	1.16711
Irx1	Kdm2a	negative	experimental	1.04975	0.156384	0.0205676	0.0435331	Irx1_Kdm2a	0.893369
Irx1	Kdm4a	negative	experimental	1.11028	0.0865408	0.000423863	0.00258013	Irx1_Kdm4a	1.02374
Irx1	Lama1	negative	negative	1.48066	0.776885	0.158501	0.220685	Irx1_Lama1	0.703777
Irx1	Moz	negative	experimental	1.05314	-0.453463	0.000313619	0.00217688	Irx1_Moz	1.5066
Irx1	Ncoa3	negative	experimental	1.42327	0.944358	0.0432487	0.0776174	Irx1_Ncoa3	0.478917
Irx1	Opn4	negative	negative	1.55963	0.570606	0.000686442	0.00353537	Irx1_Opn4	0.989024
Irx1	Setd2	negative	experimental	-1.87917	-2.42953	0.58187	0.622772	Irx1_Setd2	0.550368
Irx1	Setd5	negative	experimental	-1.11505	-1.66147	0.592984	0.631802	Irx1_Setd5	0.54642
Irx1	Sirt1	negative	experimental	1.81247	0.739482	8.02e-05	0.000808209	Irx1_Sirt1	1.07299
Irx1	Suv39h1	negative	experimental	-0.141822	-1.60498	0.00585633	0.0167526	Irx1_Suv39h1	1.46316
Irx1	Suv420h1	negative	experimental	-1.49333	-2.58083	0.182191	0.247109	Irx1_Suv420h1	1.08751
Irx1	Whsc1	negative	experimental	1.25298	0.451519	0.0094165	0.0240033	Irx1_Whsc1	0.801459
Jarid2	Jarid2	experimental	experimental	4.1074	1.88394	2.45e-07	8.9e-06	Jarid2_Jarid2	2.22346
Jarid2	Jmjd6	experimental	experimental	3.88252	2.82816	0.00980933	0.0245028	Jarid2_Jmjd6	1.05437
Jarid2	Kdm2a	experimental	experimental	2.42971	1.54402	0.0037819	0.0121433	Jarid2_Kdm2a	0.885681
Jarid2	Kdm4a	experimental	experimental	2.49024	1.51428	0.000848776	0.00392767	Jarid2_Kdm4a	0.975958
Jarid2	Lama1	experimental	negative	2.86062	1.99824	0.0148774	0.0339234	Jarid2_Lama1	0.862374
Jarid2	Moz	experimental	experimental	2.43309	1.03557	8.86e-06	0.000154821	Jarid2_Moz	1.39752
Jarid2	Ncoa2	experimental	experimental	2.17439	1.48119	0.00738924	0.0201744	Jarid2_Ncoa2	0.6932
Jarid2	Ncoa3	experimental	experimental	2.80323	1.55267	4.96e-05	0.000531564	Jarid2_Ncoa3	1.25056
Jarid2	Nmu	experimental	negative	2.95768	1.99737	0.000995171	0.00433938	Jarid2_Nmu	0.960309
Jarid2	Opn4	experimental	negative	2.93958	1.64835	0.000121839	0.00102693	Jarid2_Opn4	1.29123
Jarid2	Setd2	experimental	experimental	-0.499214	-1.2663	0.000462176	0.00268063	Jarid2_Setd2	0.767081
Jarid2	Setd5	experimental	experimental	0.2649	-0.65681	0.0222353	0.046031	Jarid2_Setd5	0.921709
Jarid2	Sirt1	experimental	experimental	3.19242	2.56986	0.000174136	0.00139308	Jarid2_Sirt1	0.622561
Jarid2	Suv39h1	experimental	experimental	1.23813	0.0653782	0.000974364	0.00433868	Jarid2_Suv39h1	1.17275
Jarid2	Suv420h1	experimental	experimental	-0.113376	-0.732487	0.0233089	0.047218	Jarid2_Suv420h1	0.619111
Jarid2	Trim28	experimental	experimental	1.45733	0.388831	0.00266476	0.00931681	Jarid2_Trim28	1.0685
Jarid2	Whsc1	experimental	experimental	2.63293	1.30609	1.76e-05	0.00025948	Jarid2_Whsc1	1.32684
Jmjd6	Jmjd6	experimental	experimental	3.65765	2.41253	0.000303486	0.00213799	Jmjd6_Jmjd6	1.24512
Jmjd6	Kdm2a	experimental	experimental	2.20483	1.49461	0.0205348	0.0435331	Jmjd6_Kdm2a	0.71022
Jmjd6	Kdm4a	experimental	experimental	2.26536	1.65868	0.000827718	0.00392767	Jmjd6_Kdm4a	0.606686
Jmjd6	Lama1	experimental	negative	2.63574	1.41402	0.000120573	0.00102693	Jmjd6_Lama1	1.22172
Jmjd6	Moz	experimental	experimental	2.20822	-1.19	1.9e-14	4.48e-12	Jmjd6_Moz	3.39821
Jmjd6	Ncoa2	experimental	experimental	1.94952	1.71264	0.219305	0.291583	Jmjd6_Ncoa2	0.236874
Jmjd6	Ncoa3	experimental	experimental	2.57835	1.20051	1.79e-07	7.02e-06	Jmjd6_Ncoa3	1.37784
Jmjd6	Nmu	experimental	negative	2.7328	2.19946	0.017577	0.0389499	Jmjd6_Nmu	0.533343
Jmjd6	Opn4	experimental	negative	2.71471	1.81674	0.0528193	0.0906399	Jmjd6_Opn4	0.897972
Jmjd6	Setd2	experimental	experimental	-0.724088	-2.43964	1.69e-05	0.000256861	Jmjd6_Setd2	1.71555
Jmjd6	Setd5	experimental	experimental	0.0400251	-0.40816	0.0864092	0.134162	Jmjd6_Setd5	0.448185
Jmjd6	Sirt1	experimental	experimental	2.96755	2.65362	0.0180596	0.0396471	Jmjd6_Sirt1	0.31393
Jmjd6	Suv39h1	experimental	experimental	1.01326	-0.199066	2.75e-05	0.000371392	Jmjd6_Suv39h1	1.21232
Jmjd6	Suv420h1	experimental	experimental	-0.338251	0.058396	0.149365	0.211712	Jmjd6_Suv420h1	-0.396647
Jmjd6	Trim28	experimental	experimental	1.23245	0.351077	0.0561261	0.0942758	Jmjd6_Trim28	0.881374
Jmjd6	Whsc1	experimental	experimental	2.40806	0.919198	5.16e-08	2.21e-06	Jmjd6_Whsc1	1.48886
Kdm2a	Kdm2a	experimental	experimental	0.752014	-0.431441	0.0724217	0.116142	Kdm2a_Kdm2a	1.18346
Kdm2a	Kdm4a	experimental	experimental	0.812546	-0.714322	2.35e-08	1.11e-06	Kdm2a_Kdm4a	1.52687
Kdm2a	Lama1	experimental	negative	1.18292	0.336744	0.00894892	0.0233488	Kdm2a_Lama1	0.84618
Kdm2a	Moz	experimental	experimental	0.755401	-0.260317	3.91e-05	0.000440815	Kdm2a_Moz	1.01572
Kdm2a	Ncoa2	experimental	experimental	0.4967	-0.493649	0.000421065	0.00258013	Kdm2a_Ncoa2	0.99035
Kdm2a	Ncoa3	experimental	experimental	1.12554	0.0894003	2.36e-06	4.84e-05	Kdm2a_Ncoa3	1.03614
Kdm2a	Nmu	experimental	negative	1.27999	0.749604	0.00902243	0.0233488	Kdm2a_Nmu	0.530382
Kdm2a	Opn4	experimental	negative	1.26189	0.218435	0.00726443	0.0200515	Kdm2a_Opn4	1.04346
Kdm2a	Setd2	experimental	experimental	-2.1769	-3.24826	0.000344929	0.00232275	Kdm2a_Setd2	1.07136
Kdm2a	Setd5	experimental	experimental	-1.41279	-2.5755	0.140656	0.202407	Kdm2a_Setd5	1.1627
Kdm2a	Sirt1	experimental	experimental	1.51473	0.450643	1.76e-06	3.92e-05	Kdm2a_Sirt1	1.06409
Kdm2a	Suv39h1	experimental	experimental	-0.439561	-2.31607	9.44e-09	4.95e-07	Kdm2a_Suv39h1	1.87651
Kdm2a	Suv420h1	experimental	experimental	-1.79107	-2.03315	0.474979	0.527507	Kdm2a_Suv420h1	0.242086
Kdm2a	Trim28	experimental	experimental	-0.220365	-0.419798	0.642485	0.678418	Kdm2a_Trim28	0.199432
Kdm2a	Whsc1	experimental	experimental	0.955239	0.529769	0.00741656	0.0201744	Kdm2a_Whsc1	0.42547
Kdm4a	Kdm4a	experimental	experimental	0.873077	0.226069	0.0632081	0.103905	Kdm4a_Kdm4a	0.647008
Kdm4a	Lama1	experimental	negative	1.24346	0.274707	0.00211723	0.00768718	Kdm4a_Lama1	0.968749
Kdm4a	Moz	experimental	experimental	0.815932	0.0874057	0.0391615	0.0713678	Kdm4a_Moz	0.728527
Kdm4a	Ncoa2	experimental	experimental	0.557231	-0.553296	0.00028821	0.00206114	Kdm4a_Ncoa2	1.11053
Kdm4a	Ncoa3	experimental	experimental	1.18607	0.0142064	1.65e-06	3.92e-05	Kdm4a_Ncoa3	1.17186
Kdm4a	Nmu	experimental	negative	1.34052	0.383324	0.00313713	0.0105016	Kdm4a_Nmu	0.957193
Kdm4a	Opn4	experimental	negative	1.32242	0.196447	0.00695289	0.0193045	Kdm4a_Opn4	1.12598
Kdm4a	Setd2	experimental	experimental	-2.11637	-3.58899	1.83e-06	3.92e-05	Kdm4a_Setd2	1.47262
Kdm4a	Setd5	experimental	experimental	-1.35226	-2.25458	0.0459159	0.0817822	Kdm4a_Setd5	0.902317
Kdm4a	Sirt1	experimental	experimental	1.57526	0.489035	4.85e-05	0.000531564	Kdm4a_Sirt1	1.08623
Kdm4a	Suv39h1	experimental	experimental	-0.379029	-1.96221	5.67e-07	1.91e-05	Kdm4a_Suv39h1	1.58318
Kdm4a	Suv420h1	experimental	experimental	-1.73054	-2.8398	0.000423218	0.00258013	Kdm4a_Suv420h1	1.10927
Kdm4a	Trim28	experimental	experimental	-0.159834	-1.27422	0.000724648	0.00360035	Kdm4a_Trim28	1.11439
Kdm4a	Whsc1	experimental	experimental	1.01577	0.220725	0.0315461	0.0610236	Kdm4a_Whsc1	0.795045
Lama1	Moz	negative	experimental	1.18631	0.412693	0.00282542	0.00970101	Lama1_Moz	0.773618
Lama1	Ncoa2	negative	experimental	0.92761	0.124994	0.0109824	0.0268504	Lama1_Ncoa2	0.802615
Lama1	Ncoa3	negative	experimental	1.55645	0.869573	0.00981152	0.0245028	Lama1_Ncoa3	0.686873
Lama1	Nmu	negative	negative	1.7109	0.519972	0.00011604	0.00102693	Lama1_Nmu	1.19092
Lama1	Opn4	negative	negative	1.6928	0.756684	0.033207	0.0632004	Lama1_Opn4	0.936118
Lama1	Setd2	negative	experimental	-1.74599	-2.78752	0.0255798	0.0511596	Lama1_Setd2	1.04152
Lama1	Setd5	negative	experimental	-0.981882	-1.65005	0.123371	0.180842	Lama1_Setd5	0.668171
Lama1	Sirt1	negative	experimental	1.94564	1.25027	0.0010021	0.00433938	Lama1_Sirt1	0.695374
Lama1	Suv39h1	negative	experimental	-0.0086508	-1.01352	0.00025437	0.00184712	Lama1_Suv39h1	1.00487
Lama1	Suv420h1	negative	experimental	-1.36016	-2.09295	0.0467021	0.0825595	Lama1_Suv420h1	0.732796
Lama1	Trim28	negative	experimental	0.210544	-0.715575	0.022684	0.04635	Lama1_Trim28	0.92612
Lama1	Whsc1	negative	experimental	1.38615	0.411381	0.011967	0.028384	Lama1_Whsc1	0.974768
Moz	Moz	experimental	experimental	0.758788	0.589047	0.924304	0.926266	Moz_Moz	0.169741
Moz	Ncoa2	experimental	experimental	0.500087	-0.0666751	0.102818	0.156218	Moz_Ncoa2	0.566762
Moz	Ncoa3	experimental	experimental	1.12892	-0.799319	3.94e-13	6.19e-11	Moz_Ncoa3	1.92824
Moz	Nmu	experimental	negative	1.28337	0.722988	0.0802942	0.126752	Moz_Nmu	0.560384
Moz	Opn4	experimental	negative	1.26528	0.391175	0.00059251	0.00332934	Moz_Opn4	0.874103
Moz	Setd2	experimental	experimental	-2.17352	-3.18746	0.0298532	0.0584677	Moz_Setd2	1.01395
Moz	Setd5	experimental	experimental	-1.4094	-2.01344	0.00375121	0.0121272	Moz_Setd5	0.604031
Moz	Sirt1	experimental	experimental	1.51812	0.640369	0.000143751	0.00117896	Moz_Sirt1	0.877751
Moz	Suv39h1	experimental	experimental	-0.436174	-1.36516	0.0287947	0.0566295	Moz_Suv39h1	0.928988
Moz	Suv420h1	experimental	experimental	-1.78768	-1.04263	0.00743719	0.0201744	Moz_Suv420h1	-0.745048
Moz	Trim28	experimental	experimental	-0.216979	-1.96516	0.00020075	0.00152829	Moz_Trim28	1.74818
Moz	Whsc1	experimental	experimental	0.958626	-1.08099	1.85e-09	1.46e-07	Moz_Whsc1	2.03961
Ncoa2	Ncoa3	experimental	experimental	0.870222	-0.842761	6.49e-09	3.88e-07	Ncoa2_Ncoa3	1.71298
Ncoa2	Nmu	experimental	negative	1.02467	0.617785	0.302423	0.374291	Ncoa2_Nmu	0.406887
Ncoa2	Opn4	experimental	negative	1.00658	0.143934	0.00396914	0.0125734	Ncoa2_Opn4	0.862644
Ncoa2	Setd2	experimental	experimental	-2.43222	-4.07179	0.000627289	0.0034428	Ncoa2_Setd2	1.63957
Ncoa2	Setd5	experimental	experimental	-1.66811	-3.0378	0.00213368	0.00768775	Ncoa2_Setd5	1.3697
Ncoa2	Sirt1	experimental	experimental	1.25942	0.0772684	0.000118096	0.00102693	Ncoa2_Sirt1	1.18215
Ncoa2	Suv39h1	experimental	experimental	-0.694875	-1.43442	0.0113958	0.027443	Ncoa2_Suv39h1	0.739548
Ncoa2	Suv420h1	experimental	experimental	-2.04638	-3.40074	0.00948555	0.0240033	Ncoa2_Suv420h1	1.35435
Ncoa2	Trim28	experimental	experimental	-0.475679	-1.36328	0.12158	0.179892	Ncoa2_Trim28	0.887596
Ncoa2	Whsc1	experimental	experimental	0.699925	-0.556223	0.00171007	0.00656224	Ncoa2_Whsc1	1.25615
Ncoa3	Ncoa3	experimental	experimental	1.49906	1.09992	0.0957547	0.147219	Ncoa3_Ncoa3	0.399136
Ncoa3	Nmu	experimental	negative	1.65351	0.660793	0.00884133	0.0233135	Ncoa3_Nmu	0.992715
Ncoa3	Opn4	experimental	negative	1.63541	0.761343	0.000659414	0.00345826	Ncoa3_Opn4	0.87407
Ncoa3	Setd2	experimental	experimental	-1.80338	-3.40304	1.52e-05	0.000238797	Ncoa3_Setd2	1.59966
Ncoa3	Setd5	experimental	experimental	-1.03927	-2.1699	0.000788368	0.00379704	Ncoa3_Setd5	1.13063
Ncoa3	Sirt1	experimental	experimental	1.88825	0.940802	6.43e-05	0.000674534	Ncoa3_Sirt1	0.947452
Ncoa3	Suv39h1	experimental	experimental	-0.0660389	-1.0663	3.64e-05	0.000439377	Ncoa3_Suv39h1	1.00026
Ncoa3	Suv420h1	experimental	experimental	-1.41755	-2.37695	0.0533134	0.0908445	Ncoa3_Suv420h1	0.959406
Ncoa3	Trim28	experimental	experimental	0.153156	-1.12632	0.00240528	0.00847233	Ncoa3_Trim28	1.27947
Ncoa3	Whsc1	experimental	experimental	1.32876	-0.366689	4.25e-10	4.02e-08	Ncoa3_Whsc1	1.69545
Nmu	Opn4	negative	negative	1.78986	0.66616	3.92e-05	0.000440815	Nmu_Opn4	1.1237
Nmu	Setd2	negative	experimental	-1.64893	-2.56474	0.0270144	0.0535747	Nmu_Setd2	0.915805
Nmu	Setd5	negative	experimental	-0.88482	-1.59473	0.0801357	0.126752	Nmu_Setd5	0.70991
Nmu	Sirt1	negative	experimental	2.0427	1.22381	0.00063595	0.00345021	Nmu_Sirt1	0.818899
Nmu	Suv39h1	negative	experimental	0.0884109	-0.947093	0.000402533	0.00258013	Nmu_Suv39h1	1.0355
Nmu	Suv420h1	negative	experimental	-1.2631	-2.17119	0.0608224	0.101085	Nmu_Suv420h1	0.908098
Nmu	Trim28	negative	experimental	0.307606	-0.626496	0.00849611	0.022529	Nmu_Trim28	0.934103
Nmu	Whsc1	negative	experimental	1.48321	0.355446	0.000413755	0.00258013	Nmu_Whsc1	1.12776
Opn4	Setd2	negative	experimental	-1.66703	-2.20468	0.414232	0.472265	Opn4_Setd2	0.537651
Opn4	Setd5	negative	experimental	-0.902915	-2.03947	0.0060364	0.0171637	Opn4_Setd5	1.13655
Opn4	Sirt1	negative	experimental	2.02461	1.04663	0.000985533	0.00433938	Opn4_Sirt1	0.977984
Opn4	Suv39h1	negative	experimental	0.0703164	-0.537577	0.200268	0.268541	Opn4_Suv39h1	0.607893
Opn4	Suv420h1	negative	experimental	-1.28119	-1.48305	0.493065	0.545027	Opn4_Suv420h1	0.201862
Opn4	Trim28	negative	experimental	0.289512	-1.03177	0.00928977	0.0238303	Opn4_Trim28	1.32128
Opn4	Whsc1	negative	experimental	1.46512	0.576353	0.00111548	0.00465933	Opn4_Whsc1	0.888763
Setd2	Setd2	experimental	experimental	-5.10582	-2.8841	3.99e-06	7.85e-05	Setd2_Setd2	-2.22173
Setd2	Setd5	experimental	experimental	-4.34171	-4.97989	0.159802	0.221193	Setd2_Setd5	0.638177
Setd2	Sirt1	experimental	experimental	-1.41419	-2.11947	0.0322755	0.0621798	Setd2_Sirt1	0.705279
Setd2	Suv39h1	experimental	experimental	-3.36848	-4.58979	0.000223574	0.00164886	Setd2_Suv39h1	1.22131
Setd2	Suv420h1	experimental	experimental	-4.71999	-4.41622	0.86894	0.874498	Setd2_Suv420h1	-0.303765
Setd2	Trim28	experimental	experimental	-3.14928	-4.45871	0.0154588	0.0347455	Setd2_Trim28	1.30943
Setd2	Whsc1	experimental	experimental	-1.97368	-2.83554	1.92e-05	0.000269115	Setd2_Whsc1	0.86186
Setd5	Setd5	experimental	experimental	-3.5776	-1.50148	0.00164999	0.00638355	Setd5_Setd5	-2.07612
Setd5	Sirt1	experimental	experimental	-0.650073	-1.79586	1.08e-05	0.0001823	Setd5_Sirt1	1.14578
Setd5	Suv39h1	experimental	experimental	-2.60437	-3.36774	0.00527452	0.0155598	Setd5_Suv39h1	0.763377
Setd5	Suv420h1	experimental	experimental	-3.95587	-5.09572	0.00329315	0.0108697	Setd5_Suv420h1	1.13985
Setd5	Trim28	experimental	experimental	-2.38517	-3.57955	0.0219689	0.0456799	Setd5_Trim28	1.19438
Setd5	Whsc1	experimental	experimental	-1.20957	-1.93563	0.0862411	0.134162	Setd5_Whsc1	0.726067
Sirt1	Sirt1	experimental	experimental	2.27745	1.29259	3.15e-05	0.000391659	Sirt1_Sirt1	0.984865
Sirt1	Suv39h1	experimental	experimental	0.323158	-0.560571	9.64e-05	0.000875162	Sirt1_Suv39h1	0.883729
Sirt1	Suv420h1	experimental	experimental	-1.02835	-1.89717	0.009049	0.0233488	Sirt1_Suv420h1	0.868825
Sirt1	Trim28	experimental	experimental	0.542353	-0.739054	6.58e-09	3.88e-07	Sirt1_Trim28	1.28141
Sirt1	Whsc1	experimental	experimental	1.71796	0.706125	9.45e-07	2.79e-05	Sirt1_Whsc1	1.01183
Suv39h1	Suv39h1	experimental	experimental	-1.63114	-1.21321	0.0186938	0.0405664	Suv39h1_Suv39h1	-0.417922
Suv39h1	Suv420h1	experimental	experimental	-2.98264	-3.78303	0.125845	0.182765	Suv39h1_Suv420h1	0.800392
Suv39h1	Trim28	experimental	experimental	-1.41194	-3.08619	0.000620133	0.0034428	Suv39h1_Trim28	1.67425
Suv39h1	Whsc1	experimental	experimental	-0.236336	-1.30516	9.31e-05	0.000870052	Suv39h1_Whsc1	1.06882
Suv420h1	Suv420h1	experimental	experimental	-4.33415	-2.69246	0.000190359	0.00147294	Suv420h1_Suv420h1	-1.64169
Suv420h1	Trim28	experimental	experimental	-2.76345	-4.66618	8.65e-05	0.000833213	Suv420h1_Trim28	1.90273
Suv420h1	Whsc1	experimental	experimental	-1.58784	-1.68089	0.291326	0.361858	Suv420h1_Whsc1	0.0930496
Trim28	Trim28	experimental	experimental	-1.19274	-1.76625	0.677238	0.707204	Trim28_Trim28	0.573506
Trim28	Whsc1	experimental	experimental	-0.0171404	-1.22176	0.000720612	0.00360035	Trim28_Whsc1	1.20462
Whsc1	Whsc1	experimental	experimental	1.15846	0.537222	0.153721	0.215301	Whsc1_Whsc1	0.621242
[truncated: 5 more columns]

## Sheet: Fig S3
Panel b
GFP disruption %
	N-terminal NLS																									C-terminal NLS
crGFP_1	1x-					2x-					3x-					4x-					6x-					-1x					-2x					-3x					-4x					-6x
SV40_NLS	40.8	32.9	34.8	38.3		26.4	18	21.6	28.6		30.9	38	28.5	35.4		21.4	19.7	9.32	22.5		13.1	8.63	6.17	9.94		46.5	49.4	37.4	51.9		34	36.7	32.3	34.4		58.6	64.7	61.9	71.9		50.7	51.2	52.6	62.8		49.7	53.8	53.3	64.5
c-Myc_NLS	59.4	62.8	76.2	64.2		69.9	65.6	79.3	72.5	77.2	73.9	65.8	74.5	82	78.7	66.9	67.1		79.3	80.2	71.8	59.6		75.9		61.2	50.6	49.5	63.7		65.1	63.5	74.1	79.9		64.1	43.9	67.9	75.9		75	78.1	78.7			73.5	75.9	80.2
crGFP_2	1x-					2x-					3x-					4x-					6x-					-1x					-2x					-3x					-4x					-6x
SV40_NLS	11	11.9	8.22	13		7.13	7.39	5.36	10.4		9.19	10.3	7.24	10.2		6.06	5.81	3.34	5.84		4.75	3.49	2.28	3.34		19.5	24.9	16.6	22		14.3	16.7	12.5	11.1		24	30.8	23.5	28.2		20.5	27.3	19	22.8		19.5	26.9	16.9	26
c-Myc_NLS	38.1	28.7	30.9	42.1		45.4	39.1	48.2	57.7		43.7	39.8	47.6	53.9		40.9		44.8	54.2		40.5	41	46.2	53.4		21.4	22.1	26.1	31.3		47.2	42.1	41.6	51.3		39.2	34.5	39.1	42.8		34.7	38.6	44.4	50.7		44.8	36.4	39.6	45.1

## Sheet: Fig S4
Panel a
Panel b														Panel b														Panel b
crCDK1_e4.1														crCDK1_e5.1														crCDK1_e6.1
days	1xNLS			2xNLS			4xNLS			6xNLS				days	1xNLS			2xNLS			4xNLS			6xNLS				days	1xNLS			2xNLS			4xNLS			6xNLS
3	1	1	1	1	1	1	1	1	1	1	1	1		3	1	1	1	1	1	1	1	1	1	1	1	1		3	1	1	1	1	1	1	1	1	1	1	1	1
5	0.998003	1.17658	1.11154	0.835282	0.987936	0.879518	0.852091	0.85429	0.884941	0.798131	0.829203	0.781694		5	0.996692	1.19481	1.08701	0.818348	0.900856	0.935094	0.822008	0.855257	0.93208	0.873421	0.755854	0.850404		5	1.09243	1.17651	1.21932	0.976044	1.08257	1.00719	0.842563	0.826384	0.899239	0.835925	0.813481	0.82788
7	0.96777	1.12258	1.1091	0.766388	0.883966	0.751595	0.655725	0.668797	0.677259	0.652521	0.692637	0.590699		7	1.08637	1.20707	1.09087	0.750653	0.833195	0.780629	0.603717	0.66411	0.68563	0.657547	0.623817	0.597376		7	0.990317	1.15568	1.13284	0.976406	1.03899	1.01373	0.658838	0.659858	0.72408	0.609886	0.594791	0.538172
9	0.894752	1.18023	1.15566	0.636117	0.735688	0.644933	0.512114	0.558156	0.521868	0.398482	0.351756	0.321831		9	0.968027	0.990094	1.07715	0.539728	0.666114	0.550189	0.410276	0.477429	0.44735	0.288936	0.283259	0.326186		9	1.0311	1.14583	1.20841	0.902722	0.973624	0.894083	0.461197	0.483288	0.471691	0.304943	0.327844	0.328971
11	0.829435	0.941262	1.01077	0.551357	0.625137	0.524805	0.421747	0.447116	0.382366	0.203037	0.21626	0.214431		11	0.793826	0.94434	0.84955	0.450862	0.518089	0.472201	0.263293	0.340064	0.292922	0.153337	0.169158	0.160444		11	0.894073	1.02424	1.09077	0.989474	1.00421	0.915332	0.360684	0.374072	0.3612	0.164771	0.154156	0.188975
13	0.701369	0.901131	0.871786	0.508977	0.530599	0.558824	0.356487	0.403819	0.329638	0.138992	0.155464	0.158332		13	0.732451	0.898585	0.842692	0.394929	0.420878	0.445031	0.233964	0.262499	0.226228	0.0700541	0.0994021	0.09889		13	0.737089	0.9	0.944682	0.85118	0.985092	0.883622	0.311008	0.32208	0.271939	0.121606	0.0934508	0.106484
15	0.741871	0.873404	0.956915	0.438413	0.558237	0.495748	0.322685	0.358843	0.306591	0.13393	0.117846	0.10943		15	0.705623	0.826887	0.803258	0.372713	0.356255	0.372579	0.206985	0.245801	0.190787	0.0496091	0.0744893	0.0562563		15	0.757042	0.899621	1.00857	0.791651	0.980887	0.788493	0.279791	0.309673	0.240269	0.0698538	0.07545	0.075352
17	0.763833	0.853338	0.869006	0.473278	0.552753	0.513466	0.293376	0.267774	0.283021	0.108818	0.100731	0.116073		17	0.693495	0.763208	0.700386	0.359644	0.391052	0.431195	0.191089	0.204737	0.160351	0.0457005	0.0463378	0.0628153		17	0.726526	0.772348	0.859758	0.802178	0.90711	0.851259	0.278052	0.288909	0.258139	0.0805291	0.0859824	0.0807059
Panel c								Panel c								Panel c
crCDK1_e4.1								crCDK1_e5.1								crCDK1_e6.1
days	DR-gRNA			DR-gRNA-DR				days	DR-gRNA			DR-gRNA-DR				days	DR-gRNA			DR-gRNA-DR
3	1	1	1	1	1	1		3	1	1	1	1	1	1		3	1	1	1	1	1	1
5	0.934243	0.932171	0.930529	0.798131	0.829203	0.781694		5	0.868705	0.872973	0.858187	0.873421	0.755854	0.850404		5	0.918091	0.904913	0.914258	0.835925	0.813481	0.82788
7	0.838515	0.843023	0.908144	0.652521	0.692637	0.590699		7	0.687486	0.628941	0.699666	0.657547	0.623817	0.597376		7	0.770059	0.719376	0.687408	0.609886	0.594791	0.538172
9	0.667636	0.734884	0.671941	0.398482	0.351756	0.321831		9	0.4691	0.458356	0.401629	0.288936	0.283259	0.326186		9	0.457652	0.443601	0.412053	0.304943	0.327844	0.328971
11	0.653992	0.580233	0.580278	0.203037	0.21626	0.214431		11	0.213328	0.216876	0.215539	0.153337	0.169158	0.160444		11	0.271545	0.308876	0.298057	0.164771	0.154156	0.188975
13	0.560054	0.536046	0.526245	0.138992	0.155464	0.158332		13	0.0908291	0.105158	0.102757	0.0700541	0.0994021	0.09889		13	0.212853	0.189332	0.213947	0.121606	0.0934508	0.106484
15	0.468352	0.471512	0.440756	0.13393	0.117846	0.10943		15	0.0694964	0.0639694	0.0806182	0.0496091	0.0744893	0.0562563		15	0.175892	0.18385	0.150743	0.0698538	0.07545	0.075352
17	0.418922	0.382364	0.364724	0.108818	0.100731	0.116073		17	0.0578403	0.043922	0.0409357	0.0457005	0.0463378	0.0628153		17	0.127786	0.165507	0.132778	0.0805291	0.0859824	0.0807059

## Sheet: Fig S5
	crRNA:
days	crNeg_1			crNeg_2			crNeg_3			crNeg_4			crNeg_5			crNeg_6
3	1	1	1	1	1	1	1	1	1	1	1	1	1	1	1	1	1	1
5	1.10088	1.10277	1.00611	1.06089	1.11177	1.11966	1.05475	1.04011	1.08916	0.961914	1.01274	1.02593	1.02359	1.00081	1.07657	1.0283	1.10736	1.13062
7	1.13512	1.11443	1.03627	1.08197	1.11697	1.15517	1.12403	1.02792	1.12223	1.03533	1.0184	1.13906	1.04507	1.07961	1.11208	1.03681	1.18775	1.15741
9	1.13697	1.16399	1.09431	1.13958	1.18344	1.15517	1.16134	1.11797	1.18125	1.10699	1.12882	1.14643	1.13288	1.12287	1.20388	1.16319	1.22606	1.14569
11	1.1652	1.15634	1.09355	1.11429	1.16301	1.1803	1.17345	1.16437	1.17288	1.09822	1.09505	1.1357	1.13475	1.1513	1.26268	1.1456	1.28604	1.25761
13	1.08005	1.13666	1.05384	1.05855	1.19421	1.16753	1.15455	1.14786	1.19297	1.0877	1.13873	1.17773	1.17468	1.11738	1.22532	1.22582	1.22303	1.31231
15	1.17307	1.10496	1.01985	1.10632	1.14185	1.19346	1.14002	1.10853	1.18878	1.06916	1.12599	1.15649	1.23003	1.09809	1.24031	1.16209	1.20262	1.25509
17	1.22675	1.18622	1.05498	1.1363	1.18344	1.20463	1.15649	1.14746	1.2298	1.15209	1.13994	1.16477	1.14806	1.1909	1.25231	1.22582	1.28075	1.25621
	crRNA:
days	crPCNA_i1.1			crPCNA_i1.2			crPCNA_i2.1
3	1	1	1	1	1	1	1	1	1
5	1.11983	1.08985	1.11543	1.06652	1.05917	1.03534	1.05088	0.949908	1.06478
7	1.18852	1.09276	1.15372	1.05003	1.04032	1.03899	1.02523	1.04655	1.02345
9	1.15173	1.09772	1.15855	1.05953	1.07874	1.0361	1.03144	1.01675	1.03036
11	1.20287	1.13093	1.21041	1.06596	1.07757	1.04692	1.02551	1.00241	1.01398
13	1.18903	1.09088	1.20595	1.07113	1.08371	1.07647	0.994209	1.01079	0.986472
15	1.19848	1.09618	1.21413	1.11836	1.09043	1.07068	1.01075	0.965517	1.03157
17	1.21553	1.09807	1.18903	1.0872	1.06676	1.04463	0.989659	0.981694	0.971592
	crRNA:
days	crCDK1_i2.1			crCDK1_i3.1			crCDK1_i4.1
3	1	1	1	1	1	1	1	1	1
5	1.035	1.05661	1.06227	1.03064	1.1113	1.05568	1.07062	1.03442	1.06814
7	0.968283	0.931397	0.980583	1.0379	1.07358	1.01948	1.02915	0.99021	1.07499
9	0.989063	0.964436	0.947439	1.02443	1.08572	1.04391	1.08839	1.0156	0.78732
11	0.993438	1.00232	0.978909	1.04252	1.11318	1.03082	1.07872	1.03381	1.09203
13	1.01586	0.968434	0.935721	1.0655	1.0743	1.05423	1.09041	1.03212	1.08114
15	0.998724	1.03851	1.04352	1.08994	1.0941	1.02602	1.09072	1.07985	1.10379
17	0.970653	0.993687	0.86006	1.05851	1.10205	1.04972	1.0954	0.986691	1.05971

## Sheet: Fig S6
days	crRosa26_1			crRosa26_2			crRosa26_3
2	1	1	1	1	1	1	1	1	1
4	1.00081	1.02264	1.09507	1.05513	1.07276	1.05648	1.068	1.05487	1.08882
6	0.958871	0.983962	1.09243	1.08801	1.0894	1.03655	1.05802	1.08231	1.11175
8	0.955645	1.00755	1.10035	1.07447	1.09771	1.06091	1.09248	1.04163	1.01242
10	0.930645	0.966038	1.04754	1.11702	1.079	1.09524	1.12693	1.08893	1.05731
12	0.966935	0.940566	1.07835	1.0706	1.079	1.1041	1.08069	1.0369	1.05635
days	crAno9_e2.1			crAno9_e2.2
2	1	1	1	1	1	1
4	1.05787	0.971015	1.02216	1.00579	0.948553	1.05143
6	1.04175	0.980676	1.05909	1.01446	0.994641	1.09619
8	1.03985	0.976812	1.05817	0.985535	0.969989	1.0781
10	1.02656	1.01063	1.0554	1.00289	0.986066	1.03048
12	1.05693	0.994203	1.06279	1.01736	0.953912	1.05714
days	crBrd4_e3.1			crBrd4_e8.1			crBrd4_e8.2
2	1	1	1	1	1	1	1	1	1
4	0.609607	0.67992	0.792806	0.331806	0.346234	0.404215	0.493566	0.509392	0.55311
6	0.354113	0.408656	0.448921	0.0817599	0.0813808	0.102874	0.194853	0.206188	0.239234
8	0.242207	0.239557	0.28259	0.036297	0.0391213	0.0415709	0.120037	0.149392	0.164785
10	0.167603	0.19074	0.214964	0.0295142	0.0290795	0.03659	0.0863971	0.107182	0.117512
12	0.150741	0.134373	0.147626	0.0219982	0.0341004	0.0260536	0.0652574	0.0824309	0.114641
days	crRpa3_e2.1			crRpa3_e3.1			crRpa3_e4.2
2	1	1	1	1	1	1	1	1	1
4	0.574147	0.547325	0.604429	0.166764	0.146149	0.162605	0.206615	0.172984	0.185496
6	0.294517	0.307662	0.311789	0.0519682	0.0441647	0.0499693	0.0651036	0.0578911	0.0667097
8	0.185981	0.1893	0.202474	0.0275354	0.0219757	0.0284661	0.0468913	0.0413508	0.035722
10	0.134728	0.127768	0.136645	0.0188094	0.0160017	0.0163834	0.0383086	0.0229727	0.0404562
12	0.0993028	0.0979816	0.104129	0.0151251	0.0134414	0.0139259	0.0328658	0.0225132	0.0314181

## Sheet: Fig S7
Panel a							Panel a							Panel b
day8 LFC							day10 LFC							day12 LFC
domain (n=540)		non-domain (n=308)		intron (n=1450)			domain (n=540)		non-domain (n=308)		intron (n=1450)			TTTA (n=95)		TTTC (n=220)		TTTG (n=225)
rep1	rep2	rep1	rep2	rep1	rep2		rep1	rep2	rep1	rep2	rep1	rep2		rep1	rep2	rep1	rep2	rep1	rep2
-6.01033	-3.95197	0.471851	1.16342	1.24376	0.773684		-5.89585	-4.67699	0.533602	1.37206	1.59842	1.04223		-6.05673	-4.94213	-5.70385	-4.20877	-5.50872	-4.2685
-4.85263	-3.46471	0.0162154	-1.05442	1.06171	1.04643		-6.64386	-4.54709	0.419526	-0.867271	1.11785	1.03631		-6.44294	-6.2854	-5.00402	-4.54471	-5.45435	-4.67654
-4.46938	-4.73235	0.349804	-0.771274	0.613949	0.698962		-4.93333	-5.82793	0.533577	-1.158	0.644475	0.77263		-1.44775	-1.31886	-2.36401	-4.58451	-2.14695	-2.58865
-2.77479	-3.11401	0.628037	0.431768	1.40591	1.04305		-3.47012	-4.24591	0.658782	0.682134	1.48733	1.25986		-5.44105	-3.25143	-0.977389	-2.60783	-0.202998	-0.200905
-4.91723	-3.51887	0.526119	0.671915	0.870482	0.899224		-6.19592	-4.45788	0.600026	0.669578	0.670762	0.762028		-5.41355	-3.52861	0.840623	0.988219	-6.64386	-6.64386
-3.5018	-3.06606	0.824023	0.783364	0.890417	0.969593		-4.27597	-5.33464	0.810233	0.982735	0.733656	1.2626		-3.81879	-2.40705	-3.89063	-6.64386	-4.86877	-4.69465
-1.85612	-2.37279	0.228052	1.03673	1.1259	0.968349		-1.71749	-2.15359	0.0699894	1.18139	1.14269	1.18462		-4.71333	-2.57921	-3.00171	-6.34272	-3.35809	-4.22427
-2.08533	-1.88831	-0.17742	0.0630635	0.310747	1.12953		-2.8371	-2.08361	-0.538959	-0.233426	0.229881	1.16107		-2.89781	-0.839247	-3.88016	-3.96212	-4.26074	-3.36535
0.878426	0.928584	-1.4052	-0.178881	1.6461	0.659569		0.776764	0.76064	-1.66738	0.112917	1.68754	0.78479		-1.43558	-0.38738	-5.9542	-3.61107	-5.84905	-3.05467
0.0763769	0.329707	-0.898979	-0.0347638	-0.0257296	2.26031		-0.0529611	0.0795379	-0.913915	-0.0306285	0.0415494	2.40203		-1.88751	-1.17273	-6.64386	-5.43349	-3.50182	-4.51504
-6.64386	-5.29169	-0.14525	0.270367	0.910444	0.573389		-6.64386	-6.00789	-0.00217505	-0.0526869	1.11064	0.592441		-1.21742	-2.89436	-5.27866	-2.53805	-1.85738	-3.7504
-4.16587	-3.97708	-0.216409	0.380065	0.853951	1.16022		-4.6243	-4.48712	-0.428417	0.238365	1.00744	1.22541		-3.17088	-6.64386	-4.84249	-2.78461	-1.97248	-6.64386
-2.68326	-2.88974	-3.90384	-1.97986	1.13693	0.779659		-2.91932	-3.47616	-6.10852	-1.89914	1.03252	0.475761		-6.50576	-6.48978	-4.15496	-2.0907	-2.70342	-3.92811
-6.44294	-4.72357	-0.4487	-0.484104	0.737726	1.03001		-6.44294	-6.2854	-0.704164	-0.507944	1.03166	1.3043		-2.85404	-2.28921	-3.35145	-1.30298	-2.68844	-3.65759
-1.51406	-1.16429	0.35701	0.015398	1.04514	0.218307		-1.42016	-1.38811	0.00492949	-0.277345	1.0323	0.357208		-3.67688	-3.61466	-5.64359	-3.31419	-3.27694	-2.73558
-3.99101	-5.99134	-0.477137	-0.188749	1.1081	0.453308		-4.35029	-6.64386	-0.835505	-0.0431617	1.11018	0.420929		-3.07868	-3.92637	-1.53087	-0.194093	-3.43509	-1.42941
-4.21627	-3.49492	-0.0231549	-0.166809	0.849436	0.89681		-4.84082	-3.25536	-1.02855	0.166373	1.03168	0.907187		-4.50417	-3.31436	-2.41432	-2.16373	-4.23109	-1.84786
-3.19467	-2.45652	-0.453483	-0.400631	0.799161	0.902944		-4.13247	-3.08575	-0.651508	-0.36305	0.879665	1.09248		-6.64386	-6.64386	-6.64386	-2.90501	-6.23136	-3.60993
-3.76691	-2.78569	0.171494	0.446354	0.738628	0.831169		-4.76679	-3.08768	-0.091182	0.427945	0.722417	0.948763		-6.64386	-6.64386	-6.64386	-6.64386	-2.64835	-3.7674
-4.49981	-3.45131	-2.01421	-1.69329	0.884306	0.92584		-5.3323	-3.7254	-2.59149	-2.33632	0.992517	1.0747		-2.27103	-4.44894	-2.7618	-6.64386	-6.64386	-5.99185
-3.159	-4.52834	-0.607467	0.233331	0.879773	1.09643		-2.70194	-5.45825	-0.823206	0.487803	0.915619	1.03033		-4.8935	-5.14865	-1.40218	-1.33845	-5.26818	-6.64386
-2.9049	-3.89907	-1.02158	-1.05166	-0.165944	1.32599		-3.16031	-4.85028	-1.35974	-1.32445	-0.527402	1.30896		-6.64386	-5.70732	-6.64386	-6.14885	-3.89695	-5.59149
-4.26985	-3.97973	-0.297753	-0.22438	0.939677	1.19855		-3.68706	-4.15718	-0.496393	-0.334634	1.19607	1.11633		-3.7543	-6.39896	-5.64939	-5.41842	-5.21213	-4.74097
-2.1285	-3.24052	-0.925034	0.0778126	0.472533	0.484673		-2.01988	-3.7851	-1.06395	0.00939429	0.475234	0.287239		-4.37693	-6.17692	-6.64386	-6.59991	-4.65913	-4.21902
-4.46626	-3.34973	-0.802864	-0.893043	0.894013	1.01743		-4.96423	-3.18639	-0.949679	-1.20473	0.863034	1.2262		-2.81873	-2.62936	-2.98675	-4.80353	-6.64386	-4.75632
-3.82189	-3.13905	-0.038472	0.0726113	0.71957	0.866036		-3.32936	-4.34988	-0.403783	0.00356762	0.747012	0.727233		-5.1216	-6.64386	-5.30545	-5.8452	-4.06997	-2.58735
-3.16959	-3.87169	-1.39006	-0.153498	1.0588	0.489192		-2.60828	-4.11629	-1.69324	-0.0813552	1.1546	0.524748		-5.48629	-4.19771	-4.91619	-6.29734	-4.23512	-3.4896
-1.79535	-2.45633	-0.801205	-0.915293	0.882439	0.773923		-2.31396	-3.2178	-1.08456	-0.986738	0.960624	0.71004		-6.64386	-6.64386	0.728256	0.585858	-4.67366	-1.16128
-6.64386	-4.04548	-1.9832	-1.50612	0.527138	0.76135		-6.64386	-5.74579	-2.03638	-2.10379	0.66618	0.919447		-4.53919	-5.65916	-3.354	-3.7514	0.678793	-2.99255
-4.02407	-2.34812	-2.48834	-2.65406	1.70051	0.0395983		-4.65549	-2.44075	-2.58204	-2.63248	1.82794	0.48779		-0.769426	-0.285835	-3.56757	-2.84689	-2.19808	-2.38835
-1.0339	-1.19313	-1.79161	-1.45887	0.997118	0.988198		-2.08323	-2.33463	-1.70194	-1.88659	0.979477	1.08077		-3.73407	-3.41247	-0.903879	-1.54584	-2.9482	-0.845711
-3.08831	-1.74636	-1.2251	-1.90411	1.42904	-1.03354		-4.00862	-2.35615	-1.39833	-2.54173	1.87103	-0.462603		1.60619	1.41732	-1.45924	-0.649623	-0.581676	-0.612952
-1.90774	-2.00914	-1.82772	-1.69975	0.833541	1.36883		-2.37208	-2.24284	-1.87238	-2.15556	0.819633	1.36944		-5.45902	-2.89572	-4.31939	-3.26403	-0.756041	-0.010431
-2.08785	-1.52437	-1.72616	-1.11884	0.419311	0.236048		-2.7978	-1.99487	-2.15711	-1.52956	0.702366	0.180492		-2.75771	-6.64386	-1.60847	-3.08318	-2.31761	-1.27714
-2.27491	-1.40769	0.319477	0.00791124	0.464344	0.29511		-3.08551	-1.71121	0.00820799	-0.131984	0.465525	0.363765		-2.75764	-1.24413	-3.90104	-4.886	-1.0449	-1.58463
-1.8741	-0.543358	-0.476747	-0.226212	0.525843	0.736119		-1.95622	-0.977079	-0.660105	-0.782655	0.662363	0.933257		-2.29445	-2.49051	-5.81297	-6.64386	-5.87486	-6.64386
-1.81198	-1.02438	-0.515613	-0.273476	0.935898	0.437117		-2.3975	-1.28573	-0.760644	-0.350013	0.985661	0.412664		-3.45762	-2.79179	-6.64386	-6.64386	-0.437761	0.0549391
-1.01966	-0.747769	-1.45648	-0.883861	0.78587	0.411357		-2.38837	-0.985647	-1.79722	-1.22978	0.820365	0.489782		-5.80945	-5.61726	-2.00749	-4.40556	-1.60372	-0.23269
-1.00371	-0.529527	-0.476631	-0.782049	0.55112	0.38396		-1.34552	-0.552605	-0.760205	-1.0772	0.870624	0.698802		-2.08187	-3.39995	-6.60923	-6.64386	-6.64386	-6.64386
-2.58593	-1.78353	-0.346742	-0.364072	0.850572	0.564971		-4.23134	-2.2748	-0.708628	-0.419988	0.882841	0.514151		-6.02774	-5.97683	-5.88149	-1.40134	-2.36104	-6.64386
-2.0857	-1.17054	-1.59228	-1.31634	1.01975	0.928342		-3.17774	-1.58804	-2.07621	-1.63962	1.05035	0.98979		-4.15751	-5.96622	-5.39671	-3.87637	-1.33232	-2.67889
-1.14221	-0.0520149	-0.0862185	0.00722898	0.972227	1.24149		-1.98626	-0.0960715	-0.54013	-0.351745	1.12129	1.32751		-5.86326	-6.64386	-6.64386	-6.22808	-4.00073	-2.1793
-1.79135	-1.48582	-0.897349	-1.18311	0.229803	0.503008		-2.26299	-1.76009	-1.07791	-1.35337	0.186368	0.526352		-4.22816	-6.64386	-5.60564	-3.12759	-4.30045	-5.2596
-3.30917	-1.86221	-1.9706	-1.52236	0.538335	0.890488		-4.92665	-2.35694	-2.02776	-1.70028	0.605412	0.8668		-5.06601	-6.64386	-4.76971	-6.64386	-5.04281	-6.64386
-3.30021	-2.34808	-0.0705846	-0.27459	0.866813	0.523494		-4.69164	-2.49087	-0.699758	-0.24554	0.937085	0.465504		-2.1328	-4.68475	-6.64386	-6.64386	-2.23791	-1.36809
-1.1546	-1.18383	-4.57566	-2.42824	0.608631	0.625343		-1.25018	-0.93104	-5.30887	-3.10307	0.668678	0.582045		-3.12302	-2.43402	-6.64386	-4.64304	-5.41706	-3.25849
-4.51554	-6.29344	-2.67093	-2.55536	1.04025	0.963345		-6.56462	-6.64386	-2.96135	-2.71078	1.02446	0.920977		-6.64386	-3.28771	-6.31018	-3.86657	-6.64386	-6.64386
-3.26401	-4.40548	-1.57962	1.28731	0.454847	1.05375		-3.33421	-5.67626	-2.73489	0.947449	0.428242	1.27536		-6.37079	-4.83858	-3.79455	-6.64386	0.893607	0.195129
-1.11695	-1.78433	-2.70932	-4.06328	0.474379	0.221463		-1.29144	-2.2732	-3.22449	-5.04539	0.494296	0.149005		-0.508395	-0.791223	-3.42772	-4.94765	-1.686	-0.820898
-0.757138	-0.342127	-2.38577	-3.28589	0.571297	0.449376		-1.09878	-0.858725	-2.3112	-4.22831	0.694237	0.591078		-6.64386	-6.64386	-3.32834	-3.40015	-5.33969	-4.68632
-1.8711	-2.16564	-1.15068	-1.08173	0.841721	0.997939		-2.37021	-2.49498	-1.34688	-1.31543	0.777639	0.997368		-5.49106	-6.64386	-6.64386	-6.64386	-5.3339	-5.23763
-2.5767	-4.21133	-2.30885	-2.30125	0.404725	0.685367		-2.08242	-6.29883	-2.63586	-3.21196	0.806963	0.853876		-3.24876	-1.60878	-1.60343	0.22217	-0.506406	-0.650979
-6.64386	-6.64386	-0.403205	-0.0428744	1.01664	0.6993		-6.64386	-5.20111	-0.46083	-0.137375	0.977816	0.520625		-3.17581	-2.89966	-4.26189	-5.73985	-5.12962	-6.02237
-5.28192	-5.22051	-0.351896	-0.379601	1.61254	0.851274		-6.64386	-5.6183	-0.418357	-0.597287	1.4876	1.14362		-3.86344	-4.34094	-3.09675	-6.64386	-3.16254	-3.40865
-4.8117	-5.71592	1.0059	0.97021	0.89585	1.13512		-5.76993	-6.64386	0.991705	1.07316	0.884503	1.05045		-6.08839	-1.9191	-2.96512	-4.16094	-6.64386	-6.64386
-3.36108	-2.78426	-0.654476	-0.16224	0.878713	1.22402		-6.64386	-2.89892	-0.840813	0.0442476	0.811171	1.38098		-3.03655	-6.64386	-2.64037	-2.21209	-3.05816	-3.21181
-3.07665	-4.17334	-0.277248	-0.0702347	0.798662	0.981189		-3.67294	-4.99626	-0.467582	-0.166135	0.829683	1.05662		-2.9565	-3.61403	-6.64386	-3.83229	-5.31828	-6.64386
-4.31502	-3.67705	-1.36619	-1.22147	0.674601	0.800058		-4.77601	-4.57099	-2.11602	-1.36591	0.593267	0.901933		-4.39389	-1.68088	-1.33213	-2.99493	-6.64386	-4.31636
-5.77259	-5.61723	-0.351923	-0.122373	0.560513	0.261426		-5.71047	-6.59991	-0.417764	-0.198738	0.873968	0.328095		-4.65597	-2.36954	-2.65173	-3.02627	-4.54125	-5.83413
-2.40191	-2.86036	0.0324155	-0.404003	0.768433	0.725493		-2.7992	-5.77299	-0.243306	-0.851726	0.785509	0.903731		-5.26071	-6.64386	-5.25816	-4.20105	-6.12928	-4.65048
-4.61935	-3.67702	-0.650196	-0.765179	0.574065	0.390516		-5.13177	-5.45023	-0.875227	-0.72403	0.501891	0.440076		-6.64386	-6.64386	-5.5993	-4.59712	-3.53549	-6.64386
-3.83176	-3.05083	0.406856	-0.287767	0.602965	0.987734		-4.47309	-4.05599	0.136435	-0.490547	0.807101	1.00681		-0.789019	-0.685274	-6.64386	-4.22261	-4.42857	-4.6221
-5.09366	-4.19065	-0.716462	-0.0346525	0.567257	-1.37661		-6.14172	-4.49138	-0.799382	-0.185036	0.665827	-1.20374		-6.64386	-6.64386	-3.64357	-4.53778	-3.03841	-3.25018
-3.88473	-3.18341	-0.314718	-1.05932	0.907323	0.988595		-5.56654	-3.41162	-0.292015	-1.04565	0.980578	0.964083		-6.64386	-6.64386	-0.369453	0.188871	-5.72226	-5.5021
-3.64003	-4.00605	0.278721	0.455158	0.821719	0.828756		-4.71045	-4.89645	0.206102	0.563503	1.46975	0.685976		-4.53491	-6.52988	-6.13318	-6.03973	-5.43686	-6.64386
0.885281	0.922982	0.232027	-0.363174	0.798298	0.890145		0.776882	0.78134	0.275767	-0.437748	0.905615	0.663324		-6.64386	-6.64386	-3.71742	-3.54422	-5.94509	-1.97442
-2.30848	-1.6068	-1.31685	0.275276	0.636346	0.696943		-2.91992	-1.67415	-1.93041	0.220355	0.623333	0.754548		-6.64386	-5.45987	-3.33621	-6.64386	-4.11647	-3.26344
-1.46714	-2.32173	1.11544	0.824155	0.304427	-0.281866		-2.23827	-2.66005	1.13836	0.810002	-0.0035294	-0.614768		-4.24871	-2.64806	-6.64386	-6.64386	-0.95595	-0.815889
-2.30544	-2.14258	0.36973	0.372784	0.332566	0.813723		-3.3063	-3.05239	0.1741	0.00956477	0.788937	0.624934		-6.64386	-6.64386	-6.12623	-6.64386	-5.67033	-5.90871
-1.967	-1.19427	0.416698	-0.415598	0.660015	0.799653		-3.49529	-1.50204	0.454968	-0.338458	0.638923	0.875432		-0.650126	-0.990873	-0.716099	0.153582	0.950803	0.75742
-0.000540611	-1.26028	-0.0662511	-0.356012	0.784099	0.60268		0.633043	-1.62214	-0.416283	-0.488892	0.519845	0.334893		-6.64386	-6.1278	-3.38996	-2.9668	1.05861	0.777644
-1.39889	-2.00944	-4.46437	-2.9944	0.509943	0.603377		-2.30522	-2.19285	-4.85726	-3.12395	0.667279	0.363197		-3.75742	-3.67011	-6.64386	-5.45906	-4.15313	-2.72874
-1.62093	-1.51208	-5.3486	-3.20696	0.893766	1.00322		-2.17916	-2.09701	-4.93176	-3.44955	0.821135	1.15974		-4.32715	-3.85655	-6.04292	-3.82018	-3.96481	-3.10482
-1.66908	-1.34124	0.736742	0.729075	0.845575	0.948576		-1.81602	-2.21965	0.514226	0.752975	0.690987	0.973278		-6.64386	-4.54062	-4.4719	-6.18823	-3.16892	-3.53342
-1.73818	-2.13769	-2.53856	-2.43156	0.620127	0.902961		-2.42987	-2.49185	-3.55631	-2.7001	0.735996	1.04704		-6.64386	-6.64386	-3.64032	-2.2518	-3.74295	-4.67622
-0.80847	0.566875	-2.36492	-1.98346	0.704322	1.33413		-1.94532	0.581201	-2.65377	-2.09333	0.645303	1.24972		-3.83232	-3.74929	1.00025	0.776112	-3.08375	-2.83469
-0.632356	-0.650554	-5.05308	-4.50486	1.18136	0.762623		-0.720227	-1.08914	-5.53077	-6.55766	1.06717	0.683672		-6.64386	0.0986472	-4.76447	-3.6637	-1.55134	-2.70386
-2.53523	-2.03912	-0.369235	0.104117	0.247441	1.11339		-2.98785	-2.93219	-0.381804	0.0540867	0.0249997	1.22515		-2.79436	-3.47304	-3.5441	-2.80393	-3.618	-3.30786
-2.55989	-1.92445	-3.35756	-3.78847	0.529696	0.872796		-3.77114	-3.064	-3.91074	-5.83636	0.542408	0.678635		-2.44108	-5.68243	-4.83661	-5.32392	-3.91765	-5.73087
-0.413261	-0.130459	0.772704	0.532801	1.03852	0.753748		-0.849075	-0.468426	0.727445	0.463795	1.07754	0.776794		-6.64386	-2.88535	1.34395	0.85472	-1.88531	-0.810879
-0.419365	-0.54936	-0.373366	-0.280143	0.696262	0.755362		-0.392841	-0.559081	-0.667994	-0.584366	0.775727	0.781433		-6.63143	-6.55578	-0.0205224	0.283756	-1.85992	-2.54189
-2.28582	-2.3749	-0.296719	-0.281971	0.91624	1.19992		-3.21231	-3.79447	-0.0350548	-0.585699	1.36248	0.399355		-5.84454	-5.0976	-1.30636	-0.731582	-1.13827	-1.31623
-0.197362	0.138452	-2.5341	-1.91909	0.809401	0.269052		-0.296719	0.0221322	-3.28459	-2.57164	0.696361	0.337779		-1.20058	-1.48543	-2.14205	-3.6196	-1.90655	-1.09185
-1.91857	-1.3704	-2.5762	-2.94426	0.423253	0.3452		-2.2912	-2.10215	-2.93495	-3.89496	0.34043	0.43693		-2.81465	-2.45712	-3.52272	-3.35226	-0.147313	-0.487639
-2.32984	-2.90697	-3.29501	-1.88706	0.865061	0.893335		-3.25344	-3.68303	-4.36066	-1.7138	0.961015	1.27151		-1.94511	-1.11754	-1.66787	-1.57283	-1.75432	-1.77333
-1.45338	-0.792153	-1.46091	-2.08751	0.839525	0.715609		-2.02287	-0.77896	-1.63341	-2.40298	0.891138	0.960724		-1.5174	-2.20645	-3.85071	-4.64476	-4.63027	-4.84113
-5.57301	-6.64386	-1.44497	-1.36594	1.35325	1.62194		-5.06148	-6.64386	-1.93853	-1.92497	1.0296	2.07917		-0.236479	-1.69412	-2.78604	-3.73743	0.325282	1.31654
-0.442751	-0.56643	-6.64386	-3.02349	0.876505	1.21007		-0.735148	-0.92033	-6.64386	-4.05511	0.774757	1.27356		-6.64386	-6.64386	-4.21255	-3.89381	-3.84915	-5.11956
-4.75814	-4.99655	-6.64386	-4.3059	0.149968	0.568653		-4.80501	-4.95676	-6.64386	-5.71706	-0.104742	0.85703		-2.39536	-1.6149	-2.53356	-2.41208	-6.64386	-2.76606
0.137015	0.397473	-5.91764	-4.61102	1.16856	-0.332708		-0.0780519	0.182418	-6.64386	-6.58496	1.27813	-0.388624		-2.16661	-1.87926	-1.75932	-1.20926	-3.94068	-6.64386
-1.3171	-0.501186	-3.52105	-3.69819	0.689276	0.889451		-1.61643	-0.258292	-4.08647	-4.77695	0.661383	0.992244		-0.849029	-1.35184	-0.98958	-0.686201	-5.51533	-6.64386
-6.64386	-5.84422	-3.17779	-2.71042	0.671564	0.680382		-6.64386	-5.34023	-3.44177	-2.73486	0.798378	0.507377		-6.64386	-6.64386	-5.04464	-3.16713	-4.83805	-3.0675
-6.64386	-6.01732	-2.01101	-2.52841	0.782176	0.346352		-6.64386	-5.30122	-2.48194	-2.70898	0.642078	0.269472		-6.64386	-6.64386	-3.30462	-4.08586	-5.91302	-3.23479
-1.97562	-3.02958	-2.96144	-1.94994	-0.17609	0.560489		-2.20595	-3.87162	-3.77985	-2.42776	-0.283561	0.42515		-2.86074	-2.72662	-5.92467	-5.01046	-4.79793	-3.32192
-2.35661	-4.96327	-2.37669	-1.7292	0.712229	0.434566		-2.58935	-6.64386	-2.0856	-1.85743	0.70158	0.505622		-2.19578	-0.960203	-2.79503	-1.73598	-2.08473	-1.53592
-4.59031	-5.8728	-1.60684	-1.40697	0.413638	0.427271		-6.64386	-6.64386	-1.89448	-1.45274	0.313714	0.547132				-6.64386	-4.89982	-4.24445	-4.25791
-5.11219	-4.89913	0.311858	0.253526	0.508519	0.433812		-6.49249	-6.08406	0.210208	-0.0557157	0.402654	0.424968				0.196818	0.816042	-4.84542	-6.64386
-1.11927	-1.93866	-1.66653	-1.30694	0.670215	0.935292		-1.28676	-2.24882	-2.80231	-2.33814	0.582338	0.974207				-6.64386	-6.12677	-4.47028	-3.14526
-4.55134	-1.84873	-1.61367	-2.0215	0.517335	0.475729		-6.51492	-1.42357	-3.16041	-3.34321	0.594646	0.380489				-3.4276	-6.64386	-5.85517	-4.50844
-3.82623	-2.08181	-0.074334	-0.563241	0.818458	0.935525		-3.79556	-2.32929	-0.399698	-1.03771	0.818598	1.11794				-4.21935	-4.61419	-6.2854	-1.29061
-2.99499	-4.33481	0.253876	0.59568	0.173098	-0.0564684		-3.63788	-4.74378	-0.00667743	0.313064	0.0179229	-0.287587				-5.29077	-5.25543	-4.43207	-2.88497
-5.33042	-4.96593	0.289063	-1.2683	0.758259	0.835049		-4.95403	-6.64386	-0.359289	-1.54686	0.483261	0.780219				-6.64386	-6.11794	-3.3865	-5.22414
-3.42729	-2.99202	-0.660439	-0.965832	0.491161	0.938467		-3.86525	-4.12392	-1.94782	-1.20422	0.781108	0.694643				-2.75771	-2.28716	-6.64386	-6.64386
-4.26883	-3.4489	-0.670602	-0.153576	0.375799	0.714354		-6.08285	-4.97245	-0.777308	-0.497463	0.273556	0.717862				-0.671811	-0.827254	-3.58084	-3.71794
-1.14701	-1.19296	-0.35356	-0.356588	0.493184	0.669198		-2.37229	-1.12738	-0.874914	-0.631985	0.579991	0.705965				-3.58099	-3.93659	-2.35642	-2.40045
-6.64386	-4.40259	0.227506	-0.0846441	0.442835	0.785156		-6.64386	-6.294	-0.56277	-0.0440826	0.456448	0.915632				-6.64386	-5.66226	-1.63967	0.0430137
-3.6311	-2.97288	0.0821326	0.148214	0.893796	0.642886		-5.93049	-3.16669	-0.371559	-0.227717	1.04048	0.570549				-6.64386	-2.476	-2.16623	-4.7724
-6.64386	-5.12842	-0.398995	-0.677814	0.553166	0.01748		-6.64386	-6.27693	-0.965174	-0.7656	0.524553	-0.0294249				-3.02776	-1.5471	-2.84486	-2.97391
1.00801	0.487593	-0.0609903	-0.0394499	0.827817	0.584027		0.94103	0.177329	0.0487523	-0.238796	0.67053	0.837779				-2.7868	-2.45234	-4.60221	-6.64386
-3.46002	-3.42599	-1.30693	-0.989534	0.654784	0.761967		-4.07308	-2.88792	-2.06175	-1.40105	0.647923	0.763293				-6.64386	-6.64386	0.322144	0.378277
-0.98275	-0.164389	-0.562947	-0.0968215	0.0836679	0.414176		-1.34112	-0.427967	-0.926988	-0.560781	-0.199663	1.01397				-4.01363	-3.58786	-2.9747	-3.23275
-4.3943	-5.16652	-0.35063	0.13792	0.573635	0.0688168		-4.38463	-6.14134	-0.767514	-0.218801	0.607204	0.149683				-6.48954	-4.91422	-6.64386	-4.86203
-5.81292	-3.44019	-1.71012	-0.83322	-0.259786	0.301896		-4.93699	-4.16731	-2.61423	-2.01946	-0.167197	0.0763426				-3.27669	-1.36482	-5.13785	-6.64386
-6.05371	-5.43929	0.0315017	-0.0621409	0.127993	-0.376099		-5.02423	-6.64386	-0.168732	-0.361449	0.333345	-0.491355				-6.64386	-6.64386	-6.64386	-6.64386
-2.00458	-3.21912	0.502087	0.29245	0.559752	0.21904		-2.10259	-4.24879	0.755562	0.355067	0.790262	0.0175126				-0.383338	-1.99831	-5.5191	-4.66655
-6.64386	-3.4926	0.113978	0.267492	0.356851	0.381267		-6.64386	-4.1125	-0.131232	-0.212542	0.418587	0.451947				-3.3255	-1.89236	-6.64386	-6.64386
-3.87257	-5.14481	0.912187	0.674158	0.544391	0.702897		-3.7202	-5.20214	0.925822	0.756522	0.766997	0.747409				-1.72543	-1.87983	-5.19852	-2.24192
-4.53007	-3.97708	-0.181119	-0.682962	0.804938	0.840709		-4.72775	-4.36617	0.0928485	-0.943843	0.658901	0.974373				-5.97728	-5.9542	-3.19799	-1.52708
-4.57393	-4.37247	0.0279441	-0.507386	0.957045	0.858298		-4.39211	-4.673	-0.569526	-0.224113	1.24967	0.974614				-6.64386	-6.64386	-6.64386	-5.89692
0.111802	-0.461543	1.17011	0.657454	0.126002	-0.294701		-0.157462	-0.514016	1.48388	0.245569	0.0227333	-0.391911				-4.21345	-3.78471	-3.4898	-3.6698
-3.07064	-5.61906	-0.0621265	0.033336	0.641648	0.321218		-4.11504	-6.64386	-0.218501	-0.300559	0.535129	0.264736				-4.64386	-5.15558	-6.64386	-4.67284
-3.94506	-3.46638	0.0316288	0.257332	0.563798	0.334899		-4.57818	-6.02237	-0.152481	0.0814885	0.713772	0.449279				-2.61389	-3.74033	-5.11567	-3.05029
-3.31132	-2.79129	0.704364	0.544248	0.753636	0.838771		-3.31854	-3.22903	0.570134	0.313608	0.73577	0.78462				-4.7915	-6.64386	-4.11683	-1.54159
-3.97183	-4.13914	-0.571574	-0.00428576	0.489137	0.582953		-3.40452	-4.57338	-0.552863	-0.660633	0.427179	0.659043				-3.02888	-3.97597	-4.36825	-2.22625
-3.22631	-2.77696	0.921349	0.657307	0.67753	0.571309		-3.20404	-2.78099	0.827034	0.540735	0.606958	0.767548				-2.74915	-3.1735	-5.46878	-3.04283
-5.53858	-6.2895	-0.679399	-0.560495	0.154695	0.652535		-6.64386	-6.64386	-1.56751	-1.16052	0.26977	0.539197				-4.24991	-6.50479	-6.64386	-6.29002
-0.446163	0.916889	-2.15053	-2.32431	-0.186895	-0.15584		-0.8701	0.796195	-3.77207	-4.43427	-0.430518	0.223332				-4.66902	-5.80874	-1.32876	-0.866505
-6.64386	-4.61213	-0.884171	-1.12732	0.355429	0.0964822		-6.64386	-6.00894	-1.66067	-1.9277	0.430885	0.0582369				-1.95403	-2.58161	-4.42887	-3.29775
-4.18821	-5.03762	-0.403359	-0.941073	0.376857	0.789476		-4.37339	-5.76657	-0.67056	-1.29986	0.276722	0.652804				-4.26059	-5.69579	1.0036	0.483593
-3.74098	-5.30944	-0.0224795	-0.199107	0.217675	0.690441		-3.56481	-5.3003	-0.471947	-0.602613	0.200028	0.762303				-6.44294	-6.35755	-1.19498	0.585993
-3.05521	-4.98204	-0.173229	-0.266656	0.554758	0.615657		-3.3487	-5.95831	-0.345517	-0.483888	0.593728	0.429519				-6.64386	-5.19297	-2.29719	-1.16438
-4.51193	-4.08258	0.0907174	-0.222892	0.994306	1.20849		-5.05924	-5.58297	-0.281506	-0.412373	1.05845	1.21098				-6.64386	-4.66765	-0.066489	-0.956993
-6.64386	-5.14882	0.448402	0.235449	-0.0918475	-0.395836		-6.64386	-6.64386	0.130257	-0.0760327	0.115988	-0.612444				-3.74817	-5.46396	-3.0056	-2.66069
-2.36699	-2.49881	1.09338	0.861603	0.0805936	0.444789		-2.95828	-2.38978	1.24023	0.808032	0.0807291	0.403034				-5.58053	-4.84792	-1.85616	-2.03793
-3.26295	-2.83024	-0.949322	-0.947977	0.610725	0.313496		-3.55083	-3.19401	-0.840463	-1.34599	0.507002	0.267508				-3.11795	-4.40954	1.00968	1.55736
-2.60696	-1.39564	-0.5026	-0.272326	0.213824	0.180705		-3.0502	-2.36366	-0.72396	-0.469759	0.30503	0.107988				-6.49462	-4.42502	-1.77301	-1.43945
-6.05427	-3.83268	-0.905266	-1.31466	0.321218	0.0205087		-6.64386	-3.58464	-1.99987	-2.3612	0.463203	0.0730447				-6.64386	-6.64386	-5.65182	-6.64386
-6.4487	-6.03809	0.270784	0.479755	-0.36386	0.0793363		-5.14652	-6.64386	0.356298	0.267596	-0.563583	0.516012				-2.41195	-2.28931	-3.46049	-4.40656
-6.64386	-3.70927	0.821653	0.726278	0.361868	-0.373886		-6.64386	-4.33388	0.677148	0.704338	0.468519	-0.0983737				-6.64386	-1.84402	-3.98497	-1.44556
-4.02229	-4.25787	0.405614	0.573233	-0.0410343	-0.400775		-4.10733	-5.58376	0.486742	0.828908	0.0163337	-0.604154				-1.78336	-1.33479	-5.05637	-3.27742
-2.45893	-4.68974	-0.251275	0.00745297	0.185477	-0.253893		-4.55771	-5.67243	-0.24665	-0.0153056	-0.12801	-0.337953				-1.59005	-0.541486	-2.42631	-3.32274
-1.5476	-2.58336	-0.510681	-0.285539	-0.0944408	0.225219		-1.0817	-2.19663	-0.709437	-0.455854	-0.228821	0.264508				-2.10015	-3.44474	-1.8932	-2.00348
-3.67615	-4.26146	-0.208169	-1.65291	0.326609	0.0224612		-4.03724	-6.64386	-1.72018	-2.76557	0.261269	-0.15891				-2.86594	-1.80409	-3.34614	-5.27935
-2.40767	-2.07234	0.13391	0.532007	-0.0540141	0.581034		-3.0735	-2.17908	0.108576	0.43824	0.0781721	0.659411				-3.42586	-1.6558	-6.04439	-6.20945
-5.19335	-2.84673	-0.762335	-0.502947	-1.12635	-0.733439		-5.00744	-4.07074	-1.19967	-0.933851	-1.61717	-1.18821				-6.64386	-2.40924	-5.50932	-2.70467
-2.81096	-2.10445	0.535053	0.582949	0.487412	-0.0896754		-3.7256	-2.7572	0.400129	0.459071	0.31248	0.0997847				-1.40457	-1.6299	-4.57228	-0.921063
-5.13498	-3.30377	-0.0255094	-0.0935531	0.460878	0.222684		-4.85883	-3.87801	-0.734902	-0.0935714	0.356626	0.284591				-3.24914	-3.61359	0.454984	0.257815
-2.41667	-2.02474	0.567369	0.0491061	0.46304	-0.460502		-3.04295	-2.64234	0.21203	0.322674	0.184274	-0.538302				-1.85575	-1.51954	-2.31269	-2.46346
-5.15863	-2.72274	-1.32285	-0.326001	1.33249	0.289985		-4.08923	-4.22928	-0.928873	-0.400556	1.03774	0.379456				-6.64386	-4.53925	-3.5967	-4.86066
-4.82412	-2.2931	-0.880117	-0.427376	0.494321	0.407903		-6.03739	-3.39073	-1.31382	-0.834163	0.446031	0.469857				-5.52258	-4.01128	-6.64386	-5.24029
-2.85849	-2.39517	0.298901	1.02498	-0.0391461	-0.240409		-3.54346	-3.85608	0.323659	1.13095	-0.142698	-0.253814				-5.39617	-4.1776	-1.88187	-1.07982
0.204409	0.526837	-1.33786	-1.30058	0.779588	0.792546		-0.182157	0.307611	-2.08321	-2.00126	0.921954	0.79045				-6.25702	-6.00801	-3.25438	-3.08393
-2.02146	-1.90623	-4.23611	-3.63926	0.798487	0.626773		-2.6475	-2.32488	-4.66957	-4.67087	0.829306	0.64949				-3.06683	-3.35796	-4.98585	-6.26346
-3.80685	-3.28016	-4.40168	-4.42868	0.636405	0.738553		-4.3375	-4.53118	-5.07189	-5.90276	0.588146	0.653076				-4.08203	-5.82766	-2.59432	-2.23211
-4.64353	-4.62158	1.02426	0.425006	0.667093	0.578442		-5.3104	-5.93913	0.955492	0.411074	0.703418	0.52365				-0.811294	-0.0815444	-2.61819	-2.08415
-3.0748	-2.08733	-3.51139	-1.81206	0.99465	1.06764		-3.42512	-2.92187	-4.66666	-2.83653	1.0342	1.07508				-3.75528	-3.25268	-3.84882	-2.35925
-3.25609	-3.96847	-3.16641	-3.48925	0.882573	0.917948		-3.30705	-4.80651	-6.49185	-6.26679	0.886047	0.890236				-5.40869	-5.04498	-4.62152	-2.54228
-1.95674	-1.26662	-3.8345	-2.50779	0.995738	0.375374		-4.11563	-2.94208	-5.95759	-3.48625	1.12577	0.514205				-1.72512	-1.91151	-4.38712	-2.21611
-5.78908	-3.6862	0.702487	0.622821	0.646393	0.609852		-6.64386	-3.93373	0.633696	0.780219	0.695313	0.59517				-5.61096	-6.64386	0.645384	0.16366
-4.23119	-4.96152	0.817529	1.15268	0.741969	0.64204		-4.88678	-6.64386	0.713862	1.34511	0.639645	0.588728				-6.64386	-6.64386	-4.44909	-3.70828
-3.84789	-3.65506	-0.11873	-0.104038	0.767354	0.57659		-5.65965	-5.8588	-0.0355237	0.0522036	0.878178	0.657125				-4.98314	-5.08307	-6.64386	-6.64386
-4.16902	-1.71619	-0.0275242	-0.0548914	0.756838	0.694385		-5.539	-1.9749	-0.0693942	0.126605	0.747762	0.770705				-6.08915	-5.07499	-5.11871	-5.86942
-4.18195	-4.22925	0.244095	0.909586	0.839932	0.641445		-4.59718	-6.18108	0.468062	0.714771	0.936101	0.723925				-6.45078	-6.64386	-2.38976	-6.2854
0.312661	0.273392	0.299945	0.555287	0.794412	0.955045		-0.0668527	0.30862	-0.00360619	0.590748	0.690115	0.977104				-5.78715	-5.69332	-2.4125	-2.29538
-3.72549	-4.24702	-1.95294	-2.44229	1.10641	0.887318		-4.303	-4.93678	-2.31851	-2.32687	1.09888	0.837525				-6.33948	-2.96501	-5.34989	-5.2485
-3.16805	-2.40154	-0.784745	-0.672406	1.09853	0.941734		-4.65879	-3.55919	-0.800621	-0.696156	1.13886	1.05371				-4.29572	-4.91788	-4.80956	-3.30882
0.0227151	0.102386	-1.76353	-0.790924	0.916806	0.659447		-0.188913	-0.489814	-1.9372	-0.866002	1.05475	0.694251				-3.76859	-4.06126	-2.51636	-4.82949
-2.31082	-2.11718	-0.672297	-0.161207	0.433726	0.599232		-3.02483	-3.04948	-0.481485	-0.199279	0.646753	0.452175				0.119058	0.324312	-6.64386	-4.88908
-6.64386	-3.43716	-1.93738	-2.38958	0.945291	0.901831		-6.64386	-6.40566	-1.02957	-2.38025	0.927282	0.9506				-6.64386	-6.64386	-4.62086	-4.61951
-4.6369	-2.37072	-3.28042	-3.30852	1.00479	0.776627		-5.71901	-3.25739	-4.15629	-4.26116	1.13261	0.914756				-6.64386	-6.24793	-6.64386	-3.96542
-2.99154	-3.52415	-2.10355	-2.16366	0.810045	0.797239		-4.19735	-5.27503	-2.37068	-2.77277	0.681877	0.890823				-2.80552	-1.8213	-5.9542	-3.6204
-4.19079	-3.76862	-5.16568	-3.89293	0.820544	0.451648		-4.14018	-4.98076	-5.93261	-4.66053	0.883404	0.438511				-4.23271	-5.48307	-6.64386	-6.64386
-1.2827	-1.23279	-0.160098	-0.234685	0.968224	0.285336		-2.30713	-1.98883	0.0370825	-0.104809	1.12916	0.472832				-5.85798	-6.12928	-6.64386	-3.00306
-0.349492	0.070019	-1.35877	-1.8731	0.939648	0.63925		-0.805555	-0.142305	-1.80673	-2.31906	0.94856	0.737203				-6.64386	-1.99505	-6.64386	-6.64386
-1.8928	-1.39493	-4.32821	-3.06716	0.418606	0.302359		-2.71436	-2.31797	-5.03778	-3.5519	0.535762	0.339614				-2.50181	-3.39495	-6.64386	-4.05546
0.787301	0.935982	1.11116	0.961909	0.790705	0.907204		0.972418	0.839917	1.12891	0.940741	0.855398	0.741724				-6.64386	-6.64386	-3.68965	-3.20219
1.03235	0.864202	-3.99268	-3.90419	0.588966	0.343694		1.05889	0.811851	-3.98679	-3.83213	0.997956	0.308537				-6.64386	-6.64386	-0.52629	-0.732867
1.13845	1.05977	1.08177	1.20808	0.434965	-0.261196		1.40285	1.24264	1.19719	1.24246	0.665234	-0.885604				-5.48561	-6.64386	-6.64386	-2.65995
1.00668	0.430357	-3.36198	-1.77451	1.06214	0.643996		1.05898	0.566927	-4.58492	-1.83342	1.18633	0.453459				-6.64386	-5.4417	-6.54417	-6.64386
-1.41672	-1.18622	-1.55219	-1.57946	0.778959	0.487801		-2.78195	-2.25333	-1.63021	-1.47271	1.1294	0.229677				-3.63367	-6.64386	-3.66155	-3.90705
-1.58342	-1.01585	0.257768	-0.104543	0.959531	0.78848		-3.05005	-2.32098	0.264564	-0.225225	1.07347	0.761544				-6.64386	-3.50406	-6.64386	-5.55679
-1.10155	-1.2324	-1.01589	-0.427319	-0.0356272	0.407405		-1.99131	-2.45004	-1.41227	-0.598457	-0.177862	0.481325				-6.64386	-3.80209	-5.46176	-6.64386
-1.61588	-1.50397	-6.53443	-3.82572	0.561756	0.761852		-2.7833	-2.45151	-6.64386	-4.57237	0.609548	0.660315				-6.64386	-5.77817	-1.6738	-2.22669
-1.49501	-0.674009	-3.11444	-1.8503	0.480401	0.656607		-1.71581	-1.80893	-4.73221	-1.04688	0.412066	0.465719				-5.63314	-3.35937	-5.58793	-6.64386
-2.77927	-1.96791	-3.09267	-2.05981	0.859862	0.714485		-5.58023	-2.83022	-3.90962	-2.15508	0.710512	0.781982				-5.85798	-6.37504	-6.64386	-6.64386
-2.08112	-1.65588	-0.172809	-0.0301289	0.797201	0.793214		-4.44383	-2.8931	-0.136933	-0.210258	0.884313	0.779668				-4.53892	-3.63955	-2.14076	-0.633185
-1.27487	-1.63552	-0.0526642	-0.9256	0.86895	0.594458		-2.30071	-2.33797	-0.0306523	-0.366106	0.886003	0.724911				-3.27714	-4.62202	-4.11575	-2.78428
-1.9059	-2.29737	-5.01615	-5.88696	0.574111	0.488674		-3.64293	-3.33748	-4.38369	-6.31551	0.58934	0.53874				-3.68399	-3.88156	-5.72594	-6.64386
-0.590407	-0.961668	-0.848862	-0.635211	0.642152	0.637081		-0.872329	-1.74233	-1.29948	-1.01537	0.766125	0.608829				-2.55622	-5.60749	-2.61303	-2.24648
-0.664769	-0.097943	-2.29434	-2.9861	0.890651	0.589577		-1.72404	-1.72537	-2.92576	-4.08169	1.08228	0.599275				-3.9866	-6.64386	-3.41404	-4.3584
-1.93073	-2.14776	-6.64386	-4.88195	0.999252	0.62609		-2.98017	-3.76753	-6.64386	-6.47917	0.996306	0.471396				-3.05419	-3.4617	-5.72735	-6.19524
-1.70244	-3.06694	-6.43194	-4.20701	0.750643	1.02653		-2.71282	-5.32707	-6.64386	-4.88335	0.779826	0.997925				-3.20504	-2.30362	-6.64386	-5.46396
0.927106	0.944784	-6.46043	-5.96269	0.879268	1.16455		1.29263	0.851481	-6.64386	-3.45511	0.736536	1.21759				-1.54686	-2.18651	-6.64386	-6.64386
0.558247	0.523206	-3.98881	-3.45369	0.483626	0.593598		0.401794	0.397697	-4.44715	-3.32291	0.496921	0.531338				-6.64386	-5.35029	-2.15873	-3.22162
-0.931469	-0.641815	-1.08633	-1.10455	0.563619	0.317609		-1.67319	-1.05897	-1.29802	-1.52301	0.694111	0.441172				-2.92284	-2.43713	-1.73501	-2.59916
-1.29818	-1.25327	-4.20719	-4.18309	0.404319	0.800307		-2.09718	-1.74161	-5.31396	-4.20552	0.337838	0.883566				-4.33776	-5.34954	-2.43345	-3.24726
-1.22373	-0.56623	-2.6553	-1.99299	0.540753	0.86382		-1.50607	-0.809489	-3.54822	-2.14505	0.586972	0.90964				-2.39315	-2.33713	-2.32791	0.358053
-0.462058	-0.498835	-0.919198	-0.798882	0.438933	0.453613		-0.613602	-0.853182	-0.957851	-0.818855	0.287158	0.59715				-2.30087	-2.32745	-6.2222	-4.12693
-2.00528	-2.00405	-3.32581	-6.64386	0.78294	0.768068		-2.65077	-4.20434	-4.78731	-6.64386	0.928398	0.695299				-6.07134	-4.87102	-4.59047	-2.52443
-1.45399	-1.59305	-0.262927	-0.372546	0.574826	0.554258		-3.36253	-1.7876	-0.222528	-0.399566	0.565678	0.552764				-3.80582	-4.67685	-2.90128	-2.61317
-1.35071	-1.95758	-0.769226	-0.428878	0.926038	0.675228		-2.61382	-2.9198	-0.846679	-0.338289	0.977172	0.861994				-2.0779	-1.48772	-1.70866	-2.6687
-0.845703	-1.10105	-0.669074	-1.00205	0.493847	-0.020751		-1.9842	-1.71435	-0.868971	-1.14555	0.407409	-0.0611931				-1.63918	-1.41375	-5.01657	-6.64386
-0.458787	-0.123791	0.0320001	-0.247172	0.983817	0.679453		-1.18848	-0.675588	0.0919017	-0.432444	1.11138	0.494279				-5.54418	-3.11061	-6.64386	-6.64386
-3.31309	-2.74138	-3.49485	-4.73696	0.817171	0.157043		-6.01537	-5.1528	-3.75771	-5.56413	0.881405	-0.285698				-1.14359	-0.743394	-4.78484	-3.97533
-0.558028	-0.942812	-5.07426	-2.90812	-0.113726	0.247503		-0.921521	-1.21189	-5.0377	-3.17864	-0.300512	0.287337				-1.03172	-5.90689	-0.804939	-2.41244
-0.572301	-0.488132	-6.11272	-3.8988	0.829407	1.01301		-1.06199	-0.968152	-6.33249	-5.38786	0.580622	0.996036				-0.639579	-1.20098	-4.19561	-6.08746
-0.444834	0.144205	-6.64386	-4.53137	0.410206	0.606217		-0.783998	-0.255132	-6.64386	-4.58716	0.749607	0.499334				-4.79448	-2.9806	-0.919274	-0.746365
-0.932732	-1.10532	-6.08746	-6.39232	0.783637	1.42265		-1.49596	-1.51829	-6.08746	-6.39232	0.902129	1.50327				-3.40466	-2.23084	-6.31488	-2.35419
-1.35858	-1.41075	-5.47685	-4.70204	0.639115	0.724095		-2.1216	-2.49884	-5.58069	-5.71874	0.739194	0.563727				-0.863211	-2.04872	-4.58615	-3.28486
-3.15189	-2.57009	-3.74987	-4.18019	0.689742	0.576046		-3.97708	-3.61273	-5.21475	-6.64386	0.75366	0.555764				-1.21743	-0.752908	-4.3384	-6.64386
-2.70463	-2.80341	-1.19006	-0.707651	-2.10022	-2.08382		-4.15089	-4.43919	-1.38038	-1.21154	-2.36852	-2.30009				-2.09559	-1.04863	-0.222074	-0.644131
0.575891	1.14643	-2.44168	0.0395101	0.867643	1.0787		0.457211	1.30164	-1.66209	-0.118955	1.17319	1.12689				-0.936878	-1.32168	-2.97882	-2.5698
-2.84047	-2.67023	-2.27972	-1.47611	0.599327	0.623142		-3.95972	-3.72606	-2.48325	-1.73359	0.578933	0.873193				-1.76008	-1.45787	-2.22347	-0.756784
-2.89075	-2.68198	-1.90148	-2.09219	0.72993	0.583831		-3.89169	-4.39871	-2.25266	-2.09789	0.83023	0.571				-0.389764	0.498937	-1.72745	-1.69512
-2.9036	-2.60378	-1.10897	-0.892495	0.148202	0.556193		-3.99487	-4.05117	-1.20661	-0.931355	0.0861809	0.714864				0.0438335	0.803972	-0.766085	-0.817917
-2.28527	-2.55986	-2.04577	-1.603	0.907233	0.528814		-3.08294	-2.73059	-2.14355	-1.48332	0.933557	0.702924				-1.0441	-0.981502	-4.65687	-4.1709
-2.28003	-1.47532	0.210084	-0.326943	0.599247	0.795258		-3.60618	-3.0423	0.215173	-0.147052	0.624219	0.869304				-1.44464	-2.2086	0.235259	0.397221
-1.1432	-1.22853	-0.158405	-0.0589364	1.03114	0.187909		-1.20516	-1.6393	-0.347251	-0.183025	1.14145	0.281266				-2.75179	-3.3609	-1.18275	-0.437447
-0.790701	-0.573276	-0.446807	-0.464824	0.789024	0.901945		-1.2202	-0.989268	-0.426261	-0.351451	0.852997	0.949543				-2.33875	-0.401132	-0.388349	-1.39369
-0.41769	0.121021	-1.31705	-1.69393	0.920423	0.72697		-0.829409	-0.277817	-1.11955	-1.57671	0.999413	0.880581				-4.73645	-3.04798	-5.44294	-6.64386
-6.49	-1.62989	-0.428673	-0.59891	0.665592	0.299255		-6.64386	-2.89767	-0.364837	-0.669544	0.823319	0.208704						-5.03475	-6.64386
-4.07487	-2.13854	-0.827719	-0.226084	1.09386	0.50151		-4.59779	-2.87751	-0.821085	-0.136089	1.14488	0.758799						-4.7023	-3.79853
-2.78316	-1.46865	0.454216	0.280161	0.770409	0.630891		-3.07316	-2.45385	0.271947	-0.2274	0.811057	0.299507						-4.87563	-3.6046
-3.59909	-2.02472	-0.728101	-0.222492	0.973211	1.1526		-3.4333	-3.30262	-1.22061	-0.589879	1.08073	1.15983						-5.87277	-3.31253
-2.33387	-1.66034	-2.3192	-2.36848	0.46558	0.0134818		-2.0985	-2.33408	-3.12549	-3.11956	0.804896	-0.0629024						-6.64386	-6.64386
-4.17276	-4.23413	-2.14022	-1.7209	0.984985	0.805366		-6.64386	-4.25278	-2.90267	-2.60712	0.881581	0.577516
-3.5414	-4.98979	-0.0861518	0.230914	0.829137	0.886304		-5.28011	-6.64386	0.0306674	0.315823	1.02615	0.956266
0.647704	1.11632	-5.00582	-3.64434	0.792665	0.92249		0.581369	1.24617	-6.35575	-4.34139	0.820107	1.11689
-3.88488	-4.66011	-0.276795	-0.580177	0.615827	0.563233		-3.98532	-6.64386	-0.578095	-0.562792	0.503093	0.674322
-3.89996	-5.31359	-0.263942	-0.190667	0.738352	0.812532		-3.9517	-6.64386	-0.359287	-0.190605	0.771676	0.789461
-5.02753	-3.79598	0.21469	0.481124	0.821455	0.500762		-5.26932	-4.35179	0.311306	0.227971	0.873685	0.511854
-4.87635	-4.07222	-0.379643	-0.330575	0.485563	0.765871		-4.21426	-5.33294	-0.545356	-0.419105	0.513407	0.800842
-4.03307	-5.72341	0.14692	0.306412	0.851292	0.670763		-5.69585	-6.64386	0.0612358	0.437341	1.02142	0.692398
-3.83822	-3.77682	-1.49096	-0.496149	0.623838	0.39928		-4.16196	-4.49211	-2.30864	-1.51577	0.721266	0.348243
-3.21631	-2.26863	-1.69762	-1.43112	0.673804	0.149929		-3.57484	-2.42705	-2.30871	-1.93768	0.804372	0.283106
-4.41264	-4.46191	-1.22995	-1.08772	0.805126	0.759796		-4.93029	-4.82594	-1.61302	-1.83075	0.931098	0.854565
-5.49489	-5.53959	-0.561592	0.370564	0.578664	0.785178		-6.18	-5.34603	-1.05615	0.341797	0.566593	0.937855
-2.69345	-1.82201	-2.06222	-1.72987	0.882078	0.716632		-2.99262	-2.17607	-2.50574	-2.26876	0.921247	0.711761
-4.27198	-4.41347	-0.919161	-0.677812	0.533906	0.152777		-4.78569	-5.48746	-0.896916	-0.857357	0.584755	-0.0250777
-0.872043	-0.712847	-1.25108	-1.38148	0.970743	0.843586		-1.10063	-1.11552	-1.74271	-1.55341	1.16494	0.867552
-1.29163	-0.932962	-0.000941941	-0.218947	0.583634	0.325315		-2.45228	-2.16161	0.0365808	-0.308162	0.491062	0.296045
-4.76223	-2.48138	0.183336	-0.216214	1.35362	0.86974		-4.46286	-3.82733	0.163225	-0.246688	1.1192	0.688539
-3.38073	-2.2892	0.884652	-0.747071	0.854512	1.12549		-3.66367	-2.81892	0.666147	-1.13345	0.904727	1.24192
-1.30412	-1.27151	-0.624125	-0.264992	0.409813	0.947776		-1.36157	-1.7718	-1.00997	-0.319996	0.594218	1.02629
-3.41286	-3.72173	-0.943495	0.0223245	0.33782	0.270151		-3.56426	-3.96009	-0.847617	-0.136404	0.0790596	0.288806
-4.98074	-4.64575	-0.271315	0.603986	0.566098	0.898105		-5.53853	-4.96119	-0.413454	0.943731	0.452083	0.456599
-2.48688	-4.39107	-0.0726714	-0.311736	-0.12389	0.269383		-2.61172	-4.11275	-0.0762601	-0.422675	0.184527	0.0759501
-4.89854	-4.64581	0.0927753	0.150755	0.632354	0.642867		-6.31765	-6.33665	0.149804	0.258517	0.589668	0.57069
-3.00892	-2.55889	-1.33742	-1.11061	0.36243	0.692219		-3.39807	-3.06527	-1.6919	-1.12441	0.677742	0.716623
-4.61967	-2.55289	0.791322	0.828685	1.06041	0.795039		-6.64386	-2.73367	0.704917	0.867759	1.0569	0.752201
-1.6525	-1.4846	-0.583524	0.620075	0.327308	0.776859		-2.42047	-1.88356	-1.24965	0.2926	0.44684	0.931802
-2.10994	-1.87257	-0.135377	-0.249794	-0.0499412	1.25987		-2.82588	-2.32909	-0.257332	-0.171898	0.0946971	1.31602
-5.03563	-5.85894	0.0754893	0.489002	0.618064	0.123454		-5.60105	-6.13411	0.00950543	0.360592	0.825566	0.201692
-6.59807	-4.30741	-0.135632	-0.0867717	0.558648	0.827162		-6.27058	-3.93579	-0.410523	-0.47388	0.705809	0.953499
-3.41414	-1.72831	-2.04307	-1.88429	0.539204	0.840853		-6.2854	-1.75882	-2.6381	-2.25335	0.621277	1.11998
-3.17538	-2.72323	-1.43394	-0.848642	0.476098	0.539013		-3.93922	-3.38503	-2.04375	-1.12071	0.52616	0.409401
-4.20123	-3.52854	0.175311	-0.0095834	0.627528	0.955206		-3.18172	-4.13205	-0.0723499	-0.485281	0.662767	1.1056
-3.32483	-2.13131	-0.265435	0.146627	0.391203	0.80207		-3.32613	-2.32831	-0.351213	0.09629	0.665965	0.883783
-3.385	-1.04175	-0.175841	-0.430513	0.309777	0.651528		-3.5681	-1.63898	-0.495479	-0.497018	0.390779	0.870395
-5.20123	-4.03069	-0.620546	-0.953472	0.762164	0.857756		-5.13269	-5.14467	-0.672629	-0.744899	0.949515	0.698312
-0.905024	-1.77768	-0.889266	-0.66118	0.759	0.814622		-0.87592	-1.72106	-1.33538	-0.70319	0.888695	0.940677
-2.46734	-3.23507	-0.784854	-1.22434	0.830489	1.35848		-3.11198	-4.69787	-1.25	-1.31308	0.71545	1.44607
-2.26704	-1.73852	-0.963729	-0.922743	0.536775	-0.0205806		-2.60339	-1.8528	-0.808981	-0.747629	0.583132	-0.178387
-1.33649	-1.54609	-1.64159	-0.800606	0.642182	0.442586		-1.57155	-1.90948	-2.43493	-0.695393	0.844583	0.423707
-5.53217	-4.78464	-0.573357	-1.04601	0.629452	0.856624		-6.64386	-5.58406	-0.935435	-1.07669	0.78191	1.00928
-5.97728	-4.39237	-0.351454	-0.679356	0.709822	0.893811		-5.97728	-5.9542	-0.626394	-0.545806	0.652589	1.00109
-6.59953	-4.71176	-4.89994	-4.92887	0.830112	0.643944		-6.64386	-6.44077	-5.45773	-5.75179	0.859131	0.640853
-2.48356	-2.29446	-1.10817	-2.836	0.726245	0.790454		-3.30395	-2.95294	-2.29884	-2.195	0.767991	0.955338
-4.17146	-3.1655	-1.08415	-0.888421	-0.194489	0.615567		-4.47627	-3.60239	-1.12745	-0.592955	-0.220991	0.669253
-3.23199	-5.18411	-0.792147	-0.682835	0.346646	0.763807		-3.99635	-5.48485	-0.859241	-0.867555	0.490245	0.705198
-3.00295	-2.83262	-0.711374	-0.426322	0.401273	0.418165		-3.01692	-2.86841	-1.04787	-0.291496	0.426013	0.440449
-2.8799	-2.23151	-1.03824	-0.926153	0.290733	-0.570308		-2.34765	-2.64333	-1.14905	-1.00979	-0.159514	-0.957447
-2.50945	-2.05095	-1.09615	-0.901656	0.463084	0.91279		-2.6455	-2.25936	-1.08104	-1.07291	0.272989	0.878371
-2.0703	0.200914	-1.15802	-0.936105	-0.215959	0.949853		-1.43449	0.109592	-0.834458	-1.15192	-0.0889383	0.866489
-4.37675	-5.53243	-1.67306	-2.46511	0.855472	1.00771		-4.38541	-6.64386	-2.20811	-3.86322	0.60393	0.957802
-1.45473	-2.51886	-0.924649	-2.00398	0.689082	1.03251		-1.96844	-4.67181	-1.39729	-1.93003	0.759674	0.931304
-2.92807	-3.86323	-4.03821	-1.58349	0.53297	0.530218		-3.03347	-4.6126	-4.01869	-2.04651	0.628504	0.536085
-1.54183	-2.51188	-2.10073	-2.77701	0.371287	0.326287		-1.69922	-2.58729	-2.46959	-2.97364	0.369638	0.457769
-3.34889	-4.69115	-1.91374	-1.91143	0.612482	0.539254		-3.93482	-6.64386	-1.84385	-2.83938	0.599002	0.791405
-1.93286	-1.87288	-0.112206	-1.08326	0.514954	0.131414		-2.59111	-2.42255	-0.351709	-1.0642	0.620267	0.217161
-3.43322	-3.72667	-3.81768	-2.37472	0.527383	0.250547		-4.41617	-6.08258	-5.0324	-2.4105	0.670202	0.383172
-3.94436	-1.98478	-2.96452	-2.58591	0.724211	0.639893		-4.31089	-3.0313	-3.3369	-2.85318	0.738001	0.811299
0.677527	0.647711	-1.22941	-0.653325	0.855543	0.314554		0.53942	0.438381	-1.42585	-0.675725	0.840066	0.33193
-2.8531	-2.58114	-0.366044	-0.957169	0.684753	1.10439		-3.38301	-2.83612	-0.404621	-1.01025	0.824998	1.19508
-4.29287	-3.79657	-1.23851	-1.07106	-0.622107	-0.278265		-6.09503	-4.72428	-1.72799	-1.38689	-0.346483	0.407384
-0.00407157	-0.339266	-2.35359	-2.84825	-0.525977	-0.700844		-0.18554	-0.753539	-3.63296	-3.22373	-0.386144	-0.606872
-4.72202	-4.62349	-0.969781	-1.14393	0.25739	0.307897		-6.64386	-6.16163	-1.28149	-1.22328	0.24825	0.317616
-3.50713	-3.15984	-2.68355	-1.74429	1.09762	0.82713		-4.14197	-4.10079	-3.35749	-2.05125	0.964204	1.01096
-1.77003	-2.03209	-3.85296	-3.50528	1.10745	0.771699		-1.74577	-2.44216	-6.64386	-4.26614	1.14335	0.556705
-4.58973	-3.34176	-4.41439	-5.02336	0.917373	0.94691		-5.80445	-3.94271	-6.29261	-3.73706	1.07821	0.713728
-4.04205	-5.3425	-1.19856	-1.13396	1.05884	0.952629		-5.92028	-6.64386	-1.3933	-1.15966	1.10372	0.962846
-5.08767	-4.52454	-2.1148	-1.59379	0.495048	0.713276		-5.3076	-4.94488	-2.476	-1.74267	0.703328	0.735343
-4.7282	-4.4491	-1.94072	-1.40322	1.01697	1.15183		-5.01929	-5.28714	-2.4973	-1.84456	0.953701	1.18177
-6.64386	-5.74469	-2.64161	-1.81725	0.838942	0.707717		-6.64386	-5.76214	-3.42487	-2.37249	0.917139	0.627224
-4.17834	-3.76051	0.0261739	0.228238	0.836238	0.654813		-4.61654	-4.30879	-0.0284426	-0.349025	0.890212	0.744448
-6.44294	-6.35755	-0.604914	-0.567561	0.657519	0.653271		-6.44294	-6.35755	-1.02282	-0.79113	0.787395	0.693281
-6.64386	-5.52167	-1.31567	-1.41836	0.930033	0.938667		-6.4745	-6.64386	-1.38713	-2.17338	1.03443	1.06918
-2.14433	-1.9497	-0.0954173	0.292364	0.866745	0.64839		-2.81149	-2.15044	-0.203249	0.373167	0.832203	0.692351
-2.94352	-2.43325	-0.0711821	0.428198	0.34372	0.656377		-3.28529	-2.31496	-0.21864	0.172816	0.350119	0.771505
-5.7785	-4.1485	-0.492943	-0.471751	0.684924	0.548377		-5.74044	-5.2767	-0.553659	-0.576837	0.762468	0.427624
-6.64386	-3.9229	-0.421082	-0.423827	0.829726	0.493515		-6.64386	-5.61425	-0.967001	-0.339043	0.674141	0.500622
-3.85175	-3.81932	-0.140243	0.0286581	0.656744	0.663782		-4.11517	-4.78741	-0.150011	0.114331	0.72874	0.788595
-1.98164	-1.79127	-0.304133	-0.765997	0.971791	0.0807139		-2.47928	-1.52963	-0.369174	-0.788778	0.900688	0.285908
-3.85666	-3.77987	-0.991224	-0.520215	0.461415	0.642639		-5.15635	-6.64386	-0.967832	-0.660001	0.504556	0.659871
-6.51386	-3.5434	0.0603206	-0.0591271	1.20131	0.330825		-5.705	-3.70601	-0.0854764	0.0968761	1.35684	0.0832094
-3.18065	-3.40936	-0.271841	-0.534736	0.850604	0.769169		-3.46558	-3.81571	-0.194185	-0.442548	0.87172	0.744596
-4.71234	-4.89913	-0.182371	-0.872429	0.709528	0.792708		-6.64386	-5.18042	-0.362217	-0.490194	0.956952	0.71163
-2.92622	-2.70653	-0.784638	-0.275726	1.06386	1.08813		-3.52778	-2.47838	-1.00193	-0.387138	0.997008	1.09012
-5.13278	-2.87458			0.594814	0.312256		-5.08987	-2.51728			0.776238	0.313868
-4.98701	-3.25645			0.599747	0.483158		-4.96051	-2.82178			0.728878	0.497187
-3.4339	-2.03258			1.20075	1.15569		-4.54304	-1.66772			1.36186	1.04089
-3.13839	-3.83828			1.17663	0.660624		-6.01003	-5.89109			1.06248	0.635699
-2.16553	-1.62752			1.06428	-0.0291164		-2.10415	-1.9457			1.23458	-0.0964466
-2.96081	-1.34106			0.741778	0.484458		-3.09491	-1.57816			0.845614	0.465578
-4.39581	-1.9294			0.632483	0.37033		-4.71516	-2.37305			0.73723	0.440501
-6.64386	-2.18034			0.28216	0.138671		-6.64386	-1.82415			0.156979	0.171524
-5.39223	-4.62983			0.431346	0.382808		-6.50864	-5.40461			0.580684	0.475681
-0.829363	-0.718328			0.754144	0.497547		-0.786054	-0.72584			0.937724	0.376507
-1.25385	-1.03064			0.664238	0.423154		-1.49921	-1.00723			0.706884	0.271056
-3.61227	-2.70357			0.892791	1.11211		-3.92127	-3.25855			0.972192	0.948533
0.391094	0.484014			0.884292	0.550153		0.687873	0.591681			0.991707	0.636964
-0.896638	0.288964			0.61016	0.86179		-1.42822	0.505107			0.503759	1.27572
-1.14586	-0.365818			-0.325143	0.272705		-1.07453	-0.653853			-0.55023	0.339913
-1.10045	-2.19169			0.697152	0.781383		-1.10968	-2.00225			0.799955	0.835649
-2.22406	-1.22021			0.859921	0.714605		-2.24408	-1.2859			1.00332	0.856833
-0.914719	-1.89316			1.03821	1.02635		-0.623633	-2.8783			0.860627	0.962505
-2.72444	-2.53558			0.416594	0.434782		-2.85351	-2.31496			0.463154	0.963013
-2.38492	-2.23832			0.850369	0.760058		-2.91015	-1.97717			0.875548	0.749271
-3.01325	-2.20916			0.239618	0.219321		-3.19337	-2.36366			0.276644	0.142358
-2.23366	-2.25335			-0.0284936	0.729835		-3.11429	-2.47164			0.0877111	0.812973
-1.80778	-1.83493			0.76167	0.808782		-2.01999	-1.89124			0.973306	1.04735
0.9809	1.57634			0.685377	0.700399		1.0397	1.55335			0.611041	0.714601
-1.36007	-1.28823			0.544331	0.731371		-1.64774	-1.43443			0.583886	0.8283
-5.8593	-3.04385			0.289927	0.414585		-6.64386	-4.70636			0.248028	0.618619
-4.48069	-3.65994			0.546964	0.675522		-4.04642	-4.4626			0.605129	0.797635
-3.13624	-3.07203			0.598279	-0.0848395		-3.36928	-3.0996			1.19657	-0.336764
-2.67032	-1.28636			0.593641	-0.0126872		-3.2721	-1.58952			0.503878	-0.0271423
-1.52488	-2.90814			0.484812	0.615626		-1.48087	-2.26014			0.346832	0.688461
-3.9819	-2.70436			0.0885649	-0.173485		-4.87376	-3.01322			0.299846	-0.326953
-2.19687	-2.61073			0.430971	0.581876		-2.29287	-3.11711			0.394932	0.669796
-1.6407	-1.571			0.118382	0.280063		-1.93117	-2.084			-0.0843139	0.278575
-2.88627	-2.81462			0.051109	0.0696351		-3.06014	-3.22346			0.0132003	-0.0435904
-3.99001	-3.24114			0.369888	0.665265		-4.16187	-3.48525			0.284538	0.768103
-1.45218	-0.963987			0.0822373	0.43768		-1.43764	-1.13397			0.112585	0.0824101
-3.88793	-3.76497			0.305647	0.413991		-4.07103	-3.6426			0.32724	0.455941
-6.04439	-2.43442			-1.16263	-0.295688		-6.04439	-4.08202			-1.71414	-0.443119
-4.01051	-2.36223			0.502615	0.373886		-3.97985	-2.34845			0.63119	0.545708
-3.35571	-1.94288			0.927198	0.371141		-3.16711	-1.91788			1.29687	0.291175
-4.23726	-1.85114			0.0215916	0.212388		-3.8047	-2.34758			0.0904398	0.21234
-6.64386	-3.08718			0.305156	-0.00167344		-6.64386	-2.83154			0.457383	0.0758925
0.72797	0.395546			0.408054	0.168661		0.446117	0.266546			0.566576	0.512901
-4.70647	-4.273			0.135667	0.361702		-4.43412	-4.56434			0.149226	0.49403
-2.37627	-2.2123			0.26063	0.515091		-2.53219	-2.72764			-0.013544	0.494362
-3.20646	-4.35078			1.13989	0.413287		-3.54674	-4.67171			1.02416	0.665038
-4.96364	-3.59458			-0.145319	-1.2033		-5.44134	-4.29648			-0.434688	-1.34778
-5.14903	-3.44816			0.412871	0.40166		-5.81925	-4.23093			0.5043	0.451789
-1.88264	-1.03701			0.470584	0.617826		-2.02405	-1.06562			0.460967	0.63463
-2.5502	-5.79868			0.358905	1.00286		-2.1539	-6.64386			0.74011	0.929601
-2.40871	-3.16606			0.307707	0.808645		-2.76671	-3.41407			0.435602	0.771693
-3.03682	-2.25321			0.315731	0.641523		-3.67641	-2.52671			0.253554	0.744544
-2.68307	-1.71505			0.378183	0.3852		-3.39986	-2.31932			0.592008	0.411107
-2.39591	-3.31804			0.73901	-0.034202		-2.83554	-5.15797			0.676245	-0.125498
-4.50301	-3.0785			0.823924	0.68556		-6.30518	-4.30072			0.716854	0.776652
-2.00552	-1.93635			1.01855	0.865838		-2.44689	-2.38337			0.895441	0.835732
-2.64573	-2.22215			1.11882	1.04758		-2.74085	-2.8121			1.27801	1.13885
-2.76719	-3.95108			0.842414	0.416206		-3.80531	-5.05992			0.742868	0.664091
-0.536499	-0.396591			0.849723	0.988001		-0.679734	-0.0399746			0.653934	1.21959
-1.77056	-1.74144			0.911694	0.927838		-2.59606	-2.36912			0.964298	0.847827
-3.31464	-2.32984			0.607766	0.77892		-4.62496	-3.18954			0.488274	0.838511
-3.44883	-2.05372			1.07828	0.94626		-3.73081	-2.38148			1.29088	1.04257
-3.21702	-2.98566			0.98203	0.607374		-3.87002	-3.39463			1.07941	0.618611
-2.56401	-0.884887			0.959262	0.611867		-4.4387	-1.158			0.955964	0.688735
-3.80425	-2.76989			0.817248	0.898518		-4.06711	-3.4739			0.893728	0.935139
-3.53532	-4.12187			0.760974	0.741537		-4.51605	-4.51693			0.781771	0.84557
-4.28927	-4.54048			0.519295	0.531671		-6.62474	-6.59329			0.407573	0.358809
-1.95078	-2.65408			0.962402	0.504752		-1.92349	-2.36857			1.10173	0.547267
-4.06379	-4.55623			0.898365	0.521739		-4.62781	-6.48566			0.918738	0.585906
-6.64386	-5.58723			1.06278	-0.00356609		-6.64386	-6.08104			1.29071	0.145303
0.707194	0.860476			0.783195	0.780747		0.86875	0.716693			0.905221	0.848924
-2.92021	-2.94905			0.86584	0.926618		-2.99996	-3.56078			0.83052	0.910459
-5.65112	-4.50223			0.684829	0.774501		-6.64386	-6.64386			0.670527	0.775923
-4.66162	-3.67476			0.953739	0.733374		-4.59092	-3.71264			1.12558	1.16403
-5.10678	-4.70824			0.548775	1.26504		-6.64386	-6.64386			0.603848	1.37467
-4.62093	-4.45481			0.964547	0.929334		-5.35014	-4.60177			1.1096	0.999839
-6.64386	-4.81589			0.649286	0.482369		-5.48194	-4.95605			0.671767	0.676398
-4.13881	-5.30272			-0.0657647	0.132351		-2.44703	-6.2854			-0.150503	0.20634
-6.64386	-5.85433			0.79835	0.959731		-6.64386	-6.64386			0.994153	0.886755
-1.12117	-1.1535			0.821778	0.859735		-1.76827	-1.74717			0.838575	0.660336
-5.0316	-4.20327			0.660376	0.35989		-5.78592	-5.14339			0.742091	0.455972
-6.64386	-4.01065			0.810784	1.32101		-6.64386	-3.70037			0.512301	1.36076
-4.35496	-4.81599			0.68853	0.516703		-5.38084	-5.52404			0.769877	0.477949
-5.40726	-4.26302			0.663406	0.792911		-5.40503	-5.01769			0.675209	0.87895
-3.45072	-3.95826			0.1795	0.415457		-3.70989	-4.24101			0.576054	0.156677
-3.33401	-2.94391			1.31324	1.06207		-3.50041	-3.18702			1.31317	0.982218
0.391142	0.88147			0.878021	0.879435		0.219238	0.533924			0.906847	0.87013
-6.64386	-5.30286			0.425103	0.247609		-6.64386	-6.64386			0.365788	0.34095
-0.430096	-0.493503			0.287438	0.406705		-0.65642	-0.648907			0.242949	0.399245
-6.64386	-3.95381			0.553939	0.854471		-6.64386	-4.12049			0.679557	0.731287
-2.45494	-1.32642			0.565405	0.592715		-2.32779	-1.60071			0.524668	0.638782
-2.45525	-3.20409			0.505502	0.606746		-2.67519	-3.53731			0.661205	0.521572
-3.6887	-4.19486			1.04288	0.856485		-4.33675	-4.2143			0.967154	0.963805
-6.64386	-4.02892			0.741872	0.525608		-6.64386	-4.40483			0.797576	0.561711
-4.34416	-2.88949			0.705778	0.919548		-5.36314	-3.55522			0.759599	0.933255
-6.25232	-3.85186			0.720542	0.901418		-6.64386	-4.1073			0.793341	0.970438
-5.85798	-5.1466			0.475335	1.178		-5.85798	-6.12928			0.540755	1.2612
-5.9542	-1.68843			0.162895	0.507553		-5.9542	-3.51981			0.455401	0.609934
-5.25474	-2.36491			0.511456	0.877016		-6.64386	-1.83653			0.497707	0.964982
-2.69625	-2.53985			0.827395	-0.150147		-3.16126	-2.75127			0.604408	-0.129401
-6.64386	-5.40551			0.72366	0.1984		-6.64386	-6.64386			0.761903	0.428963
-6.18068	-5.93618			0.615885	0.679254		-6.64386	-6.64386			0.744245	0.708086
-6.64386	-6.64386			0.677201	0.999248		-6.64386	-6.64386			0.604621	1.24644
-6.64386	-2.58376			1.10309	1.35021		-6.24105	-2.95822			1.27956	1.49811
-6.64386	-5.38358			0.696648	0.554674		-6.64386	-6.39883			0.595515	0.366199
-5.54426	-6.18724			0.216402	0.602392		-5.86306	-6.08373			0.230453	0.601499
-6.64386	-3.08897			0.827515	0.559522		-6.64386	-3.89178			0.8876	0.702853
-2.78521	-2.32331			0.602633	0.4283		-3.07963	-2.29679			0.699801	0.540989
0.0818929	-0.305822			-0.293912	0.0585236		-0.404485	-0.793747			-0.473724	0.296767
-5.62533	-5.18969			0.725045	0.798464		-5.94413	-5.78504			0.636547	0.850702
-4.34699	-6.60228			0.794138	0.657318		-6.10085	-6.64386			0.836569	0.561031
-4.58187	-4.76258			0.56444	0.852663		-4.37976	-5.82618			0.701236	0.822805
-6.64386	-2.6334			0.828394	1.08101		-6.64386	-2.26214			0.760717	1.14168
-6.64386	-3.93093			1.18802	0.423637		-6.64386	-5.11856			1.252	0.394135
-4.81893	-5.49598			0.931169	1.12925		-4.20449	-6.64386			0.888257	1.12064
-6.64386	-3.02127			0.755543	0.991289		-6.64386	-3.23834			0.7134	1.11924
-4.75833	-5.59571			0.513498	0.982938		-5.95927	-6.64386			0.585686	0.972923
-3.85848	-5.6647			0.987395	0.846929		-4.94564	-6.39962			0.925668	0.878436
-4.95538	-3.87812			0.773366	0.971262		-6.19573	-3.68162			0.959813	1.05834
-6.03563	-6.40963			0.687723	0.62256		-6.64386	-4.66643			0.638088	0.488155
-1.76951	-1.76119			1.02669	0.402567		-2.58646	-2.253			1.07339	0.400048
-6.64386	-4.39041			1.16561	0.305293		-6.64386	-4.41014			1.23385	0.610993
-6.64386	-4.86987			0.72488	0.8581		-6.64386	-4.75617			0.804371	0.87529
-5.48905	-2.87129			1.1521	0.796252		-5.98879	-3.2178			1.17174	0.785075
-6.564	-4.50786			0.628455	0.521419		-6.50188	-5.58662			0.783737	0.503285
-1.82127	-1.92062			0.892357	0.553393		-1.83574	-1.80248			1.11018	0.561952
-3.01807	-6.16706			0.706238	0.410847		-5.6281	-6.64386			0.718648	0.488065
-2.76644	-2.5207			0.72483	1.05786		-4.1885	-2.66557			0.909412	1.15666
-5.85798	-5.39236			1.31887	0.211144		-5.85798	-6.37504			1.35029	0.399679
-6.64386	-5.72825			1.17937	0.454139		-6.64386	-5.5649			1.26109	0.443804
-4.99227	-4.78269			0.824605	0.951016		-6.64386	-6.64386			0.883502	0.999583
-2.12616	-0.67549			0.823465	0.60307		-2.03491	-0.479812			0.86554	0.65159
-2.85501	-2.28952			0.556991	0.474965		-3.6283	-3.02434			0.7929	0.33861
-2.89703	-2.21545			1.10278	1.10521		-3.66298	-3.00738			1.23764	1.39747
-2.89043	-2.49036			0.601245	0.603208		-3.27892	-3.73228			0.69594	0.798817
-2.77786	-2.71713			0.854998	0.840685		-3.52713	-3.31699			0.869974	0.840801
-2.70821	-2.9119			1.05006	1.1006		-3.77862	-4.34821			1.16394	1.16969
-2.32837	-2.30634			0.970834	1.28143		-2.33104	-3.42435			0.708908	1.1526
-2.7436	-3.03898			1.1235	0.37857		-3.97759	-4.41395			0.832195	0.122647
-0.489332	-0.620554			0.613415	0.563605		-0.700558	-0.786709			0.797466	0.624287
-1.54149	-1.53249			0.786574	1.00758		-2.00182	-2.00464			0.8551	0.942708
-5.00477	-3.59669			0.87623	0.846422		-6.64386	-4.42386			0.831824	0.798584
-2.76166	-3.08488			0.717187	0.680481		-3.07059	-4.16673			0.742398	0.747434
-3.45177	-2.77795			0.713353	0.992071		-5.61395	-4.61306			0.685286	1.12174
-4.03959	-3.45689			0.962004	0.588284		-5.27611	-4.21976			0.897621	0.842138
-4.14145	-3.2634			0.606141	0.0737014		-5.76587	-5.8401			0.617319	0.0149542
-1.59039	-1.55319			1.06351	0.797611		-1.80274	-2.51583			1.10916	0.936841
-2.38511	-2.01883			0.844409	0.727725		-2.75281	-2.90099			1.11992	0.505784
-0.0166975	-1.2444			1.11505	1.21957		-0.940336	-1.78756			1.08995	1.36647
-2.02894	-2.27335			0.98552	0.876305		-2.293	-2.95191			1.06486	0.846279
-2.0676	-2.16861			0.878313	0.827542		-2.17127	-2.89953			1.02094	0.964983
-1.86716	-1.70338			0.893177	0.977015		-2.94682	-1.99255			0.868346	0.923308
-1.26203	-2.7007			1.3752	0.415872		-1.35275	-2.61998			1.3069	0.508305
-1.24358	0.250182			0.975958	0.702538		-1.3588	0.167027			0.935106	0.55996
-3.56928	-3.32156			0.787073	0.370612		-4.07849	-3.54276			0.85489	0.20137
-2.81699	-2.95013			0.987458	0.817286		-3.62931	-3.15631			0.785647	0.883696
-3.62841	-4.27975			1.03082	0.597963		-4.97382	-4.86662			1.09819	0.654824
-2.00147	-1.73943			0.380537	0.526897		-2.65722	-2.22881			0.459372	0.486892
-2.17999	-2.39883			0.795516	0.923629		-3.15831	-2.96018			0.807059	1.14874
-1.71235	-1.63513			0.678165	0.573289		-2.08157	-1.78099			0.798246	0.443103
-5.03474	-3.52116			0.618088	0.953153		-5.67128	-3.92505			0.780909	0.940743
-5.44274	-4.02427			0.841551	0.647821		-5.32704	-5.10937			0.945664	0.658062
-6.37593	-6.1466			0.867097	1.03841		-6.64386	-6.64386			0.944226	0.905539
-1.56896	-2.44203			0.829506	0.611751		-1.61987	-2.34556			0.926936	0.6313
-1.9556	-2.13763			1.18055	1.14574		-1.94488	-1.95423			1.23256	1.05965
-2.71156	-2.6261			0.48324	0.641157		-3.14381	-3.1707			0.715509	0.764308
-1.81933	-1.80414			1.23961	0.815487		-1.92697	-1.96964			1.38541	0.919217
-4.3073	-3.38502			0.94101	0.819194		-5.28725	-4.58804			0.98935	1.00626
-4.23726	-0.331804			0.943612	0.639914		-3.42666	-0.0148028			0.971315	0.781292
-5.19074	-4.39824			0.261847	0.561565		-5.29457	-5.2155			0.26309	0.922641
-4.57506	-4.60629			0.88231	0.876184		-6.53864	-5.84776			0.850345	0.945849
-2.62552	-2.06568			-0.351557	1.45664		-3.74192	-2.53022			0.0505784	1.16603
-2.86759	-4.13395			0.164263	0.0745122		-3.07973	-4.55524			-0.730319	-0.34866
-0.962898	-2.38113			0.889133	0.474161		-1.13959	-2.33616			0.961449	0.506677
-2.10525	-2.25064			0.819524	0.657915		-2.38837	-2.64792			0.747114	0.580158
-2.60842	-3.64996			1.04882	0.712227		-3.45757	-4.26658			1.22309	0.304817
-4.66846	-2.43934			0.5859	0.547463		-5.40257	-2.52987			0.581467	0.461609
-1.75365	-1.16198			0.874397	1.14135		-2.02614	-1.22699			1.04748	0.904996
-1.04919	-0.865421			0.673324	1.01836		-1.25447	-0.818029			0.657128	1.02514
-3.60267	-6.08746			0.258858	0.345835		-4.23578	-6.08746			0.186993	0.339018
-4.45144	-3.30081			0.265632	0.9775		-5.09322	-3.45204			0.187954	0.735396
-4.57282	-3.88108			1.00536	0.335402		-6.64386	-4.55742			0.970574	0.729164
-4.84912	-5.97589			0.747173	0.933734		-5.57576	-5.99334			0.79509	0.957406
-0.87253	-0.484091			0.656542	0.729212		-1.0525	-0.628178			0.715299	0.78185
-0.933299	-0.65375			0.675702	0.786138		-0.866361	-0.813287			0.670842	0.799888
-3.3871	-2.65042			0.932377	0.820513		-4.60036	-2.73868			0.95267	0.793
-0.79956	-4.34506			0.326622	0.430465		-1.08985	-5.90689			0.441491	0.228017
-3.47227	-2.92581			0.640148	0.874315		-4.14153	-3.10754			0.521365	0.918128
-3.65241	-3.98708			0.868234	0.916667		-3.72802	-4.80435			0.873155	1.08597
-0.35676	-1.00664			0.334549	0.532584		-0.666546	-1.51525			0.329713	0.641974
-2.85871	-1.55419			0.74324	0.72776		-4.21133	-2.12183			0.596652	0.938552
-0.383179	-0.468281			0.819117	0.432734		-0.485447	-1.10094			0.960221	0.554324
-1.21376	-1.56457			0.426629	0.788925		-1.79404	-2.10582			0.476892	0.693875
-1.71579	-1.73048			0.683789	0.762664		-2.01589	-1.90759			0.780664	0.797866
-0.409212	-1.27446			0.875179	0.791471		-0.40615	-0.810644			0.863244	0.735294
-2.28527	-2.05772			1.15116	0.853934		-2.64862	-2.29902			1.25931	0.698599
-0.794277	-1.15087			0.162943	0.413824		-0.978409	-1.53801			0.0437589	0.578543
-2.03721	-0.529788			0.510614	0.253349		-2.28295	-0.690089			0.431884	0.18943
-1.00537	-0.822987			-1.95745	-0.144004		-1.08857	-1.0334			-1.72393	-0.0630024
-1.01048	-0.667701			0.567628	0.569692		-1.08475	-1.17615			0.609429	-0.48128
-1.43484	-1.02789			0.906629	0.789472		-1.74031	-1.07386			0.854117	0.742026
-1.10059	-1.11584			0.792723	0.779915		-1.48958	-1.21324			0.747625	0.786812
-0.586632	-0.337669			0.440447	0.469893		-0.786738	-0.626336			0.436239	0.57904
-1.43298	-1.64288			0.350677	0.421086		-1.59979	-2.00958			0.525286	0.248868
-0.699186	-0.971265			0.703732	0.841228		-0.818842	-1.10755			0.852874	0.825597
-1.29238	-1.38486			0.63954	-0.142963		-1.25267	-1.97033			0.692364	-0.0941412
-3.32485	-2.61285			0.165253	0.00438112		-3.65609	-3.34484			-0.281855	0.0468038
-0.747128	-1.28596			0.433157	0.576329		-0.523512	-1.26901			0.576718	0.64102
-0.439332	0.102689			1.35109	0.397177		-0.446797	0.307263			1.15362	-0.307094
0.181292	0.257102			-0.316528	0.512877		0.248335	0.285482			-0.108953	0.285867
0.10496	0.852768			0.873623	0.722799		-0.091721	0.876663			0.797464	0.799349
-0.746157	-0.412963			0.103648	-0.073433		-0.921257	-0.609122			-0.00554522	-0.216064
-0.983169	0.0281536			0.909255	0.30223		-0.726563	-0.0401116			0.811926	0.346537
-0.620631	-1.46178			0.81101	0.535511		-0.366806	-1.87082			1.08055	0.520667
-4.29892	-4.74031			-0.383737	-0.361955		-4.49809	-5.0022			-0.4981	-0.225666
-6.32757	-5.65753			0.793061	0.979811		-6.64386	-6.64386			0.528407	1.15996
-4.97827	-4.42831			0.102567	-0.0830503		-4.71965	-5.51342			0.0721166	-0.0806468
-1.57185	-1.38208			1.01246	0.402832		-1.85559	-1.63175			1.09305	0.343228
-1.74303	-1.61853			0.467341	0.472796		-2.21074	-1.7692			0.64384	0.532225
-0.656989	-0.670578			0.460517	0.443668		-0.606677	-0.930639			0.341878	0.39161
-4.15066	-3.50224			0.309984	0.268077		-5.02413	-3.98705			0.0624721	0.0494659
-3.5689	-3.33416			0.314145	-0.749964		-4.10127	-3.84261			0.661943	-0.539178
-1.61213	-2.45122			0.441289	0.628158		-1.72027	-1.88233			0.338173	0.487402
-2.49453	-3.24914			0.29192	0.24031		-2.27192	-3.45702			0.505027	-0.0935714
-1.68271	-0.672071			0.519888	0.90982		-1.79993	-0.69733			0.582638	1.04007
-6.64386	-6.41407			0.506396	0.313393		-6.64386	-6.64386			0.545595	0.315891
-4.87682	-5.2341			0.245834	0.461566		-5.6543	-6.64386			0.34714	0.332159
-4.60328	-3.72788			0.385255	0.463889		-5.09068	-3.72388			0.786597	0.544737
-1.99275	-1.7547			0.303917	0.127759		-2.22315	-2.32721			0.228894	0.182831
-6.2117	-6.64386			0.328833	0.511868		-6.64386	-6.17119			0.298347	0.383309
-3.16608	-1.96667			0.670879	0.456941		-3.67905	-2.20767			0.810971	0.375365
-2.09204	-1.57419			0.947912	0.622752		-2.19619	-1.38355			0.943726	0.794092
				0.723427	0.520755						0.708682	0.540144
				1.03568	0.823901						1.166	0.991825
				0.982457	0.561446						1.04434	0.453212
				0.638216	1.175						0.602764	1.36259
				0.699246	0.248525						0.699195	0.392347
				1.28775	0.719471						1.65859	0.826785
				0.920056	0.806248						0.980131	0.770565
				1.01587	1.07577						1.1022	1.21019
				0.925654	1.59747						0.91566	1.66982
				0.807774	0.200685						1.25485	0.281483
				0.54738	-0.330927						0.674826	0.54517
				0.806714	0.877886						0.91549	1.00167
				0.956162	0.615883						1.04162	0.872512
				0.846284	0.919846						0.986455	1.01522
				0.740993	0.782356						0.944703	0.930527
				0.872354	0.665413						0.821903	0.729282
				1.04692	1.11674						1.20485	1.11412
				0.658746	0.948366						0.750222	1.08072
				0.0223645	0.272295						0.154863	0.00401325
				0.665613	0.803661						0.622062	0.813366
				1.0342	0.842052						1.31626	1.06193
				0.509228	0.767715						0.614878	0.549053
				0.223297	0.15854						0.253552	0.373499
				0.616361	0.26507						0.625676	0.137762
				0.856358	0.514574						0.86894	0.60703
				1.01831	0.610487						0.775863	0.457043
				0.769395	0.941695						0.700911	1.06655
				1.00781	0.789688						1.05128	0.827771
				-0.0820825	0.431542						0.00216259	0.305457
				1.21385	0.389014						1.2213	0.484337
				0.782169	0.486939						0.850952	0.543547
				0.912593	0.618424						0.864532	0.735929
				-0.541007	-0.174595						-0.334274	0.224753
				0.702278	0.664032						1.09632	0.705282
				1.00933	0.602259						1.11988	0.796527
				0.80915	0.822348						0.710533	0.919418
				0.425261	0.967803						0.7898	1.09568
				0.313507	0.689361						0.281261	0.846903
				0.889868	1.10659						0.94471	1.14405
				0.2486	0.291354						0.263791	0.329202
				0.766473	0.64668						0.894416	0.663227
				0.542962	0.656939						0.618227	0.689165
				0.737449	0.772636						0.881778	0.813197
				0.580865	0.510756						0.43258	0.592651
				0.752202	0.294287						0.845495	0.352101
				0.399353	0.658792						0.410205	0.63269
				0.796342	0.30453						0.801228	0.456355
				0.83099	1.15674						0.941225	1.25287
				1.22979	0.438169						1.16932	0.136132
				0.951551	0.0784187						0.953004	0.185288
				0.535391	0.871123						0.597472	1.05366
				0.858447	0.860887						1.07132	0.810397
				0.699812	0.756939						0.747991	0.786996
				0.97532	0.827969						0.923115	1.20314
				0.626996	0.87267						0.573339	0.888214
				0.721367	0.482689						0.836691	0.704661
				0.377301	0.627665						0.417173	0.918789
				-0.58371	1.11738						-0.0371665	1.26336
				0.680619	0.708928						0.752355	0.741782
				1.02236	0.391485						0.97654	0.423872
				0.699276	0.972528						0.721776	1.13019
				0.628706	0.965192						0.809042	1.08422
				0.418154	0.864377						0.319612	0.915204
				-2.70408	-3.68284						-3.52296	-3.83012
				0.348542	0.502844						0.366173	0.381545
				1.27108	0.167174						1.25838	0.0332561
				0.659917	0.627535						0.824718	0.58635
				0.358096	0.236729						0.307511	0.159566
				0.856454	0.952972						0.871457	1.00527
				0.874505	0.366957						0.909392	0.443497
				0.785879	1.15789						0.7955	1.0035
				-1.53394	0.277591						-1.41161	0.139659
				0.766445	0.825225						0.865585	0.730118
				0.069773	0.898091						-0.33592	0.826481
				0.924817	0.95267						1.03252	0.978889
				0.865903	0.942511						0.890896	0.94491
				1.14953	0.558023						1.4786	0.583873
				0.994076	1.01657						0.931718	1.1123
				0.900118	0.9664						0.879678	1.04185
				0.958711	0.90763						1.01328	1.00605
				0.457792	0.403982						0.525619	0.440991
				0.707756	0.949678						0.744282	0.898113
				0.627224	1.1934						0.882458	1.20205
				0.709465	0.929588						0.904541	1.01916
				1.48019	1.08118						1.41128	1.14399
				0.816995	1.27829						1.05915	1.11751
				0.802371	0.635957						0.830845	0.757754
				-0.146758	0.483846						0.177321	1.0866
				0.651596	0.954447						0.644779	1.17904
				0.689091	0.465278						0.734958	0.497883
				0.439635	0.613049						0.297155	0.618529
				0.634764	0.397569						0.673833	0.310118
				0.874225	1.14288						0.795707	1.2656
				0.932138	0.574917						0.8944	0.666205
				1.16343	0.935427						1.28016	0.922367
				0.807691	0.779513						0.678006	0.651187
				0.673255	0.311028						1.02462	0.427597
				0.776579	0.821196						0.844206	0.945418
				0.858269	0.985441						0.98526	0.757078
				0.908702	0.873415						1.08315	0.955942
				1.00401	1.14796						0.932078	1.11637
				0.715008	0.582078						0.702949	0.702247
				0.764657	0.746714						0.649753	0.666511
				0.942209	0.794471						1.12305	0.945958
				0.813605	0.814237						1.06924	0.751855
				0.509561	0.671543						0.401815	0.697472
				0.763866	0.705696						0.732203	0.845873
				0.81326	0.683327						0.789701	0.716469
				0.520071	0.842048						0.579033	0.81596
				0.152204	0.558477						0.173234	0.675145
				0.550123	0.299291						0.541573	0.23982
				0.829265	0.361014						1.0571	0.50372
				0.873443	0.82848						0.925747	0.944261
				0.954088	0.997186						1.07788	1.30751
				0.596447	1.04354						0.676655	0.895729
				0.706655	0.54468						0.81573	0.484138
				0.521792	1.14768						0.295485	1.24041
				1.05126	1.05573						0.90303	1.25994
				0.997397	1.08317						1.03344	1.30396
				0.672368	1.0234						0.707542	1.052
				1.08459	0.826289						1.00709	0.929763
				0.843936	0.557291						0.964711	0.700108
				0.75598	0.839134						0.770237	0.788649
				1.04054	1.63314						1.00324	1.83177
				0.544354	0.718936						0.600576	0.71353
				0.642629	0.657918						0.685806	0.450418
				0.997605	0.963779						1.05211	0.963909
				0.980713	0.788711						1.16828	0.870986
				0.750242	1.03492						0.929891	1.09172
				0.703858	0.991757						0.534338	0.597638
				0.687594	0.912722						0.856079	1.07975
				0.759165	1.14682						0.706134	1.16811
				0.528361	1.32146						0.752199	1.43621
				-0.0109409	0.614894						0.295269	0.708867
				1.21753	1.42626						1.35722	1.5644
				0.319014	0.560998						0.583599	0.618178
				0.561646	0.741538						0.435585	0.858019
				0.550765	0.103494						0.504689	0.409853
				0.334345	0.46538						0.374768	0.512828
				0.74093	0.524011						1.02072	0.584925
				0.582714	0.656294						0.643511	0.869957
				0.779072	0.754801						0.916632	0.809886
				0.389161	0.736624						0.226844	0.714817
				0.382546	0.520116						0.346427	0.363826
				0.221295	0.687598						0.30153	0.653059
				0.450919	0.107986						0.511613	-0.0435192
				0.924096	0.291089						0.970836	0.23688
				0.693813	0.820833						0.752359	0.79612
				0.700898	0.362878						0.564885	0.207816
				0.212988	0.699239						0.702564	0.540222
				0.713877	0.0814847						0.945519	0.311785
				0.66749	0.756988						0.688578	0.735407
				0.73291	0.429949						0.726128	0.276404
				0.341195	0.329531						0.440643	0.297994
				0.634796	0.86831						0.712856	1.00401
				0.878891	0.830178						0.925506	0.920928
				0.565549	1.28546						0.451134	1.43514
				0.682529	0.375591						0.735881	0.396843
				0.259719	0.371953						0.257389	0.579333
				0.736451	0.595951						0.750216	0.561229
				1.05693	1.00838						0.906936	1.09534
				0.89956	0.92607						1.03563	0.991124
				1.48742	1.15497						1.47542	1.18332
				0.438816	0.556285						0.490573	0.380442
				0.719425	0.450193						0.680759	0.531563
				0.453475	0.542619						0.120108	0.13821
				0.958554	0.984506						0.885219	0.734259
				0.404115	0.0264435						0.319328	0.022381
				0.668182	-0.569168						0.174096	-0.655125
				0.344532	-0.728221						-0.449255	-2.16161
				1.03722	0.923595						1.02558	0.892273
				0.581384	0.833812						0.592543	0.924674
				0.898118	0.80213						0.947399	0.647783
				0.662395	0.776848						0.827327	0.563286
				0.448819	0.917534						0.371049	1.02232
				0.43244	0.592606						0.381289	0.515535
				0.744103	1.34535						0.659292	1.32945
				0.984399	0.54914						0.997551	0.668516
				1.15788	1.13602						1.07024	0.896248
				1.08815	0.90518						1.22083	0.997696
				0.692914	0.687572						0.87726	0.499039
				0.541595	0.634198						0.490228	0.779534
				0.627375	0.744951						0.261053	0.811937
				0.997677	0.923672						1.06742	1.01827
				0.94059	0.961335						1.02587	0.906108
				1.01464	0.916984						1.12537	0.988521
				0.699658	0.498978						0.69374	0.573674
				0.688111	1.11632						0.431406	1.23907
				0.827981	0.46055						0.794124	0.531149
				0.763617	0.606424						0.839092	0.613242
				0.92298	0.819858						0.950138	0.890342
				0.938334	1.08553						0.79313	1.1168
				0.561802	0.832815						0.595382	0.787467
				0.925048	0.752756						1.12562	0.849714
				0.530843	0.52587						0.692163	0.550451
				0.828479	0.933335						0.765036	0.999472
				0.510028	0.681556						0.449681	0.716962
				0.530614	0.184996						0.605528	0.13618
				1.12567	0.0570009						1.28586	-0.0044782
				0.736633	0.40576						0.968218	0.611754
				0.404916	0.11865						0.407549	0.0472501
				0.678554	1.11763						0.803934	1.4279
				0.62401	0.681824						0.70387	0.703993
				0.675881	0.277865						0.713719	0.33656
				0.531169	0.670931						0.46195	0.582433
				0.664324	0.517523						0.652991	0.433885
				0.57628	0.475118						0.364042	0.475968
				0.75121	0.790248						0.914068	0.693929
				0.512634	0.250471						0.505382	0.321233
				0.628528	0.413487						0.366437	0.730968
				0.43792	0.820019						0.451517	0.993231
				0.929846	0.741098						0.781789	0.878717
				0.650092	0.321089						0.714492	0.364969
				0.789237	0.49209						0.762936	0.357974
				0.712256	0.874233						0.877863	1.03772
				0.128991	0.22972						0.0332588	0.261013
				0.481514	0.765181						0.53873	0.839522
				0.417686	0.524037						0.394948	0.440356
				0.428019	0.603764						0.50943	0.643861
				0.377315	0.450621						0.580717	0.403797
				-0.0325818	-0.0547761						0.210034	0.118872
				-1.62291	-2.55876						-1.53457	-2.21611
				-0.972962	-1.00395						-0.945697	-1.05917
				0.300078	0.585359						0.338087	0.480465
				0.271712	0.125772						0.515398	0.138803
				1.16109	0.793745						1.49892	1.00412
				-0.427911	-0.618286						-0.331912	-0.584207
				0.132923	0.202795						0.397587	0.0309554
				-0.13064	1.72739						0.101634	1.81537
				0.527762	0.947542						0.483705	1.0229
				0.571588	0.439625						0.847735	0.770332
				0.783679	0.7797						0.752952	0.932186
				0.343545	0.41659						0.530229	0.590175
				1.13331	0.651239						1.21314	0.642977
				0.346453	0.319166						0.326096	0.476358
				0.173282	-0.174984						0.404509	0.121633
				0.12872	-0.24651						0.0270509	-0.146267
				0.454851	-0.692504						0.322402	-1.5416
				-0.517271	0.136978						-0.658433	0.176416
				0.525203	0.657094						0.490315	0.6447
				0.179429	0.343928						0.184835	0.315739
				-0.15515	0.0340747						0.0417024	-0.103725
				0.279531	0.204507						0.26581	0.176279
				0.276108	0.267986						0.17116	0.356938
				-0.0671614	0.15073						0.0327186	0.143807
				-0.042179	0.255059						-0.344774	0.196386
				-0.409222	-0.498349						-0.285514	-0.535306
				0.351796	0.74207						0.374604	0.677733
				-0.283909	0.113548						-0.156184	-0.0341696
				0.0297698	-0.227073						0.0587287	-0.36879
				-0.324542	-0.392884						-0.334258	-0.289509
				-0.870755	-0.377072						-0.896804	-0.272244
				-0.480964	-0.0917318						-1.01414	-0.360767
				0.137348	0.249703						0.0623831	0.397393
				-0.0412738	-0.499045						-0.0553685	-0.495144
				-0.119061	0.112172						-0.14793	0.513986
				0.331443	0.282194						0.263631	0.328505
				0.390041	0.22386						0.601903	0.290255
				0.229848	0.160601						0.102841	0.360386
				-0.398279	-0.664847						-0.764709	-0.53103
				0.74718	0.894814						0.695818	1.01892
				-0.244501	-0.623477						-0.493284	-1.05965
				-0.0899689	-0.372235						-0.0381785	-0.409482
				0.729887	0.722193						0.649691	0.914297
				0.538312	0.374054						0.70823	0.0797965
				0.878556	0.888505						0.966534	0.871555
				0.325307	0.528271						0.572576	0.557312
				0.480008	-0.00623199						0.584306	-0.0946709
				0.396613	0.809545						0.39887	0.85768
				0.073626	0.582555						-0.0332418	0.623758
				-0.568871	-0.977004						-0.781308	-0.86248
				0.222389	-0.917721						0.0816021	-1.67233
				-0.372782	-0.414108						-0.227427	-0.679645
				-0.709857	-1.14993						-1.20096	-1.98397
				-0.411482	-0.00312265						-1.07519	0.219242
				-0.348679	0.505423						-0.407044	0.665616
				0.0971367	0.26507						0.294228	0.174543
				-0.19495	-0.155526						-0.220213	-0.0112695
				0.0339644	0.383395						-0.391917	0.724238
				-0.565618	-0.806287						-0.539095	-0.573288
				-0.535154	0.335429						-0.389324	0.646161
				0.444554	0.695143						0.370264	0.756823
				0.250227	0.128492						0.27691	0.186404
				-0.223692	-0.18327						-0.131329	-0.250301
				0.500274	0.305634						0.45841	0.283529
				-0.0620716	-0.12208						0.0303574	0.0517485
				0.318972	0.234672						0.375963	0.350685
				0.471212	0.219099						0.632415	0.093275
				0.244154	0.298137						0.306896	0.458225
				0.49064	0.261148						0.527795	0.175938
				0.40693	0.370322						0.532211	0.381122
				0.0505502	-0.336823						0.087846	-0.00572875
				-0.291383	-0.302715						-0.241702	-0.295546
				0.434534	0.206654						0.447728	0.364733
				0.244953	-0.142395						0.218359	0.0539908
				0.360756	0.00380889						0.313339	0.178148
				-1.17018	-1.70388						-1.30796	-1.34374
				0.31834	0.00756291						0.398476	-0.00573465
				-0.342487	-1.50466						-0.108223	-1.2206
				0.126052	-0.564062						0.468431	-0.522959
				0.309015	-0.0188714						0.577795	0.0897688
				-0.442509	-0.285079						-0.418792	-0.362013
				-0.761137	-1.42753						-1.04626	-1.12024
				0.488561	-0.0762738						0.656962	0.082983
				0.892345	0.545838						0.86592	0.319549
				-0.493049	-0.00271728						-0.625511	0.139953
				-0.108669	0.408786						-0.0546873	0.478749
				0.0827839	-0.268798						0.0935679	-0.283307
				0.0217588	0.104421						0.406674	-0.0761494
				-0.57439	-0.597969						-0.548479	-0.608041
				-1.0596	-0.852938						-1.08623	-0.373312
				-0.601396	-0.270434						-0.252532	-0.329562
				-0.966677	-0.903557						-0.8772	-0.790584
				-0.154044	-1.37541						-0.102105	-1.31719
				0.067378	0.11573						0.104261	0.162432
				0.24591	0.0696586						0.388912	0.31625
				-0.660513	-0.558531						-0.676184	-0.663169
				-0.700729	-0.789075						-0.664726	-0.564605
				-0.265338	-0.596994						-0.186343	-0.524801
				-0.310893	-0.463278						-0.224112	-0.491862
				-0.56611	-1.33216						-0.942577	-1.5078
				-0.22368	-0.258222						-0.70427	0.0476246
				-0.329337	-0.483866						-0.253504	-0.470958
				-0.697295	-1.13895						-0.520319	-1.0806
				-0.213253	-0.100136						-0.0584252	-0.211575
				0.955743	0.367068						1.23188	0.223759
				-0.812915	0.232656						-0.828328	0.251274
				0.204531	-0.569591						0.352615	-0.452852
				-0.408052	-1.23						-0.373816	-0.894915
				0.524077	0.861435						0.645883	0.956416
				-0.587774	-1.17472						-0.79589	-0.688107
				0.0665117	-0.0253299						-0.228518	-0.664515
				-0.475042	-0.00282238						-0.328222	-0.193596
				0.320862	-0.0871918						0.374209	0.253404
				0.0672781	0.1002						-0.0624055	0.0223372
				-0.505963	-0.191117						-0.34411	-0.0252517
				0.278477	-0.328507						0.218349	-0.37155
				0.234139	0.101209						0.408366	0.029858
				-0.145753	-0.677944						-0.186316	-0.647257
				0.196827	-0.128041						0.295162	-0.0348662
				-0.642849	-0.388643						-0.634079	-0.49735
				0.172225	-0.0882084						0.0379303	0.210286
				0.375719	0.217509						0.427255	0.12745
				-0.309114	0.21478						-0.503556	0.172012
				-1.00839	-1.09319						-0.885705	-1.01616
				-0.217934	-0.162956						-0.64227	-0.316011
				-0.326838	-0.274902						-0.251307	-0.140041
				0.329453	-0.167492						0.325741	-0.0614624
				-0.144782	0.0799963						0.0154592	0.126803
				-0.281974	0.535054						-0.405533	0.801557
				0.138035	-0.143184						0.220204	-0.222613
				0.380525	0.433759						0.484404	0.617556
				0.0310019	-1.1848						-0.166405	-1.45127
				-0.608548	-0.522187						-0.433957	-0.419473
				0.366034	-0.185253						0.607355	-0.448593
				-1.24208	-0.648385						-0.958939	-0.618415
				-0.588519	-0.107617						-0.85452	-0.334949
				-0.574679	-0.276888						-0.415379	-0.279268
				-0.11458	-0.110813						0.0643706	-0.0410537
				0.276774	0.0753843						0.395331	0.0991754
				0.599837	0.907051						0.75424	1.07444
				-0.155038	-0.202232						-0.139766	-0.01979
				-0.0942181	-0.486654						-0.129511	-0.438173
				-0.339421	-0.454811						-0.3179	-0.375379
				0.475335	0.359733						0.174887	0.279643
				0.209293	0.00949397						0.304559	-0.0171183
				-0.157161	0.0962242						-0.356127	0.357164
				0.0273917	-0.237221						0.0449589	-0.477996
				-0.0619573	-0.248832						-0.0407308	-0.107408
				-0.0134865	0.28964						-0.119044	0.271555
				0.626395	0.745042						0.552649	0.470969
				-0.677739	-1.29259						-0.838126	-1.36859
				0.654399	0.499267						0.71157	0.40849
				0.0761389	0.442528						0.30294	0.442045
				-0.449389	-0.427604						-0.518299	-0.705514
				-0.867039	-0.636048						-0.781918	-0.909208
				0.264728	-0.275344						0.412229	-0.16137
				0.39067	0.228478						0.586272	0.111176
				-0.521429	-0.605611						-0.391147	-0.581925
				-0.410426	-0.189474						-0.467688	-0.0614059
				0.255593	-0.140729						0.173492	-0.135444
				0.291177	0.0965708						0.360585	0.122505
				0.273787	0.00989581						0.447415	0.107831
				0.505685	-0.177046						0.261211	-0.0394761
				0.0939066	0.327308						0.0422304	0.365032
				0.575747	0.597258						0.506467	0.722298
				-0.09461	-0.199605						-0.254219	0.000793437
				0.748522	0.11752						0.699528	0.306492
				0.232201	0.104757						0.306977	0.0665608
				0.258858	0.500538						0.0977571	0.580096
				0.879558	0.906996						0.963773	1.12704
				0.435839	-0.135523						0.506833	0.106767
				0.736036	0.9411						0.567679	1.00219
				0.811224	-1.22623						0.969671	-0.281252
				0.561353	0.208899						0.410619	0.307687
				1.06411	0.733714						1.66747	0.713826
				0.093936	0.435127						0.285734	0.406873
				0.915463	0.578039						0.841706	0.625856
				0.584966	0.448751						0.574085	0.614243
				0.356751	1.09287						0.0959157	1.0855
				0.601542	-0.0806089						0.768376	-0.0849229
				0.456864	0.103146						0.657182	0.184909
				0.499284	0.138453						0.598265	0.136913
				0.279007	0.617038						-0.0601508	0.628406
				0.346056	0.29672						-0.394929	0.386907
				0.777656	0.816819						0.889752	0.794307
				-0.248828	-0.771522						-0.393623	-0.693174
				-0.0102402	0.0818968						0.0775427	0.101786
				0.0150732	0.128523						0.0321487	0.199713
				-0.760321	-0.454755						-0.515838	-0.420761
				0.219451	0.0795511						0.290358	0.207708
				0.0325475	-0.242677						0.0659907	-0.142762
				0.133804	0.275984						0.264673	0.354771
				-0.223639	-1.26296						-0.250207	-1.33197
				-0.102194	0.082018						-0.048282	-0.011736
				0.497736	0.636861						0.594703	0.68548
				-0.13734	0.831705						0.325111	0.551994
				0.304412	0.00377954						0.485876	0.17772
				0.336627	-0.401417						0.270021	0.0154863
				0.285656	0.185819						0.460197	0.18013
				0.45235	0.396788						0.287682	0.409967
				0.13159	0.126379						0.113518	0.124002
				0.432235	-0.180029						0.484556	-0.139768
				0.534735	0.0119794						0.215263	-0.0504711
				0.415664	-0.1685						0.352559	0.0461301
				0.0185849	0.331856						-0.00782484	0.447377
				-0.0712566	0.113405						-0.239214	0.284738
				-0.094709	-0.285056						0.166001	-0.261897
				-0.034332	0.274375						-0.0728782	0.331536
				-0.242773	-0.201699						-0.142776	-0.133414
				0.267819	0.473602						0.238097	0.436705
				0.157998	0.573607						-0.0200698	0.660287
				0.490312	0.0594974						0.403187	0.0568064
				-0.251605	0.0571416						0.0767664	0.0456126
				-0.190002	0.0212814						-0.146088	0.00473725
				0.248442	0.351766						0.231606	0.33311
				-0.12457	0.593896						-0.593531	0.770665
				0.485139	0.56897						0.335345	0.798383
				-0.545036	0.436077						0.0423111	0.717715
				-0.744761	-0.864384						-0.710584	-1.15596
				0.000630569	0.282399						0.52981	0.237459
				-0.392784	-0.746582						-0.0453058	-0.133452
				0.354583	0.330509						0.496648	0.189182
				0.25022	0.133474						0.133739	0.476881
				0.294656	-0.0272176						0.589685	-0.0396915
				0.864348	0.648202						0.763599	0.329318
				-0.193792	-0.0222037						-0.101526	0.168789
				-0.863053	0.0163833						-0.951221	-0.0329611
				0.0399062	0.0135064						-0.026967	0.154108
				0.324693	-0.112791						0.297025	-0.173802
				0.167535	-0.108208						0.265986	-0.117916
				-0.0921221	-0.00350686						-0.13736	0.0647612
				0.0805308	-0.050186						0.022141	-0.099078
				-0.502187	-0.221076						-0.345465	-0.342563
				0.267506	-0.134489						0.156806	-0.186844
				0.431946	-0.234721						0.498271	-0.331727
				0.227184	-0.368557						0.202781	-0.404177
				0.28835	0.106196						0.34394	0.157889
				-0.0342859	-0.0944865						-0.0333227	-0.0898873
				0.00825247	0.096784						-0.0225253	0.00572435
				-0.34736	-0.227547						-0.314306	-0.248442
				1.10779	1.26556						0.844295	1.21982
				0.0782678	0.0469917						-0.00298418	0.143513
				-0.62223	0.363436						-0.280584	0.0228679
				-0.209159	0.0934703						-0.214727	0.136499
				-0.137432	0.686931						0.441197	0.59726
				0.413978	0.520013						0.0652636	0.356534
				0.368798	0.298172						0.426814	0.471996
				0.382085	0.299473						0.346578	0.318
				-0.606135	-0.202681						-0.839494	-0.265023
				-0.104462	0.757171						0.053341	0.811063
				0.724448	0.373257						0.819549	0.547853
				0.69002	0.339456						0.536106	0.606044
				0.412833	0.0989747						0.463176	-0.0828308
				0.936558	0.0946596						1.0363	-0.0826613
				0.85048	0.651396						0.944505	0.696933
				0.918013	0.408967						1.00589	0.450781
				0.690477	0.550159						0.881874	0.636546
				0.731981	0.561992						0.385323	0.25855
				0.408753	-0.0833907						0.144477	-0.235782
				0.838842	0.493737						1.09847	0.287949
				-0.434634	0.107486						-0.417629	0.410931
				0.44644	0.532472						0.483398	0.323505
				-0.447027	-0.192951						-0.438835	-0.185146
				0.148564	-0.120485						0.116197	0.233842
				-0.138451	-0.443115						-0.00591234	-0.68487
				0.828615	1.00651						0.751682	0.999297
				0.055354	-0.657903						0.21203	-0.881096
				0.336098	0.635202						0.188547	0.691366
				0.321289	0.220584						0.305649	0.115265
				0.313008	0.661993						0.381596	0.876213
				0.220295	0.356145						0.098146	0.351872
				-0.0166447	0.17264						0.0481423	0.198524
				0.603419	0.622939						0.697741	0.762859
				-0.100924	0.138153						-0.166515	0.23869
				-0.38557	-0.0227427						-0.47847	-0.148594
				-0.0356272	-0.471564						0.488198	-0.720876
				0.332513	0.118139						0.238423	-0.00380173
				0.202501	0.0128894						0.209879	0.040537
				0.377524	-0.0889667						0.341767	0.0786514
				0.474777	-0.294131						0.527051	-0.182028
				0.765192	0.204051						0.774317	0.0239452
				-0.247307	0.00320782						-0.0349775	-0.0751731
				0.2053	0.454174						0.426827	0.365416
				0.639388	0.532823						0.662203	0.422318
				0.270592	0.576894						0.163109	0.371119
				0.823004	0.660717						0.994345	0.879465
				0.260573	0.339246						0.300093	0.362443
				0.600151	0.223768						0.403152	0.282002
				0.433902	0.0649357						0.60774	0.0890599
				0.242583	0.172893						-0.187924	0.424185
				-0.441889	-0.791937						-0.255823	-1.00513
				0.212055	0.0361949						0.286057	-0.0355186
				-0.231465	-0.215876						-0.209613	-0.181975
				0.507361	0.220045						0.800082	0.19715
				0.0362371	0.00203003						0.102057	-0.0244735
				-0.230386	-0.339549						-0.251608	-0.184234
				-0.719347	-0.613971						-0.738527	-0.40519
				-0.18872	0.0434141						-0.235214	-0.107376
				-0.0727196	-0.118939						-0.098125	-0.124588
				-1.48568	-1.73923						-1.4376	-1.71138
				0.130357	0.327301						-0.136985	0.337002
				0.265428	0.139688						0.187321	0.144689
				-0.222904	-0.537801						-0.153967	-0.494043
				0.229913	0.588895						0.173975	0.699233
				0.238239	0.349929						0.255662	0.419975
				-0.437663	-0.525458						-0.557642	-0.383376
				0.246945	0.0559792						0.185658	0.0140707
				-1.00506	-0.672506						-0.948706	-0.668138
				-0.458305	-0.549714						-0.497405	-0.528239
				0.396971	-0.0503045						0.38024	-0.0705898
				-0.390862	-0.61231						-0.199503	-0.730005
				-0.0560145	-0.354183						-0.0590547	-0.559043
				0.181051	-0.405045						0.216243	-0.516293
				0.256987	-0.797323						0.185822	-1.40056
				0.1446	0.0930318						0.284389	0.197998
				0.250249	0.458691						0.459225	0.556819
				-0.359409	0.206412						-0.132992	0.0416549
				0.352208	0.0883113						0.280574	0.255606
				0.206748	0.863653						0.209752	0.925841
				-0.0648957	-0.358529						-0.148749	-0.358247
				0.339346	0.554024						0.433534	0.132325
				-0.045313	0.254764						0.203523	0.345846
				1.24143	0.33479						1.16794	0.212747
				-0.396716	-0.148558						-0.745992	-0.0851916
				-1.10562	0.00402397						-0.887505	-0.0441462
				-0.292341	-0.293032						-0.338987	-0.341005
				0.424827	0.342671						0.345589	0.107233
				-0.355215	-0.0475097						-0.363976	0.12799
				-0.145222	-0.42173						-0.178968	-0.721881
				0.271559	0.418747						0.263534	0.383245
				-0.00184389	-0.451774						-0.0223863	-0.373896
				0.477294	0.0611657						0.415135	0.244232
				0.474849	-1.01756						0.462508	-0.940402
				0.2292	0.0450105						0.33169	-0.0510147
				-0.108749	-0.512378						-0.0819566	-0.715984
				0.571562	0.393205						0.609883	0.365504
				0.141242	-0.165948						0.288879	-0.163574
				-0.146191	-0.201018						-0.217689	-0.694841
				-0.554468	-0.551093						-0.52079	-0.461447
				-0.140183	-0.358638						-0.166646	-0.430066
				-0.141008	0.0072351						-0.317984	0.163937
				-0.353982	-0.0443867						-0.263251	-0.0443565
				-0.0559055	-0.848958						-0.107813	-0.593622
				-0.631359	-0.723074						-0.623425	-0.560987
				0.227767	0.323441						0.496683	0.282295
				-0.891389	-0.489749						-1.38498	-0.229264
				0.091228	0.0261801						-0.0196282	0.0147689
				-0.82051	-1.3137						-0.6244	-1.49026
				-0.0729113	0.124703						0.131316	0.185806
				-0.453687	-0.653627						-0.409886	-0.772555
				-0.479923	-0.871836						-0.481586	-1.08591
				-0.596395	-0.256303						-0.578263	-0.28369
				-0.275788	0.0719222						-0.55029	0.161024
				-1.39181	-0.110268						-0.931698	-0.150172
				0.302466	0.858716						0.608243	0.824017
				-0.386155	-0.230404						-0.484549	-0.182193
				-0.413334	-0.716785						-0.523318	-0.573759
				-0.0141283	-0.0461417						0.191395	-0.140133
				-1.2125	0.263048						-1.55887	0.378751
				-0.214213	0.00656889						-0.244039	0.0901001
				0.267386	0.329625						0.233596	0.312786
				0.455103	-0.183187						0.737461	-0.587064
				0.265483	0.372745						0.34097	0.331761
				0.107623	0.253342						0.290433	0.558412
				0.42097	0.956109						0.314943	0.739591
				0.17202	-0.211671						0.156641	0.0342771
				1.18489	0.742428						1.17296	0.758019
				0.0631732	-0.467351						-0.0321239	-0.485159
				-0.0743107	-0.667968						-0.135174	-0.568642
				0.460327	0.675177						0.53278	0.807613
				0.498385	0.328556						0.500615	0.273811
				0.0812609	-0.025187						0.234187	0.067436
				-1.00192	-0.43945						-1.19096	-0.477478
				0.98164	0.792294						0.844175	0.785866
				0.274749	0.58721						0.188616	0.579738
				0.142822	-0.108871						-0.0273473	-0.0838553
				0.531217	0.350684						0.505215	0.253361
				0.655173	0.631278						0.552397	0.818685
				1.00816	-0.197398						0.958382	0.0793087
				0.439805	0.380689						0.373575	0.382877
				-0.384326	0.0926523						-0.75993	-0.031985
				0.135749	-0.0945518						0.0582854	0.0131767
				0.454539	0.334095						0.475898	0.303581
				0.700242	0.162705						0.847017	0.123041
				0.259862	0.247392						0.263945	-0.10047
				0.687667	0.331258						0.785682	0.389332
				0.700784	0.467103						0.581339	0.420003
				0.461301	-0.0548106						0.530952	-0.0935891
				0.315901	0.49644						0.354094	0.497139
				0.589244	0.43404						0.553108	0.457628
				0.880568	0.701568						0.887589	0.676473
				0.310087	-0.0161369						0.190475	-0.160756
				0.483336	0.430006						0.36725	0.328287
				0.0870842	-0.00141786						0.023523	0.205051
				-0.113595	0.418315						0.132057	0.326791
				0.134075	-0.281184						0.244688	-0.697024
				-0.825496	-1.1644						-1.11731	-1.0417
				0.0205557	-0.0567172						-0.0180907	-0.0448399
				-0.10825	0.0422993						0.0535287	0.0104206
				0.320906	0.120913						0.408288	0.0343092
				0.15128	0.15696						0.327683	0.196385
				0.157772	0.489968						0.115701	0.433713
				0.27171	0.812378						0.485064	0.999928
				-0.272202	0.624503						-0.0637114	0.650586
				-0.375403	-0.168209						-2.04263	-0.331725
				0.196406	-0.095358						0.313576	-0.219653
				0.895332	-0.0457103						0.749463	0.188355
				0.435813	0.316709						0.341455	0.314751
				-0.189005	-0.606899						-0.54044	-0.111895
				0.555981	-0.287078						0.879012	-0.522975
				0.364379	0.213756						0.336631	0.325034
				1.01611	0.250842						0.838514	0.166849
				0.476453	0.676431						0.70284	0.935016
				0.681963	0.854745						0.71805	1.16383
				0.0835193	0.715345						0.0211414	0.905487
				-0.460614	0.719201						-0.244762	1.08674
				0.396891	0.340936						0.364048	0.397671
				0.226	0.356706						0.285126	0.447127
				-0.155028	-0.189428						0.167985	-0.586043
				0.438192	-0.821898						0.354111	-0.724075
				-0.142767	0.447426						-0.142046	0.57589
				0.85203	0.662242						0.911023	0.420213
				0.435617	0.454808						0.447281	0.490949
				0.792304	0.738464						0.811695	0.83615
				-0.0371962	-0.276256						-0.0385076	-0.250547
				0.176008	0.325438						-0.0201089	0.418598
				0.0603395	0.228583						0.0319372	0.0809987
				0.602749	0.422596						0.685177	0.469658
				-0.167019	0.239338						0.0435198	0.148634
				0.649483	-0.146966						0.585517	-0.0979017
				0.890408	0.371378						1.10092	0.384762
				-0.112606	-0.229579						-0.123334	-0.281246
				-0.566957	-0.406247						-0.536386	-0.201162
				0.0170421	-0.0819827						0.143818	-0.0935607
				-0.262067	-0.19162						-0.306909	-0.333045
				-0.081414	-0.0121						-0.0991421	-0.0187082
				0.0189896	0.0391199						0.113937	0.270381
				0.300735	0.566995						0.374882	1.00844
				0.456841	0.372828						0.571449	0.292986
				0.513446	0.746037						0.611217	0.640224
				0.835653	0.451751						0.829086	0.442925
				0.199645	0.418382						0.27063	0.456225
				-0.077109	0.189211						0.0148677	0.210228
				0.398274	0.13365						0.503331	0.0539737
				0.667361	0.971799						0.858979	0.934517
				0.171905	0.392527						0.285259	0.463099
				0.624273	0.560138						0.529963	0.681936
				0.0679362	0.121193						-0.215576	0.200907
				0.259381	0.502499						0.382384	0.497291
				0.212896	0.596336						0.1786	0.824722
				0.820132	0.775445						0.799592	0.768929
				0.623741	0.137108						0.618622	-0.087805
				0.539817	0.918224						0.587725	1.02958
				0.420807	0.501007						0.493448	0.588521
				0.467979	0.387148						0.552908	0.36092
				-0.110885	-0.114688						-0.130235	-0.0879332
				0.184904	0.469299						0.081989	0.674563
				0.313016	0.443103						0.492788	0.489559
				-0.0436645	-0.0779299						0.114138	-0.221095
				0.219664	0.19002						0.230633	0.194371
				0.923566	0.925658						0.943196	0.922751
				0.23698	0.387784						0.207384	0.489699
				0.591123	0.141891						0.539071	-0.115549
				-0.288393	-0.277706						-0.483223	-0.272458
				0.334409	-0.428571						0.230509	-0.607898
				0.0527128	0.812904						0.294556	0.971796
				-2.9308	-1.2785						-2.60465	-0.894323
				0.218136	0.33382						0.221729	0.395157
				0.129179	0.273603						0.208117	0.337304
				0.449663	0.484475						0.413412	0.59557
				0.172872	0.0640675						0.293282	-0.0250552
				0.133459	-0.246406						0.0340318	-0.115646
				0.129989	0.586781						0.122551	0.183576
				0.638592	0.765221						0.687002	0.857766
				0.349126	-0.00477578						0.0983922	0.16112
				0.313651	0.371675						0.459017	0.495814
				-0.228497	-0.775873						-0.13883	-0.925161
				-0.138276	-0.134866						0.00214355	-0.182316
				0.313507	0.407313						0.517237	0.461606
				0.89513	-0.29276						0.950735	-0.4479
				0.28302	0.331341						0.325136	0.310739
				0.347477	0.179202						0.458948	0.036981
				0.235289	0.435182						0.253821	0.399002
				0.256305	0.162634						0.34719	0.0970773
				-0.207588	-0.0623012						-0.10476	-0.0869408
				-2.308	-2.2607						-2.39229	-2.0424
				0.0882926	0.313511						0.129941	0.40031
				-0.0545659	0.375649						0.0310674	0.540351
				-0.687051	0.90139						-0.44159	0.846733
				0.0693552	0.709638						0.268409	0.57839
				0.187279	0.393515						0.0419111	0.521623
				-0.273349	-0.35883						-0.458663	-0.362104
				-0.0407378	0.15827						-0.0679886	0.118159
				-0.237517	-0.692389						0.0422592	-0.668599
				-1.26805	-0.744728						-1.18086	-0.866393
				-1.15489	0.234741						-1.06374	-0.0059685
				1.42166	2.06546						1.13588	2.25332
				0.857682	0.941464						0.883546	0.948282
				-0.0183943	0.0557338						-0.0605182	-0.0656845
				0.105294	-0.699753						0.058285	-0.855107
				0.985584	0.774842						1.11303	1.00133
				0.483904	0.505639						0.399125	0.586632
				0.385837	0.86876						0.356407	0.971923
				0.242097	1.35715						-0.106942	1.28322
				0.697639	0.720131						0.591996	0.871258
				1.12183	0.83787						1.23724	0.837003
				0.584062	0.686894						0.576603	0.638767
				0.669358	1.04669						0.884329	1.0487
				0.445441	0.739986						0.617453	0.871173
				0.703188	0.715221						0.792909	0.743288
				0.629458	0.238634						0.510405	0.167306
				1.02932	0.982312						1.13632	1.00719
				0.510784	0.719047						0.536149	0.74053
				0.807204	0.540332						0.869711	0.737422
				0.699092	0.762753						0.520325	0.812258
				0.528485	0.374963						0.626204	0.127346
				0.831637	0.875557						0.92403	0.973595
				1.63615	1.22449						1.1919	1.26901
				0.557104	0.554518						0.57708	0.474733
				0.838999	0.995418						0.632356	0.861131
				0.551878	0.5374						0.702059	0.789838
				0.251644	0.58275						-0.135489	1.00097
				0.758358	0.775878						0.803002	0.797866
				0.958952	1.2953						0.889735	1.35315
				0.951377	1.16159						1.09697	1.40633
				0.338418	0.364285						0.359991	0.357935
				0.490342	0.313177						0.561686	0.482946
				0.980557	0.988808						0.937405	0.91273
				1.01718	0.886229						1.02078	1.13555
				0.310965	0.647557						0.323786	0.787636
				0.874487	1.03961						1.22424	1.07538
				0.681068	0.603675						0.767716	0.71029
				0.782678	0.731788						0.699808	0.899509
				0.527194	0.858755						0.399923	0.584946
				0.54338	0.71809						0.620578	0.66883
				0.628207	1.09664						0.625957	1.05898
				0.6579	0.370558						0.746903	0.331766
				0.612199	0.710245						0.755014	0.698412
				0.684318	0.776634						0.528325	0.820257
				0.826157	0.87854						0.757872	0.906937
				0.403685	0.541604						0.640722	0.703071
				1.69636	0.928317						1.79394	0.943941
				0.824772	0.649786						0.936382	0.467933
				0.172681	-0.250581						0.0664412	-0.387227
				0.0576129	-0.498114						0.249323	-0.579598
				0.346378	0.250053						0.295527	0.352064
				-0.127129	-0.267931						-0.131788	-0.225902
				0.431173	0.23396						0.37581	0.389593
				0.767981	0.469511						0.703499	0.643138
				-0.140188	-0.601256						0.0758953	-0.578801
				0.0526972	-0.298613						-0.012656	-0.360757
				0.231808	0.52842						0.281194	0.598455
				0.963281	1.48666						1.08812	1.55
				-0.0349833	0.913457						-0.108627	1.05129
				0.736813	0.528467						0.63519	0.441554
				0.848559	0.658546						0.785284	0.625547
				0.868135	0.556989						0.868684	0.540316
				1.29788	0.993282						1.2504	0.972126
				0.537109	0.32133						0.722629	0.328163
				0.776776	0.832428						0.928935	0.950778
				0.674603	0.726639						0.812966	0.826655
				1.11342	1.25136						1.13639	1.46902
				1.51773	1.67737						1.76356	1.39444
				0.935686	0.550151						0.762991	0.511075
				0.548018	0.604464						0.481021	0.862152
				0.235124	0.674781						0.0573599	0.899089
				0.702993	0.780847						0.649112	0.28534
				1.38268	0.965204						1.57293	1.05773
				0.916463	0.84595						0.781861	0.810329
				-0.303259	0.369237						-0.376203	0.435284
				-0.169787	-0.0514015						-0.0146504	-0.113257
				0.343017	-0.16826						0.267525	-0.321704
				-0.743758	-0.295058						-1.15371	-0.421402
				0.296359	-0.535349						0.306941	-0.244689
				0.330848	-0.729709						0.151435	-1.09737
				0.853206	0.91128						0.751382	1.02707
				0.655974	1.01855						0.640762	1.18095
				1.11911	0.915842						1.28236	0.928661
				0.580007	1.08159						0.455346	1.18307
				0.734996	0.830554						0.865383	0.949545
				0.749938	0.844705						0.688119	0.91926
				1.1968	0.550555						1.48117	-0.0990256
				0.353651	0.662221						0.415054	0.434026
				0.508203	0.114137						0.443623	0.194972
				0.67727	1.16045						0.801543	1.05566
				0.494617	0.290494						0.480335	0.167161
				0.265046	1.001						0.301846	1.15507
				0.365689	0.76929						0.490986	0.982258
				0.700599	0.392574						0.67373	0.420326
				0.655199	0.453733						0.668003	0.4264
				0.951792	0.565201						1.03691	0.513993
				0.509649	0.51111						0.589479	0.6659
				0.707849	0.890911						0.844058	1.01463
				0.695121	0.713995						0.669996	0.589104
				0.884943	0.522677						0.904015	0.559426
				0.743188	0.602156						0.824889	0.631438
				0.82241	0.54572						0.765719	0.656323
				0.448399	0.880781						0.387209	0.732759
				0.621593	0.315198						0.611823	0.321661
				0.695445	0.819837						0.732364	0.663163
				0.964432	0.755116						0.951838	0.815537
				0.832297	0.638251						0.786643	0.64827
				0.263955	-0.235277						0.221506	0.0185441
				0.692196	0.613588						0.162917	1.10983
				0.285646	1.17246						0.245413	1.24617
				0.697131	0.480163						0.797066	0.621484
				0.709744	0.748587						0.664482	0.811021
				-0.133898	0.268351						-0.126853	0.554214
				1.27244	1.04278						1.18139	1.02335
				0.845686	0.744551						0.787751	0.818306
				0.867663	0.979701						0.946577	0.846261
				0.632314	0.310996						0.771027	0.491833
				1.21979	0.654887						1.15326	0.76451
				1.03099	0.633415						0.82731	1.14057
				0.322321	0.564152						0.260011	0.443714
				0.295977	0.91602						0.426222	1.05634
				0.781538	1.4307						0.830288	1.85377
				1.29502	0.836603						1.48952	0.963066
				0.383051	1.1219						0.408819	1.34578
				0.659658	1.35719						0.787275	1.56476
				0.67045	1.02731						0.72459	1.17743
				0.379755	0.793807						0.615606	0.709523
				0.433126	0.842096						0.767423	0.743238
				0.851126	0.891656						0.855543	1.00363
				0.609111	0.727225						0.574494	0.868327
				0.603763	0.704602						0.652351	0.8528
				1.14332	1.11315						1.23586	1.41853
				0.778445	0.792481						1.00378	0.954059
				0.947069	0.757974						0.91621	0.845675
				0.796888	0.784653						0.965951	0.771989
				0.9211	1.09425						0.87025	1.06879
				0.766712	0.736091						0.774246	0.739267
				0.380849	0.794785						0.659994	0.673731
				0.670408	0.704072						0.634065	0.757467
				0.639027	0.899299						0.725946	0.70792
				0.620479	0.921568						0.553784	1.10147
				0.649421	0.293431						0.504206	0.407368
				0.852559	0.495898						1.19533	0.330196
				0.71737	0.54946						0.671753	0.663978
				0.412278	0.298256						0.640482	0.387039
				0.525526	1.01765						0.567005	1.12675
				0.517882	0.465547						0.54784	0.406567
				0.641515	0.518711						0.64519	0.524616
				0.794711	0.695294						0.838156	0.662364
				0.68687	0.66129						0.867073	0.673679
				0.692571	0.723422						0.911899	0.769117
				1.2109	0.666338						1.17035	0.470899
				0.469915	0.694325						0.277424	0.704511
				0.980041	0.50322						0.852854	0.444104
				0.804538	0.465616						0.616889	0.405256
				0.63294	0.37614						0.533439	0.192087
				0.913081	0.853359						0.853762	1.14543
				0.722476	0.911428						0.847415	0.888337
				0.462498	0.625588						0.458627	0.549334
				0.847963	0.216621						0.75521	0.261295
				0.736546	0.596532						0.777444	0.626898
				0.889838	1.04043						0.901418	0.964818
				0.691323	0.53423						0.738275	0.583142
				0.736237	1.0082						1.11471	0.944628
				0.907272	0.788382						0.920746	0.901761
				1.20589	1.07665						1.43807	1.16302
				0.871999	0.84769						0.896381	0.784409
				0.692825	1.02913						0.619752	1.05489
				0.9544	0.723365						1.05313	0.784339
				0.967423	0.948611						0.932346	1.05627
				1.0353	0.729648						1.11544	0.774233
				0.5668	0.764926						0.749786	1.29059
				1.02491	0.738599						0.994937	0.78407
				0.00347036	-0.238386						-0.0540197	-0.150503
				0.722192	0.498881						0.682646	0.629277
				0.817793	0.857021						0.86976	0.871237
				0.600375	0.77826						0.735998	0.804075
				0.837942	0.986595						0.719699	1.0784
				0.975657	0.696272						0.896736	0.597961
				0.716704	0.686217						0.791142	0.732917
				0.802656	0.97435						1.006	1.14885
				1.06755	0.398173						0.921931	0.125815
				0.70456	0.582966						0.429017	0.444385
				0.431173	0.576431						0.694306	0.493744
				0.966168	1.09279						0.941256	1.05277
				1.25873	0.594298						0.993904	0.674993
				0.836591	0.698487						0.857405	0.475025
				0.983035	0.665174						0.991269	0.692181
				0.783022	0.978144						0.707338	1.17889
				0.779861	0.0147577						0.821075	-0.150977
				0.519434	1.27294						0.667337	1.48928
				0.804599	0.608553						0.737989	0.563106
				0.42732	0.514892						0.452127	0.594838
				0.616084	0.541752						0.632699	0.536313

## Sheet: Fig S8
BRD2_day12 LFC					EZH2_day12 LFC					SETDB1_day12 LFC					TIP60_day12 LFC
sgRNA names	aa position	rep1	rep2		sgRNA names	aa position	rep1	rep2		sgRNA names	aa position	rep1	rep2		sgRNA names	aa position	rep1	rep2
Brd2_nd_1	63	-0.169332	0.925242		Ezh2_nd_1	32	0.123243	-0.0756743		Setdb1_nd_2	121	-6.64386	-5.68567		Kat5_Tudor_1	95	-2.75771	-2.28716
Brd2_nd_30	74	-0.340617	0.263785		Ezh2_nd_2	64	-0.92732	-0.656507		Setdb1_nd_37	263	-0.982226	-1.05903		Kat5_Tudor_2	170	-5.06601	-6.64386
Brd2_nd_2	150	-0.12915	-0.0899864		Ezh2_nd_3	89	-0.480935	-0.452628		Setdb1_nd_4	308	-1.63815	-1.49781		Kat5_Tudor_3	192	-0.671811	-0.827254
Brd2_nd_3	182	-1.2585	-0.85056		Ezh2_WDB_6	117	-1.30636	-0.731582		Setdb1_nd_5	320	-1.83223	-1.1164		Kat5_nd_4	234	0.169678	0.0140898
Brd2_nd_4	180	-1.4712	0.331133		Ezh2_WDB_1	127	1.34395	0.85472		Setdb1_nd_6	449	-3.90065	-0.0683327		Kat5_nd_6	487	-0.122918	-0.263578
Brd2_BD1_1	306	-3.27694	-2.73558		Ezh2_WDB_2	135	-0.0205224	0.283756		Setdb1_nd_7	498	-0.267519	-0.114652		Kat5_nd_7	540	1.0995	-0.0238978
Brd2_BD1_2	364	-4.84249	-2.78461		Ezh2_WDB_3	150	-2.75764	-1.24413		Setdb1_nd_8	555	0.102954	0.422006		Kat5_nd_8	777	-0.516358	0.342466
Brd2_BD1_3	456	-3.81879	-2.40705		Ezh2_WDB_4	143	-2.29445	-2.49051		Setdb1_nd_9	618	-0.486963	-0.618138		Kat5_nd_9	820	-2.32598	-2.49259
Brd2_BD1_4	468	-4.71333	-2.57921		Ezh2_WDB_5	174	-1.88531	-0.810879		Setdb1_nd_10	684	0.0870257	-0.524234		Kat5_nd_10	850	-6.64386	-3.35463
Brd2_BD1_5	481	-4.15496	-2.0907		Ezh2_nd_7	269	-1.28565	-1.81245		Setdb1_nd_11	689	-1.59931	-0.968165		Kat5_HAT_10	904	-4.22816	-6.64386
Brd2_nd_31	498	-3.35635	-3.83841		Ezh2_nd_8	297	-0.739711	-0.610063		Setdb1_nd_12	726	-3.09595	-3.40874		Kat5_HAT_6	897	-4.21935	-4.61419
Brd2_nd_5	549	-1.69159	-1.55852		Ezh2_nd_9	407	-2.77785	-2.60412		Setdb1_Tudor_13	780	-2.15873	-3.22162		Kat5_HAT_7	930	-4.83805	-3.0675
Brd2_nd_6	667	-0.616991	-0.440537		Ezh2_nd_10	425	-3.56714	-2.73973		Setdb1_Tudor_14	788	-3.05419	-3.4617		Kat5_HAT_8	992	-5.29077	-5.25543
Brd2_nd_7	896	-1.45925	-0.142425		Ezh2_nd_11	458	-3.9232	-3.74247		Setdb1_Tudor_15	801	-1.73501	-2.59916		Kat5_HAT_2	1014	-3.94068	-6.64386
Brd2_nd_8	945	-1.52369	-1.3142		Ezh2_nd_12	499	-0.91528	-1.13783		Setdb1_Tudor_16	853	-3.75742	-3.67011		Kat5_HAT_3	1070	-6.64386	-6.12677
Brd2_nd_9	956	-0.763341	0.0251682		Ezh2_nd_13	538	-0.328865	0.200833		Setdb1_Tudor_17	915	-2.43345	-3.24726		Kat5_HAT_4	1211	-3.4276	-6.64386
Brd2_nd_10	999	-0.907898	-0.293509		Ezh2_nd_16	639	-0.06785	-1.84925		Setdb1_nd_18	998	-3.40075	-2.93851		Kat5_HAT_5	1260	-5.51533	-6.64386
Brd2_BD2_2	1143	-2.89781	-0.839247		Ezh2_nd_17	678	-2.54548	-0.798852		Setdb1_nd_19	1221	0.100685	0.160249		Kat5_HAT_9	1355	-6.64386	-6.11794
Brd2_BD2_3	1263	-3.43509	-1.42941		Ezh2_nd_18	696	-1.28347	-0.378938		Setdb1_nd_20	1362	-0.420108	-0.492565		Kat5_nd_16	1514	0.71675	0.860548
Brd2_BD2_4	1292	-3.35145	-1.30298		Ezh2_nd_19	696	-1.21258	-0.874987		Setdb1_nd_21	1428	-0.408708	-0.390647		Kat5_nd_17	1534	0.557829	1.40376
Brd2_BD2_5	1348	-1.43558	-0.38738		Ezh2_nd_20	706	-0.675509	-0.243047		Setdb1_nd_22	1513	0.561887	0.27701
Brd2_nd_11	1395	-1.4167	0.137649		Ezh2_nd_22	717	-1.10279	-1.40782		Setdb1_nd_23	1541	-0.728694	-0.47488
Brd2_nd_12	1423	-1.0346	-0.258368		Ezh2_nd_23	761	0.0256872	-0.513597		Setdb1_nd_24	1613	0.137933	0.0823421
Brd2_nd_16	1725	-0.109237	0.164878		Ezh2_nd_24	776	-2.12009	-2.46307		Setdb1_nd_25	1793	-2.42307	-1.45666
Brd2_nd_17	1734	-0.764677	0.109105		Ezh2_nd_25	783	-1.17583	-1.03783		Setdb1_nd_26	1799	-2.79081	-2.98365
Brd2_nd_18	1833	-5.08839	-1.39155		Ezh2_nd_26	802	-0.964605	-0.54178		Setdb1_nd_27	1799	-1.80828	-2.136
Brd2_nd_19	1882	-1.00973	-0.853541		Ezh2_nd_27	867	-2.441	-1.51986		Setdb1_nd_28	1826	-1.96362	0.345922
Brd2_ET_20	1948	-5.64359	-3.31419		Ezh2_nd_28	910	-0.449544	-0.274437		Setdb1_MBD_1	1887	-2.14076	-0.633185
Brd2_ET_21	2006	-4.23109	-1.84786		Ezh2_nd_29	968	0.482937	0.415267		Setdb1_MBD_2	1947	-4.53892	-3.63955
Brd2_ET_22	2017	-1.53087	-0.194093		Ezh2_nd_30	1004	0.969757	0.446564		Setdb1_MBD_3	2016	-4.11575	-2.78428
Brd2_ET_23	2035	-2.41432	-2.16373		Ezh2_nd_31	1017	-0.927546	-1.44756		Setdb1_MBD_4	2034	-3.27714	-4.62202
Brd2_ET_24	2082	-6.23136	-3.60993		Ezh2_nd_32	1026	-1.76161	-1.2488		Setdb1_MBD_5	2033	-3.68399	-3.88156
Brd2_ET_25	2093	-6.64386	-2.90501		Ezh2_nd_33	1100	1.49272	0.249293		Setdb1_nd_34	2057	-3.38895	-2.3839
Brd2_ET_26	2129	-1.88751	-1.17273		Ezh2_nd_34	1135	-0.269917	-0.544319		Setdb1_preSET_1	2117	-5.72594	-6.64386
Brd2_nd_28	2207	-1.46589	-0.723446		Ezh2_nd_35	1158	-0.190487	0.110996		Setdb1_preSET_2	2231	-2.55622	-5.60749
Brd2_nd_29	2220	-1.48642	-0.354448		Ezh2_nd_36	1173	0.508058	0.29393		Setdb1_preSET_3	2253	-3.9866	-6.64386
					Ezh2_nd_37	1229	-1.65579	-1.05209		Setdb1_preSET_4	2331	-0.650126	-0.990873
					Ezh2_nd_38	1241	0.639919	0.491659		Setdb1_preSET_5	2396	-2.61303	-2.24648
					Ezh2_nd_39	1344	-1.82574	-0.850444		Setdb1_preSET_6	2413	-6.64386	-6.1278
					Ezh2_nd_40	1356	-5.77825	-5.66867		Setdb1_preSET_7	2408	-3.41404	-4.3584
					Ezh2_nd_41	1378	-2.35928	-3.35041		Setdb1_nd_42	2830	0.096315	-1.01605
					Ezh2_nd_42	1431	-1.12286	-1.22363		Setdb1_nd_43	3063	-0.195115	-0.360014
					Ezh2_nd_44	1452	-0.779705	-0.914758		Setdb1_nd_44	3094	0.193889	-2.67155
					Ezh2_nd_55	1458	1.32427	0.773373		Setdb1_nd_45	3150	-1.28428	-0.580839
					Ezh2_nd_45	1500	0.193878	-0.627943		Setdb1_nd_46	3261	-0.488227	-0.0590761
					Ezh2_CXC_6	1576	1.60619	1.41732		Setdb1_nd_47	3308	-0.425621	0.939351
					Ezh2_CXC_7	1594	1.05861	0.777644		Setdb1_nd_48	3358	0.124557	-0.405933
					Ezh2_CXC_4	1606	1.00025	0.776112		Setdb1_nd_49	3374	0.246976	0.135667
					Ezh2_CXC_5	1651	0.950803	0.75742		Setdb1_nd_50	3509	0.4436	0.775568
					Ezh2_CXC_8	1680	-4.15313	-2.72874		Setdb1_SET_10	3663	-5.72735	-6.19524
					Ezh2_CXC_1	1695	-3.64032	-2.2518		Setdb1_SET_11	3768	-6.64386	-5.46396
					Ezh2_CXC_2	1764	-0.769426	-0.285835		Setdb1_SET_12	3783	-6.64386	-6.64386
					Ezh2_CXC_3	1806	-3.73407	-3.41247
					Ezh2_SET_1	1860	-3.96481	-3.10482
					Ezh2_SET_2	1875	-4.76447	-3.6637
					Ezh2_SET_3	1905	-5.45902	-2.89572
					Ezh2_SET_4	1940	-3.5441	-2.80393
					Ezh2_SET_5	1963	-4.83661	-5.32392
					Ezh2_SET_6	2022	-1.55134	-2.70386
					Ezh2_SET_7	2043	-3.618	-3.30786
					Ezh2_SET_8	2048	-2.75771	-6.64386
					Ezh2_SET_9	2054	-3.91765	-5.73087
					Ezh2_SET_10	2066	-3.16892	-3.53342
					Ezh2_SET_11	2082	-3.74295	-4.67622
					Ezh2_SET_12	2157	-3.08375	-2.83469
					Ezh2_nd_53	2200	-1.00449	-0.181424
					Ezh2_nd_54	2206	-0.553682	-0.188637

## Sheet: Fig S9
Panel a				Panel b
day12_CS				day12_CS
gene_domain name	rep1	rep2		gene_domain name	WT AsCas12a	SpCas9
Acat1_HAT	0.164633	-0.158654		Acat1_HAT	0.00298904	0.451192
Ano9_neg	0.666715	0.0628579		Ano9_neg	0.364786	0.46327
Ash1l_BD	0.21724	-0.518404		Ash1L_BD	-0.150582	-0.125401
Ash1l_KMT	-0.453105	-0.178972		Ash1l_KMT	-0.316038	0.175584
Atad2_BD	-0.0345814	0.146292		Atad2_BD	0.0558553	0.0731515
Atad2b_BD	-0.0951295	-0.485188		Atad2b_BD	-0.290159	0.470598
Atat1_HAT	-0.973453	0.241384		Atat1_HAT	-0.366034	0.325226
Atf2_HAT	0.452404	0.411052		Atf2_HAT	0.431728	0.34247
Bace2_neg	-0.454635	0.068629		Bace2_neg	-0.193003	0.194653
Baz1b_BD	0.214447	0.207543		Baz1b_BD	0.210995	0.42919
Baz2a_BD	-0.278321	0.55281		Baz2a_BD	0.137245	-0.0569239
Baz2b_BD	-1.85529	-0.302613		Baz2b_BD	-1.07895	0.0697295
Bptf_BD	1.33907	0.810581		Bptf_BD	1.07483	0.719728
Brd1_BD	-1.73212	-2.28609		Brd1_BD	-2.0091	-1.78987
Brd2_BD1	-2.70045	-2.67233		Brd2_BD1	-2.68639	-2.42405
Brd2_BD2	-1.1475	-1.22661		Brd2_BD2	-1.18706	-2.22403
Brd3_BD1	0.0236937	0.211277		Brd3_BD1	0.117486	0.0798062
Brd3_BD2	-0.682571	0.49035		Brd3_BD2	-0.0961105	0.0669715
Brd4_BD1	-1.24967	-2.05033		Brd4_BD1	-1.65	-4.60024
Brd4_BD2	-3.74563	-4.60726		Brd4_BD2	-4.17645	-4.16248
Brd7_BD	-0.711585	-0.263597		Brd7_BD	-0.487591	0.451727
Brd8_BD	0.0351957	-0.275821		Brd8_BD	-0.120313	-1.91279
Brd9_BD	-2.1536	-0.938304		Brd9_BD	-1.54595	-2.13148
Brdt_BD1	0.239978	0.0832348		Brdt_BD1	0.161606	0.176474
Brdt_BD2	-0.440725	0.489311		Brdt_BD2	0.0242927	0.55158
Brpf1_BD	-1.12716	-1.02431		Brpf1_BD	-1.07573	-0.828258
Brpf3_BD	-0.62672	-0.130267		Brpf3_BD	-0.378494	0.450986
Brwd1_BD1	-0.548517	-0.522861		Brwd1_BD1	-0.535689	0.113424
Brwd1_BD2	0.0151346	-0.4003		Brwd1_BD2	-0.192583	-0.161721
Brwd3_BD1	0.0510098	0.268292		Brwd3_BD1	0.159651	0.061818
Brwd3_BD2	0.243047	-0.304889		Brwd3_BD2	-0.0309213	-0.152576
Carm1_RMT	-0.104802	-0.617429		Carm1_neg	-0.361115	-0.168925
Cecr2_BD	-0.511809	-0.449171		Cecr2_BD	-0.48049	0.491832
Clock_HAT	0.967716	0.276162		Clock_HAT	0.621939	0.495087
Crebbp_BD	1.11015	1.27191		Crebbp_BD	1.19103	0.785349
Crebbp_HAT	0.910308	1.39035		Crebbp_HAT	1.15033	0.796615
Dcc_neg	0.572628	0.211204		Dcc_neg	0.391916	0.42417
Dot1l_KMT	-1.18791	-0.644173		Dot1l_KMT	-0.91604	-3.50517
Ehmt1_KMT	-1.82348	-1.72416		Ehmt1_KMT	-1.77382	-2.41561
Ehmt2_KMT	-2.28624	-1.337		Ehmt2_KMT	-1.81162	-2.67468
Elp3_HAT	-4.22363	-4.89804		Elp3_HAT	-4.56084	-2.75667
Ep300_BD	-1.4725	0.41666		Ep300_BD	-0.52792	-3.25864
Ep300_HAT	-1.53839	-1.68589		Ep300_HAT	-1.61214	-4.21468
Esrrb_neg	-0.421546	0.175604		Esrrb_neg	-0.122971	0.516535
Ezh1_KMT	0.185781	0.34347		Ezh1_KMT	0.264626	0.472545
Ezh2_KMT	-2.63194	-1.94509		Ezh2_KMT	-2.28851	-2.58154
Fev_neg	-0.48397	0.164125		Fev_neg	-0.159923	0.504181
Gcn5_HAT	0.228531	0.223079		Gcn5_HAT	0.225805	0.370632
Gtf3c4_HAT	-0.820028	-0.280694		GTF3C4_HAT	-0.550361	-3.6117
Hat1_HAT	-0.664569	-0.471632		Hat1_HAT	-0.568101	-0.0458428
Hbo1_HAT	-2.99523	-2.08335		Hbo1_HAT	-2.53929	-4.07367
Hdac10_HDAC	-0.0628572	-0.734132		Hdac1_HDAC	-1.34035	-1.85725
Hdac11_HDAC	0.292177	0.224586		Hdac10_HDAC	-0.398495	0.349861
Hdac1_HDAC	-1.19427	-1.48642		Hdac11_HDAC	0.258382	0.344957
Hdac2_HDAC	0.916095	1.31513		Hdac2_HDAC	1.11561	0.0385288
Hdac3_HDAC	-2.27774	-2.88057		Hdac3_HDAC	-2.57915	-4.94229
Hdac4_HDAC	-0.000993528	1.00314		Hdac4_HDAC	0.501073	1.19693
Hdac5_HDAC	0.330512	-0.0474545		Hdac5_HDAC	0.141529	0.857884
Hdac6_HDAC1	-0.0867976	0.252623		Hdac6_HDAC1	0.0829127	0.475534
Hdac6_HDAC2	-1.08317	0.293655		Hdac6_HDAC2	-0.394756	0.336629
Hdac7_HDAC	0.169479	0.849407		Hdac7_HDAC	0.509443	1.23002
Hdac8_HDAC	-1.27977	-0.676383		Hdac8_HDAC	-0.978075	-0.240921
Hdac9_HDAC	-0.431644	0.274947		Hdac9_HDAC	-0.0783482	0.368062
Hif1an_DM	0.0593046	-0.628822		Hif1an_DM	-0.284759	0.326838
Hspbap1_DM	-0.0128678	0.253881		Hspbap1_DM	0.120506	0.696311
Htr2c_neg	-1.40032	-0.190548		Htr2c_neg	-0.795432	0.511366
Irx1_neg	-0.728554	0.456241		Irx1_neg	-0.136156	0.327904
Jarid2_DM	0.75975	0.786877		Jarid2_DM	0.773314	-0.564542
Jmjd1c_DM	-0.942291	-0.46141		Jmjd1c_DM	-0.70185	0.721305
Jmjd4_DM	-1.38462	-0.0748441		Jmjd4_DM	-0.729731	0.329032
Jmjd6_DM	0.18252	0.497873		Jmjd6_DM	0.340197	-0.682863
Jmjd7_DM	0.0503108	0.724104		Jmjd7_DM	0.387207	0.628449
Jmjd8_DM	0.296648	-0.0665985		Jmjd8_DM	0.115025	0.234516
Kat2b_BD	-1.42741	-0.544044		Kat2b_BD	-0.985726	0.621694
Kat2b_HAT	0.356711	-0.00583		Kat2b_HAT	0.175441	0.529875
Kat5_HAT	-4.63925	-4.96393		Kat5_HAT	-4.80159	-5.0877
Kdm1a_DM	-2.90025	-1.33835		Kdm1a_DM	-2.1193	-2.6176
Kdm1b_DM	-0.0576241	0.170605		Kdm1b_DM	0.0564906	0.659297
Kdm2a_DM	-0.795531	-0.594373		Kdm2a_DM	-0.694952	-1.42567
Kdm2b_DM	1.77538	1.29975		Kdm2b_DM	1.53756	0.146667
Kdm3a_DM	-0.039218	-0.149379		Kdm3a_DM	-0.0942986	0.516964
Kdm3b_DM	-0.428885	-1.01638		Kdm3b_DM	-0.72263	-0.324787
Kdm4a_DM	-0.423978	0.0987047		Kdm4a_DM	-0.162637	-0.738825
Kdm4b_DM	-0.715073	-0.109807		Kdm4b_DM	-0.41244	0.494053
Kdm4c_DM	-0.239109	-0.121361		Kdm4c_DM	-0.180235	0.161652
Kdm4d_DM	-0.37683	0.369833		Kdm4d_DM	-0.00349873	0.0890477
Kdm5a_DM	-0.589637	-0.42024		Kdm5a_DM	-0.504939	0.151215
Kdm5b_DM	-0.13975	-0.210071		Kdm5b_DM	-0.174911	0.602857
Kdm5c_DM	-1.00363	-0.585931		Kdm5c_DM	-0.79478	-0.303149
Kdm6a_DM	-0.457824	0.0475976		Kdm6a_DM	-0.205113	-0.50048
Kdm6b_DM	0.205782	-0.486145		Kdm6b_DM	-0.140181	0.0801606
Kdm7a_DM	-0.679399	-0.793475		Kdm7a_DM	-0.736437	0.217776
Kdm8_DM	-0.200238	-0.35659		Kdm8_DM	-0.278414	-0.269224
Kmt2a_BD	-0.355972	-0.362802		Kmt2a_BD	-0.359387	0.18192
Lama1_neg	-0.399593	0.298872		lama1_neg	-0.0503606	0.226935
Mina_DM	-0.22401	-0.129655		Mina_DM	-0.176833	0.13357
Mll1_KMT	-0.641883	-0.934977		Mll1_KMT	-0.78843	0.295042
Mll2_KMT	-1.33488	-1.49842		Mll2_KMT	-1.41665	-1.77174
Mll3_KMT	0.340635	0.785279		Mll3_KMT	0.562957	-0.194433
Mll4_KMT	-0.594704	-1.13071		Mll4_KMT	-0.862707	-2.94825
Mll5_KMT	-1.60597	-0.766901		Mll5_KMT	-1.18644	-0.581452
Mof_HAT	-2.74425	-2.18178		Mof_HAT	-2.46302	-5.04537
Morf_HAT	-0.359845	-0.0105654		Morf_HAT	-0.185205	0.32137
Moz_HAT	-2.01506	-1.2966		Moz_HAT	-1.65583	-0.863619
Nat10_HAT	-3.9113	-3.15474		Nat10_HAT	-3.53302	-3.40136
Ncoa1_HAT	0.575648	-0.36269		Ncoa1_HAT	0.106479	0.248452
Ncoa2_HAT	-1.30121	-0.0610805		Ncoa2_HAT	-0.681147	-0.470842
Ncoa3_HAT	-0.870389	-0.600471		Ncoa3_HAT	-0.73543	-0.196058
Nmu_neg	-0.155818	-0.425723		Nmu_neg	-0.29077	0.330635
Nsd1_KMT	-0.56521	-1.01245		Nsd1_KMT	-0.788831	0.316418
Opn4_neg	0.832292	-0.00220199		Opn4_neg	0.415045	0.502949
Padi4_DM	0.176294	0.0650134		Padi4_DM	0.120654	0.44673
Pbrm1_BD1	-1.15194	-0.604873		Pbrm1_BD1	-0.878405	0.855293
Pbrm1_BD2	0.0642501	-0.0583537		Pbrm1_BD2	0.00294818	0.811093
Pbrm1_BD3	-0.10021	0.221814		Pbrm1_BD3	0.0608022	0.939528
Pbrm1_BD4	0.448433	-0.18137		Pbrm1_BD4	0.133532	1.0366
Pbrm1_BD5	-0.824828	-0.767867		Pbrm1_BD5	-0.796347	0.660882
Pbrm1_BD6	-0.665341	-0.341171		Pbrm1_BD6	-0.503256	0.730927
Phf2_DM	-0.295989	0.397565		Phf2_DM	0.0507876	0.577521
Phf8_DM	-1.13139	-0.919919		Phf8_DM	-1.02565	-0.277324
Phip_BD1	-0.696869	0.220238		Phip_BD1	-0.238315	-0.122097
Phip_BD2	0.182961	0.510085		Phip_BD2	0.346523	0.379292
Prdm2_KMT	-1.12596	0.493142		Prdm2_KMT	-0.316411	0.579233
Prdm8_KMT	-0.311509	-0.0241508		Prdm8_KMT	-0.16783	0.138429
Prdm9_KMT	-1.37276	0.151803		Prdm9_KMT	-0.610479	0.290369
Rad54l_ATPase	0.278002	-0.315474		Rad54l_ATPase	-0.0187364	-1.00418
Rad54l2_ATPase	-1.18043	-1.02133		Rad54l2_ATPase	-1.10088	-3.02685
Rpa3_pos	-2.28305	-2.02295		Rpa3_pos	-2.153	-3.20533
Setd1a_KMT	0.109793	0.432522		Setd1a_KMT	0.271158	-0.100026
Setd1b_KMT	-4.40481	-0.962584		Setd1b_KMT	-2.6837	-4.46396
Setd2_KMT	-2.59814	-2.43529		Setd2_KMT	-2.51672	-2.05146
Setd5_KMT	-4.07641	-2.02473		Setd5_KMT	-3.05057	-1.39783
Setd6_KMT	0.157967	0.00885617		Setd6_KMT	0.0834114	0.11918
Setd7_KMT	0.0764003	0.0372788		Setd7_KMT	0.0568396	0.263876
Setd8_KMT	-5.58988	-3.61445		Setd8_KMT	-4.60217	-5.2208
Setdb1_KMT	-5.8199	-4.53346		Setdb1_KMT	-5.17668	-5.23507
Setdb2_KMT	-0.011455	-0.247821		Setdb2_KMT	-0.129638	0.4899
Setmar_KMT	-0.514498	-0.263105		Setmar_KMT	-0.388801	0.348641
Sirt1_DA	-0.315093	0.169329		Sirt1_DA	-0.0728818	-0.114108
Sirt2_DA	-0.157921	0.766464		Sirt2_DA	0.304271	0.197731
Sirt3_DA	0.307803	0.114961		Sirt3_DA	0.211382	0.174376
Sirt4_DA	-0.135841	0.46278		Sirt4_DA	0.163469	0.242553
Sirt5_DA	0.562704	0.329455		Sirt5_DA	0.44608	0.348284
Sirt6_DA	-0.212557	0.421893		Sirt6_DA	0.104668	0.476745
Sirt7_DA	0.0919071	0.123256		Sirt7_DA	0.107582	0.368407
Smarca2_BD	0.125445	-0.24246		Smarca2_BD	-0.0585075	0.692803
Smarca4_ATPase	-5.93212	-4.86934		Smarca4_ATPase	-5.40073	-5.24158
Smarca4_BD	-2.07455	-1.29137		Smarca4_BD	-1.68296	-3.90401
Sp100_BD	-1.07832	0.00975924		Sp100_BD	-0.534281	0.45195
Suv39h1_KMT	-0.612964	-0.337809		Suv39h1_KMT	-0.475386	-0.951573
Suv39h2_KMT	0.560479	-0.452387		Suv39h2_KMT	0.054046	0.386571
Suv420h1_KMT	-0.750855	-0.416115		Suv420h1_KMT	-0.583485	-1.52861
Taf1_BD1	-1.23126	-0.122914		Taf1_BD1	-0.677088	-3.22446
Taf1_BD2	-2.70622	-2.13817		Taf1_BD2	-2.42219	-4.59831
Taf1_HAT	-2.96592	-2.49545		Taf1_HAT	-2.73069	-4.82047
Tet1_DM	0.0487867	0.735393		Tet1_DM	0.39209	0.331137
Tet2_DM	-0.196476	0.0361457		Tet2_DM	-0.0801652	0.448697
Tet3_DM	-0.643263	-0.179994		Tet3_DM	-0.411628	0.326901
Trim24_BD	-0.693632	0.0417876		Trim24_BD	-0.325922	0.46411
Trim28_BD	-0.309707	-0.25271		Trim28_BD	-0.281208	-1.49846
Trim33_BD	-0.460976	0.231838		Trim33_BD	-0.114569	-0.0874214
Trim66_BD	0.157704	0.0556116		Trim66_BD	0.106658	0.419977
Uty_DM	0.405107	0.202157		Uty_DM	0.303632	0.751876
Whsc1_KMT	-1.81785	-0.297773		Whsc1_KMT	-1.05781	-1.06504
Whsc1l1_KMT	0.378831	-0.173449		Whsc1l1_KMT	0.102691	0.3427
Zmynd8_BD	-3.06219	-3.98993		Zmynd8_BD	-3.52606	-3.02952

[truncated: 6 more sheets: Fig S10, Fig S11, Fig S12, Fig S13, Fig S16, Fig S17]
